# Supplementary material for: Fine Mapping and Functional Research of Key Genes for Photoperiod Sensitivity in Maize
Source: Front Plant Sci. 2022 Jul 12;13:890780. doi: 10.3389/fpls.2022.890780 (PMC9315444; doi:10.3389/fpls.2022.890780)
Supplement: Supplementary file 2 [file Table_2.XLS]

## Sheet: Sheet1
TABLE S2:RIL population phenotype data.
Material name	2018-PHPS-C	2018-PHPS-G	2019-PHPS-C	2019-PHPS-G		2018-EHPS-C	2018-EHPS-G	2019-EHPS-C	2019-EHPS-G		2018-LNPS-C	2018-LNPS-G	2019-LNPS-C	2019-LNPS-G		2018-LEPS-C	2018-LEPS-G	2019-LEPS-C	2019-LEPS-G		2018-SSPS-C	2018-SSPS-G	2019-SSPS-C	2019-SSPS-G		2018-ATPS-C	2018-ATPS-G	2019-ATPS-C	2019-ATPS-G
FH-1	31.2727	51.2121	23.5294	36.2745		28	44	34	33		8.33333	66.6667	8.33333	16.6667		0	20	0	0		34.6154	50	67.451	37.2549		34	20	24.0741	35.1852
FH-2	126.404	112.584	175	191.667		190.296	224.667	196.296	281.481		58.3333	16.6667	44.4444	55.5556		120	120	100	100		70.7547	90.7692	91.3725	83.3333		75.3846	85.8491	125	102.692
FH-3	92.1469	95.0282	59.5041	44.6281		110.216	126.552	116.216	124.324		117.143	127.143	130	150		116.667	133.333	143	160		104.074	108.462	115.517	120.69		93.0769	98.8889	98.5185	124.561
FH-4	156.7	186.7	121.154	200.962		260.667	232.537	366.667	273.333		97.1429	100	130	100		66.6667	10	40	66.6667		7.85714	147.826	92.6415	176.415		30.4348	50	115.789	25.9259
FH-5	-17.625	-19.375	80.8696	39.1304		267.333	217.778	373.333	206.667		-7.69231	7.69231	116.667	116.667		70	70	70	70		113.559	106.316	92.6923	56.5385		52.2807	27.1186	36	44
FH-6	168.728	100.809	127.66	145.39		144	145.778	150	191.667		30	57.6923	-8.33333	16.6667		33.3333	16.6667	14.2857	16.6667		45.0943	30.7692	96.7347	38.7755		13.4615	30.1887	30.6122	36.7347
FH-7	145.625	136.25	97.2477	122.018		159.714	212.083	165.714	257.143		38.3333	33.3333	30	60		70	70	50	50		133.333	26.3158	39.2157	91.1765		92.2807	72.1429	72.6923	98.4615
FH-8	147.403	26.2353	141.176	157.647		194	182.667	200	129.412		0	7.69231	130	40		140	140	140	140		19.6429	78.5714	18.3333	20		114.286	163.929	128.065	114.516
FH-9	55.7037	49.3333	93.4066	91.2088		169	196.41	175	250		58.3333	58.3333	80	30		60	60	100	50		55.3846	56	63.0769	63.0769		60	30.7692	72.963	20.3704
FH-10	61.4607	75.5056	-9.55056	29.7753		-17	37.1014	123	122		77.1429	34.2857	43	16		40	16.6667	40	60		15.5172	21.0526	15.5172	121.053		47.0175	29.3103	24.0741	19.6429
FH-11	31.0843	81.3253	23.9583	70.625		36	31.5789	42	145		-18.1818	16.3636	66.6667	66.6667		60	60	133.333	100		59.6429	53.2143	11.4754	3.11475		8.92857	3.92857	63.5593	20.339
FH-12	114.269	119.883	151.724	165.517		282.235	88.2353	288.235	258.824		0	25.3846	36.3636	36.3636		66.6667	60	-14.2857	66.6667		105	103.929	106.667	116.667		69.6429	139.286	114.545	129.091
FH-13	137.305	122.874	185.294	103.922		251.143	70.5882	257.143	328.571		15.3846	23.0769	40	60		116.667	116.667	133.333	133.333		49.6429	75.4545	61.6667	53.3333		80.9091	173.929	110.169	118.644
FH-14	14.8571	12	137.5	176.25		121	22.9167	27	68		25	116.667	40	40		90	90	130	130		66.4151	44	62.0339	62.0339		28	154.509	14	146
FH-15	64.3023	66.8605	48	73.6		319	254.222	325	325		16.6667	16.6667	117.143	117.143		16.6667	33.3333	16.6667	33.3333		94.8148	93.6364	140	138		47.2727	29.6296	44	38
FH-16	158.079	53.375	27.8689	19.5082		30.0656	23.0769	36.0656	42.623		25	25	50	50		140	140	140	140		50.9091	55.9259	38.7755	88.7755		101.111	125.455	136.735	108.776
FH-17	76.2411	64.8936	46.3415	47.9675		264.588	20.6897	370.588	370.588		33.3333	25	60	50		140	140	116.667	116.667		34	30.1887	92.6531	86.7347		81.3208	150	139.13	82.1739
FH-18	25.875	115.678	110.784	114.706		202.333	106.897	208.333	250		-7.69231	63.0769	7.69231	63.0769		40	40	36.6667	40		45.1724	7.24138	98.7755	58.7755		43.4483	118.966	141.667	93.75
FH-19	37.6471	136.753	86.0465	68.9922		119	58	55	143.75		45.4545	68.1818	33.3333	8.33333		40	0	40	0		108.846	30.7692	44.6809	44.6809		15.3846	35.2941	136.538	38.7755
FH-20	59.0643	83.1579	27.3292	32.9193		-7.11111	24	113.111	-12.2222		-17.1429	107	13.3333	16.6667		126.667	96.6667	162.667	126.667		19.6078	97.7778	141.176	69.2157		109.259	144.231	36.7347	100.385
FH-21	111.05	110.387	144.056	127.273		121.273	85.4237	127.273	142.424		17.1429	214.286	118.182	139.091		216.667	110	140	120		63.0769	128.302	99.6429	121.429		79.434	68.4615	121.154	130.769
FH-22	82.766	81.383	16.0284	-13.9007		31.0909	95	30.0909	32.7273		57.1429	57.1429	50	50		210	80	150	150		47.3077	218.868	33.3333	79.4118		71.3208	82.6923	12	78.8462
FH-23	44.4872	34.6154	40.411	44.5205		25.6842	93.3333	23.6842	36.8421		125	116.667	125	116.667		90	80	114.286	114.286		124.074	63.3333	148	146		49.2593	78.8889	11.0638	95.3191
FH-24	130.366	115.707	97.2727	93.6364		295.857	152.542	292.857	253.571		30	7.69231	98.1818	0		0	-5.666	20	20		57.5439	128.571	18.5185	25.9259		19.2308	-31.5789	34.6939	44.898
FH-25	166.042	117.083	154.962	143.511		211.407	112.093	107.407	159.259		-14.2857	14.2857	45.4545	9.09091		160	120	160	210		52.2807	67.2414	48	42		63.4483	126.316	129.091	100.909
FH-26	-9.89583	10.3542	39.6648	69.7207		81.9231	49.8361	76.9231	49.2308		141.667	125	130.769	115.385		140	140	140	140		104.074	93.6364	136.538	104.615		124.365	98.8889	98.7755	96.9388
FH-27	56.6061	112.111	132.867	149.65		257.786	145.263	251.786	294.643		33.3333	41.6667	94.2857	91.4286		60	60	75	75		21.0526	27.2727	42.8571	92.8571		12.7273	35.0877	32.6923	40.3846
FH-28	62.6203	94.2781	28.2051	25.641		67	60.5652	60	160		88.1818	39.0909	18.1818	9.09091		120	80	240	116.667		74.4898	47.8261	138	38		130.435	160.816	114.681	106.809
FH-29	133.133	128.916	160.584	160.584		191.333	160.769	183.333	290		23.0769	70.7692	33.3333	41.6667		140	140	140	140		47.5439	124.138	31.4815	33.3333		110.345	131.579	138	104
FH-30	109.94	-0.11976	68.5714	106.667		175.667	130.189	166.667	200		16.6667	76.6667	86.6667	76.6667		40.2	50	50	20		73.0769	80.7692	138.776	88.7755		83.4615	68.4615	70.3704	57.7778
FH-31	126.889	50.7273	47.7941	41.9118		28.3333	87.7358	-18.3333	75		66.6667	106	187.273	159.091		-5.666	0	75	75		19.6429	73.2143	80.3704	54.0741		45.3571	53.9286	53.5294	55.2941
FH-32	112.353	167.176	127.215	139.241		244.333	134.4	233.333	183.333		41.6667	25	21.4286	7.14286		140	140	112.5	112.5		84.0741	94.6154	48.9362	48.9362		84.2857	78.8889	18.7755	76.9388
FH-33	97.697	91.5758	34.9693	79.2638		226.286	258.846	144.286	228.571		41.6667	65	41.6667	25		70	70	70	75		64.0741	122.727	30	138		7.27273	-8.88889	122	42.8571
FH-34	-4.85437	-6.69903	48.2759	40		36.6842	121.2	23.6842	27.3684		7.69231	-7.69231	47.2727	9.09091		160.667	140	175	150		49.6078	30.7692	18.5185	62.2222		69.6154	135.294	32.6531	130
FH-35	61.8182	19.0341	43.3333	24.6667		32.25	22.0339	118.25	16.625		23.0769	0	45.4545	58.1818		140	120	140	120		29.6296	30.9091	51.0638	53.1915		56.3636	154.444	142.857	151.02
FH-36	71.0857	-1.71429	39.0728	23.8411		81	133.333	76	188		41.6667	-18.3333	154.545	100		160	130	1.28571	128.571		93.0769	127.255	44.6809	96.8085		91.5686	158.462	145.652	152.174
FH-37	39.3151	112.136	133.758	139.49		128.5	104.286	112.5	135		-6.66667	-13.3333	86.6667	88.3333		140.286	120	175	120.5		133.962	68.8889	134.043	16.8085		84.0741	149.057	170.612	196.939
FH-38	41.3174	50.7784	45.4545	37.8788		35	118	118	17		38.3333	78.3333	138	142		40	116.7	75	25		117.308	63.3333	125	103.333		7.84314	32.6923	22.449	32.6531
FH-39	46.4052	54.7712	55.0388	48.062		92	18.7179	-24	-25		25	68.3333	50	75		120	120	130	120		138.776	141.667	144.681	144.681		25	115.102	68.9362	155.319
FH-40	68.0556	54.3056	35.2941	51.2605		33	21.1538	114	-12		15.3846	37.6923	36.3636	27.2727		150	116.667	128.571	120		54.8148	58.3019	46.9388	52.8571		53.2075	159.63	15.0638	51.0638
FH-41	57.2368	-10.7895	31.4961	25.9843		36	69.5833	56	14		25	-18.3333	50	10		90	96.7	90	116.667		60.9091	75.9259	153.191	28.9362		111.111	125.455	164.898	92.8571
FH-42	30	-8.75	34.8214	53.5714		118.13	127.083	119.13	18.2609		93.3333	72	77.7778	-33.3333		90	70	60	70		65.4902	92.6923	41.6667	43.75		47.3077	41.1765	72.6531	40.8163
FH-43	79.4972	77.3184	52.5424	78.3051		11.1304	18.4848	133.13	18.9565		36.6667	26	47.2727	9.09091		133.333	80	133.333	120		88.8462	138.776	69.7872	8.29787		122.449	164.231	224	138
FH-44	148.738	68.7671	32.4138	36.5517		13.8421	-12.0513	-16.8421	17.6842		46.6667	63	55.5556	66.6667		0	24.7	30	30		124.074	125.926	124	130		11.1111	8.88889	13.4615	28.8462
FH-45	23.8889	55.6667	90.2655	102.655		219.333	-12.8571	23.3333	23.3333		63.3333	76.6667	70	60		130	128.571	175	125		94.8148	67.7778	12.069	5.51724		52.963	129.63	117.544	121.053
FH-46	110	115.657	177.193	170.175		112.194	27.5862	117.194	19.7742		23.0769	0	20	30		70	90	100	166.667		33.3333	44.2308	22.2222	31.4815		98.8462	148.148	125.926	107.037
FH-47	175.392	136.667	160	182.4		151.576	116.176	157.576	184.848		45.3846	7.69231	56.3636	-27.2727		16.6667	16.6667	33.3333	33.3333		116.981	16.6667	78	28		41.8519	27.2727	28	34
FH-48	167.209	50.8421	38.9937	69.6855		111.571	-10	-18.5714	19.4762		67	56.6667	66.6667	55.5556		16.6667	16.6667	96.6667	96.6667		2.72727	122.692	128	134		17.3077	12.0755	57.3077	26.9231
FH-49	53.6842	116.512	136.842	150.526		112.588	151.163	120.588	120.588		23.0769	27.6923	63.3333	58		33.3333	36.6667	14.2857	-28.5714		120.755	104.615	140.426	54.6809		119.231	95.8491	74.0426	94.6809
FH-50	13.3028	-8.25688	98.1132	96.2264		183	-11.1111	192	300		58.3333	8.33333	-7.14286	7.14286		133.333	136.667	14.2857	28.5714		49.2308	32.6923	28.4746	13.5593		57.3077	114.615	7.40741	18.5185
FH-51	82.7586	-0.114943	33.3333	-4.66667		134.118	91.7857	44.1176	19.1176		0	0	118.333	118.333		-8.77	0	14.2857	14.2857		116.981	120.189	113.793	117.241		15.0943	32.0755	21.4286	23.2143
FH-52	30.4054	68.7568	144.792	148.958		212.243	118.841	123.243	19.2973		15.3846	37.6923	36.3636	57.2727		25	50	25	50		63.6364	33.9286	75.4237	77.1186		59.6429	108.182	96.3934	121.311
FH-53	157.112	127.38	121.277	251.064		254.667	133.333	266.667	283.333		40	100	0	0		16.6667	-8.77	15	20		147.917	159.574	93.3333	141.176		42.5532	64.5833	68.2979	53.1915
FH-54	216.4	210.3	176.471	215.294		170.784	197.297	183.784	208.108		75	72.5	154.545	127.273		0	20	100	100		106.786	105.849	114.516	116.129		120.755	141.071	111.475	121.311
FH-55	59.7561	52.0732	23.0769	20.1923		22.3636	70.2222	36.3636	44.7273		25	8.33333	6.66667	4.44444		133.333	133.333	175	125		124.074	103.333	55.7895	117.544		57.6471	168.889	23.7692	168.462
FH-56	79.1111	72.2222	99.0099	108.911		41.6667	81.4706	56.6667	113.333		23.0769	15.3846	53.3333	25		84.3	96.6667	50	75		84.0741	8.57143	54.2857	21.4286		54.2857	8.88889	44.2857	25
FH-57	59.7917	57.8125	33.3333	36.6667		137.111	21.3889	136.111	177.778		57.1429	0	16.6667	15.5556		120	116	100	100		76.3158	103.929	132.143	133.929		119.643	140.351	117.46	122.222
FH-58	231.053	210.105	191.667	189.286		268.667	88.2353	366.667	313.333		74.2857	70	97.7778	15.5556		33.3333	40	100	50		84.0741	102.692	104.762	67.9365		57.3077	58.8889	-13.5593	50.339
FH-59	81.6901	12.2535	-10	-10		91.8889	42.5	88.8889	82		27.2727	100	175	175		66.6667	100	66.6667	100		119.231	125.294	119.298	121.053		69.6078	184.615	124.074	127.778
FH-60	32.4294	49.435	22.5806	29.6774		40.3636	73.3333	86.3636	133.182		65.3846	7.69231	-6.66667	5.55556		90	20	100	100		28.5185	78.3019	45.5172	67.2414		63.2075	53.3333	58.5185	55.9259
FH-61	92.4113	78.3688	177.333	166.667		121.364	114.5	16.3636	117		133.333	116.667	18.5714	10		90	120	300	300		59.2308	36	59.5238	69.5238		120	234.615	215.254	116.949
FH-62	156.207	33.3333	167.143	162.857		135.714	114.286	13.742	-33.1818		76.6667	56	55.5556	-33.3333		120	120	166.667	100		93.0769	18	148.98	54.898		122	138.462	176.316	126.316
FH-63	-6.52632	-12.1053	80.3571	125.893		128	58	129	78.5714		66.6667	64	28.5714	14.2857		84.2857	84.2857	300	250		68.8462	90	26.3492	24.7619		58	54.2308	59.2982	56.3158
FH-64	-23.4375	76.0417	62.9921	76.378		28.3333	99.6667	32	127		79	78.75	78.5714	85.7143		-10.3	0	133.333	133.333		76.3636	10.1887	114.286	112.698		55.0943	50.9091	53.2143	56.7857
FH-65	86.0284	56.2411	-11	18		76.1905	157.143	116	119		63.3333	75	60	50		25	75	25	75		94.0741	93.2143	36	18		8.92857	8.88889	40.8163	46.9388
FH-66	235.634	245.775	272.727	254.545		109.524	178.571	350	290		55.3846	35.3846	106.364	36.3636		0	100	100	20		19.6429	123.214	104.286	112.698		181.929	133.929	118.333	121.667
FH-67	48.0303	135.172	111.765	134.118		100	140	370.588	394.118		78.6923	77.6923	100	171.429		0	90	150	150		95.2143	103.214	108.333	56.6667		138.929	97.5	21.4286	98.0702
FH-68	93.4437	227.285	116.667	116.667		125	191.667	288.889	316.667		73.3333	65	100	187.5		50	75	-8.77	133.333		99.6429	92.807	17.2414	118.966		3.50877	3.92857	99.2982	28.5714
FH-69	24.6857	243.243	13.8235	13.8235		84.2105	71.0526	130	25		63.3333	133.333	72.5	12.5		112.5	125	200	233.333		78	40.8163	36.3492	57.9365		120.408	114	98.5185	95.9259
FH-70	79.9435	75.0282	178.824	14.7778		38	103.6	57.1429	42.8571		41.6667	55	83.5	34.1		133.333	133.333	200	166.667		46.3636	104.074	76.0606	54.5455		69.2593	160.909	65.9259	89.6296
FH-71	253.889	230.556	16.6667	218.824		140	128.5	327.778	222.222		121.429	121.429	112.5	112.5		14.2857	14.2857	16.6667	16.6667		141.176	144.231	111.111	115.873		28.8462	56.8627	51.4286	32.1429
FH-72	78.2432	1.82857	166.667	114.634		275	200	97.6744	179.07		44.2857	21.4286	94.6	20.1		40	20	75	50		47.5439	56.3158	40.7407	37.037		62.2807	61.5789	74.4828	62.7586
FH-73	64.0523	-1.83007	93.2673	88.1188		76.9231	71.7949	76	92		70	50	40	40		140	120	133.333	166.667		117.544	118.966	119.63	119.63		101.724	131.579	125.926	133.333
FH-74	82.2826	58.7609	218.902	60.9589		84	52	68.6275	80.3922		30.7692	55.3846	-7.69231	7.69231		86.6667	76.6667	75	75		51.7647	68.8679	26.087	82.6087		3.77358	33.3333	30.4348	39.1304
FH-75	111.156	133.015	143.885	43.5583		150	150	400	300		177.692	167.692	140	140		84.3	76.6667	75	40		109.167	147.826	91.6667	141.667		30.4348	15.8333	74.4444	51.1111
FH-76	250.676	19.5946	88.8189	70.3937		60.9756	110	210	-8.88889		25	56.6667	18.8889	16.6667		140	60	186.667	133.333		217.778	71.0755	77.9167	147.917		106.981	102.593	145.833	154.167
FH-77	234.268	220.976	34.9315	166.667		100	100	183.333	233.333		34.2857	37.1429	-5.764	6.537		66.6667	56.6667	44.2857	16.6667		83.0769	76.4151	113.4	12.7		61.3208	58.4615	154	54.1667
FH-78	93.1288	91.0429	30.2817	32.3944		95	70	56	34		77.7778	88.8889	77.7778	44.4444		120	100	100	166.667		129.63	108.889	53.9091	54.5455		24.0741	244.444	133.333	138.889
FH-79	84.2132	6.59898	28.8344	158.273		49.1525	155.932	77.7778	144.444		115.385	117.692	136.364	127.273		86.6667	0	16.6667	0		98.5185	122.692	59.2157	107.255		77.3077	63.3333	67.7778	61.4815
FH-80	63.8298	68.2979	24.3386	55.0265		115.942	213.043	150	212.5		57.6923	55.3846	47.2727	36.3636		0	86.6667	0	86.6667		37.5	52.1739	47.8261	50		28.2609	14.1667	44.4444	55.5556
FH-81	109	23.5	34.375	79.375		183.673	142.857	114.286	157.143		75.3846	65.3846	50	50		116.667	133.333	140	160		116.667	147.826	141.667	101.667		69.5652	75.8333	85.4167	71.6667
FH-82	66.3158	121.579	122.581	26.4516		291	272	306	312		95.3846	97.6923	86.3636	67.2727		-13.3333	0	14.2857	14.2857		109.615	100.769	93.3333	37.5		45.7692	-4.61538	33.3333	39.5833
FH-83	127.374	116.76	136.364	159.091		111.765	115.882	210	216.667		56.25	70	100.769	-23.0769		70.2	28.5714	90	28.5714		59.6429	5.45455	105.49	61.3725		50.9091	63.9286	69.6078	63.3333
FH-84	122.778	119.444	94.8276	67.5862		130.435	141.304	183.333	233.333		60	70	45.4545	45.4545		84.3	44.2857	90	60		19.6429	106.316	45.8333	97.9167		52.2807	73.9286	63.3333	71.1765
FH-85	64.5833	169.588	50.4065	58.5366		66.129	150.403	100	170		40	37.1429	116.667	125		33.3333	36.6667	33.3333	36.6667		42.2807	120.69	137.5	141.667		46.8966	66.3158	73.3333	41.6667
FH-86	130	65.4839	-1.92308	-8.97436		47.7273	63.6364	40	160		50	50	36.3636	36.3636		73.4	76.6667	90	40		54.2857	212.807	130	2.17391		43.5088	58.5714	52.6531	40.8163
FH-87	84.4444	70	28.2051	68.7179		84	76	88.8889	44.4444		30	7.69231	88.3333	56.6667		-5.666	20	14.2857	14.2857		104.074	97.7778	139.216	107.255		52.963	38.8889	32.6531	42.8571
FH-88	129.474	86.9591	18.6207	38.6207		146.667	53.3333	112.5	137.5		46.6667	-6.66667	160	140		130	140	120	120		123.214	91.0526	146.939	144.898		97.0175	237.5	175.294	73.1373
FH-89	74.7305	83.5329	29.0323	136.129		113.233	119.07	-12.5	125		55.3846	-17.6923	25	0		66.6667	86.6667	86.6667	16.6667		89.6296	75.9259	51.0204	124.898		91.1111	38.8889	85	56.25
FH-90	75.8065	128.824	102.222	108.889		290	257.6	200	333.333		78	74	62.5	62.5		66.6667	90	133.333	100		65.4545	51.0526	62.0339	70.339		37.0175	40	24.5614	29.8246
FH-91	127.531	155.556	138.642	108.889		100	196.316	246.154	284.615		96.6667	74	89	76		70	90	66.6667	16.6667		136.538	141.509	124.074	137.255		26.4151	51.9231	66.4151	33.9286
FH-92	123.067	21.6667	134.639	116.667		187.5	262.5	266.667	233.333		21.4286	21.4286	76	82.3		133.333	116.667	133.333	116.667		119.643	91.0526	139.216	124.074		117.018	153.929	185.7	102.593
FH-93	127.867	147.333	160.55	177.064		152	190	247.826	313.043		-7.14286	0	66.6667	55.5556		86.6667	72	40	72		94.0741	105.849	122.807	184.561		20.7547	84.4444	25.4545	30.9091
FH-94	62.2951	85.7377	290	282.5		46.5116	113.256	112	143		30.7692	7.69231	8.88889	33.3333		0	16.6667	20	0		86.3158	117.241	14.5152	23.0303		163.448	110.351	120	102.727
FH-95	131.737	131.737	171.074	184.298		178.261	144.348	166.667	233.333		88.5714	100	177.778	100		133.333	116.667	114.286	116.667		124.561	120.69	138.182	132.727		146.897	108.596	98.8889	142.593
FH-96	92.9487	240.714	7.24771	10		137.5	15	39	-10		23.0769	40	48.5714	0		150	100	150	100		59.6429	71.4286	31.3725	33.3333		187.143	103.929	91.3725	139.216
FH-97	162.143	18.5897	176.991	196.195		189.286	175	253.846	330.769		15.3846	15.3846	125	125		16.6667	16.6667	44.2857	44.2857		96.3636	95.9259	121.818	153.636		111.111	160.909	79.6296	91.4815
FH-98	83.4483	140.26	94.4	78.4		219.302	75.814	50	21.6667		36.3636	54.5455	66.6667	88.8889		120	140	120	140		66.7857	31.5789	46.2963	42.5926		117.544	101.071	157.143	159.184
FH-99	14.5455	61.8182	-9.02913	21.3592		19.3548	19.6774	115	125.556		25	25	25	25		50	50	60	50		81.0526	91.5789	110.769	13.8462		17.5439	5.08772	12.5	17.1875
FH-100	70.8621	59.4828	57.7586	-11.3592		113.333	116.944	19.3548	-19.6774		50	36.6667	106.364	45.4545		40	60	75	100		57.5439	50.6897	91.5789	13.8462		166.897	231.579	186	136
FH-101	16.0714	43.3793	113.483	110.112		100	188	221.429	141.429		93.3333	25	90	87.5		70	90	100	100		114	128.571	83.0303	110		112.245	136	112.281	115.789
FH-102	68.5057	21.954	94.3548	73.3871		132.5	137.5	141.935	238.71		56.6667	60	40	20		88.76	90	-16.6667	-33.3333		117.308	105.926	144	140		51.1111	32.6923	47.9167	45.8333
FH-103	126.19	116.071	150.388	180.62		76	140	87.5	175		15.3846	7.69231	50	40		0	0	50	50		30.1887	93.3333	42.8571	94.898		119.259	145.283	238.776	148.98
FH-104	72.5	26.5	53.7931	48.2759		220.968	261.29	233.333	316.667		21.4286	121.429	41.6667	41.6667		86.6667	116.667	16.6667	16.6667		119.643	66.3158	74.0741	129.63		33.5088	3.92857	22.2222	31.4815
FH-105	122.803	116.561	166.197	192.958		103.125	130	200	283.333		88.3333	88	44.4444	53.3333		45.3	76.6667	50	75		104.074	107.273	18.3333	113.333		112.727	238.889	192.069	120.69
FH-106	98.7591	99.854	182.927	70		57.1429	85.2381	33.3333	33.3333		45.3846	57.6923	50	50		40	50	40	20		78.5185	90.7692	20	21.8182		55.3846	13.3333	51.8644	16.9492
FH-107	129.938	125.466	119.255	13.2941		188.889	162.222	236	237		65.3846	57.6923	75.4	68.7		116.667	133.333	140	160		135.849	141.509	115.849	101.509		126.415	157.943	119.298	150.943
FH-108	83.9869	37.2549	63.8655	61.3445		-17.9487	17.6923	66.6364	28.3636		60	70	16.6667	-16.6667		77.6	82	82	82		101.818	98.5714	56.7797	115.254		174.286	236.364	195.263	119.298
FH-109	126.289	123.196	70	178.049		45.7831	236.024	243.75	243.75		72.5	66.25	63.6364	36.3636		88.76	104.286	88.76	88.76		126.316	63.9286	77.1875	117.188		169.643	90.3509	98.0328	94.5902
FH-110	162.099	114.198	193.878	189.796		95	266	300	333.333		-13.3333	36.6667	54.5455	45.4545		14.2857	12	60	40		8.51852	32.0755	93.3333	59.5833		56.9811	73.3333	73.3333	71.6667
FH-111	143.506	17.2619	74.7059	170		67.2727	99.2727	76.6667	156.667		23.0769	30.7692	45.4545	54.5455		40	40	40	40		54.2857	52.807	76.3158	64.5614		38.7719	58.5714	54.5614	56.3158
FH-112	215.625	141.625	49.1803	176.19		64.2857	182.857	155.714	257.143		36.6667	40	83.0769	15.3846		28.5714	14.2857	28.5714	14.2857		64.0741	61.4286	92.2034	23.7288		7.14286	-38.8889	33.9623	37.7358
FH-113	111.129	25	81.0526	74.7368		150	146	225	266.667		75.3846	15.3846	66.6667	66.6667		75.4	40	25	75		117.544	118.966	114.762	117.937		5.17241	31.5789	43.3333	20
FH-114	16.4444	7.77778	121.538	25.3846		80.4348	48.913	71.4286	14.2857		20	33.3333	25	12.5		86.6667	33.3333	133.333	166.667		76.3158	32.7586	35.8491	5.25424		88.9655	80.3509	81.7544	81.0526
FH-115	59.8333	10.5	120	66.055		189.189	199.459	116.667	200		57.6923	57.6923	40	50		46.66	50	46.66	50		58.5185	8.30189	18.0328	14.7541		73.2075	73.3333	72.4138	74.1379
FH-116	167.034	129.379	216.897	152.941		278	250	248	257		55.3846	57.6923	8.4	13.2		70	20	50	50		76.3158	77.1186	68.3019	68.0328		63.5593	70.3509	78.9655	70.3509
FH-117	155.634	80.9412	164.286	179.487		47.3684	17.5439	16.6667	13.3333		75.3846	97.6923	87.5	50		66.6667	55	66.6667	100		125.49	144.681	141.667	141.667		27.6596	11.1765	42.069	18.9655
FH-118	55.5294	218.873	257.265	55.7377		134.286	165.143	350	375		73.0769	87.6923	77.7778	55.5556		90	120	150	150		36.7347	41.6667	50	45.8333		125	103.929	93.3333	95.8621
FH-119	129.774	114.887	121.37	179.487		152.632	167.368	125	162.5		37.1429	40	56.7	71.4		78.3	78.3	86.6667	50		49.6429	45	64.0741	61.4286		60.7143	53.0612	115.254	103.929
FH-120	212.36	123.558	155.738	163.934		143.411	185.581	166.667	216.667		37.6923	55.3846	87.2727	36.3636		88.76	79	96.6667	20		64.0741	51.4286	74.918	18.1967		127.143	118.889	91.6949	115.254
FH-121	66.5753	64.3836	83.0137	63.9344		117.037	19.2593	123.5	122.46		25	53.3333	23	18		116.667	133.333	40	60		64.0741	56	95.8491	96.9388		120.714	158.889	20.339	138.889
FH-122	44.1176	55.2941	73.7288	86.4407		47.619	16.3492	-25	-12.5		44.2857	34.2857	33.3333	33.3333		20	20	20	20		28.5714	35.7143	106.393	61.3115		21.4286	42.8571	91.4286	28.8136
FH-123	19.7861	67.4866	13.0137	13.2941		16.9492	214.237	273.333	290		57.6923	58.7423	43.3333	66.6667		86.6667	94.5	250	200		31.4815	32.0755	48.8235	22.9412		66.9811	-6.2963	71.4286	1.42857
FH-124	155.75	127.5	112.871	126.931		91.1111	160	250	183.333		77.6923	115.385	155.556	166.667		200	100	50	50		34.6154	105.849	62.6531	90.8163		110.755	110	52.4138	47.9167
FH-125	240.125	16.5644	111.043	274.194		134.921	47.619	64	146		0	14.2857	12	15		140	140	140	140		80.7547	3.63636	70.9091	77.2727		109.091	105.849	71.3725	135.849
FH-126	83.8889	57.7778	65.0794	90.4762		76.087	273.913	150	316.667		25	16.6667	66.6667	55.5556		40	50	75	50		34.6154	47.0588	38.7755	46.9388		31.3725	50	38.7755	48.9796
FH-127	95.9361	93.1963	100.502	90.4762		127.143	133.429	89	107		38.4615	37.6923	76.4	69.4		66.6667	68.5	75	50		134.615	150	111.111	109.524		34	10	119.231	25.8621
FH-128	141.227	141.472	110	105		248	200	375	350		54.2857	50	133.333	116.667		40	40	16.6667	16.6667		131.373	74.6154	125.49	131.373		119.231	147.059	98.5185	129.63
FH-129	72.3313	236.875	251.079	268.345		226.667	160	114.286	138.095		30.7692	57.6923	54.5455	57.2727		40	20	75	50		61.8182	48.0702	70.9091	72.7273		74.0351	66.3636	62.4138	65.8621
FH-130	173.657	125.143	177.966	170.339		44.7761	235.821	223.333	200		25	0	136.364	119.091		20	90	50	90		131.481	141.509	118.776	146.939		126.415	156.296	138.776	151.02
FH-131	87.6471	30	87.6923	46.1538		121.212	169.697	166.667	200		41.6667	56.6667	70	40		86.6667	82	75	50		6.36364	17.2414	70.9091	77.2727		93.4483	90.9091	92	94
FH-132	173.333	254.815	273.077	28.9855		163.333	193.333	100	125		136.364	139.091	150	120		90	92	96.6667	96.6667		133.333	144.231	100.909	104.545		28.8462	68.1481	39.2157	49.0196
FH-133	130.464	137.881	145.872	165.138		77.5	192.5	200	325		15.3846	0	50	50		90	40	86.6667	86.6667		30.9091	43.3962	15.7895	64.5614		28.3019	5.45455	16.0714	30.3571
FH-134	122.283	31.3483	88.2474	197.273		57.1429	114.286	138.824	358.824		57.6923	55.3846	96.6667	95		90	40	86.6667	86.6667		68.5714	86.3636	119.298	56.3158		21.8182	12.8571	23.6364	34.5455
FH-135	38.5393	222.826	120	152		92.7586	44.8276	118	-26		100	100	36.3636	36.3636		76.5	76.6667	76.5	40		130.189	108.302	112.308	109.231		53.2075	15.283	53.5593	52.0339
FH-136	67.3196	126.087	200	152		64.1791	89.2537	146	133		-14.2857	21.4286	17	19		40	60	40	60		33.9623	38.8889	75.4545	67.3077		24.0741	-9.0566	50.7143	46.9388
FH-137	156.824	154.706	150	159.231		74.4681	153.191	100	125		115.385	115.385	25	25		33.3333	33.3333	40	33.3333		77.2727	125	15	26.6667		10.7143	41.8182	55.5172	25.8621
FH-138	142.609	24.7423	185.577	140		190	204	200	170		75.3846	10	87.5	10		100	100	100	100		61.5686	5.45455	121.639	76.5574		110.909	117.255	15	112.069
FH-139	73.8571	80	94.7368	85.2632		72.5	77.5	70	155		115.385	97.6923	36.3636	-27.2727		116.667	116.667	116.667	116.667		7.30769	25.9259	67.0833	85.4167		91.1111	102.692	92.449	102.653
FH-140	60.5714	26.4286	86.2069	97.7011		102.632	92.1053	60	51		33.3333	16.6667	80	30		90	70	78.8	40		30.6122	40.8163	31.6667	58.3333		20.4082	-6.93878	48.4746	15.2542
FH-141	33.3333	24.6914	149.412	165.882		88	66	65	142		28.5714	21.4286	80	38.8889		12.8	16.6667	100	133.333		42	30.7692	11.1111	79.5238		15.3846	58	113.448	23.3333
FH-142	5.14286	8	86.2745	69.6078		12.7273	47.2727	116	15		41.6667	50	12.5	50		40	20	75	50		36.7347	40.8163	63.1746	76.3492		24.4898	53.0612	-8.77193	21.0526
FH-143	32.1739	58.9855	24.6377	69.6078		111.25	96.875	-11	44		67.6923	7.69231	90	0		100	100	100	100		36.1702	42.8571	29.0909	31.5152		26.5306	53.1915	45.2632	15.7895
FH-144	238.143	224.286	246.429	250		96.8085	257.447	200	266.667		75.3846	53.0769	56.3636	45.4545		20	20	14.2857	14.2857		68.8462	38.7755	50	45.8333		42.449	74.2308	43.1373	45.098
FH-145	67.5862	61.2644	88.9655	69.6078		214.286	41.2698	23.4375	125		25	38.3333	80	0		90	80	120	120		16.9811	67.7778	64.0741	93.75		62.963	232.075	148.929	138.462
FH-146	20.339	54.6893	12.9944	269.231		84	24	37	126		45.3846	50	0	0		88.76	96.6667	96.6667	96.6667		73.0769	82.6923	45.8333	43.75		67.3077	138.462	181.321	102.075
FH-147	25.7485	25.7485	97.377	135.082		174	266	156.667	60		56.6667	5	27.2727	9.09091		77.7	20	-28.5714	-42.8571		94.2857	93.2143	56.5217	54.3478		58.9286	58.5714	53.3333	57.7778
FH-148	19.7701	22.4138	55.5556	44.4444		168	152	181.818	157.576		23.0769	15.3846	60	50		78.8	50	50	50		124.074	149.057	101.667	154.167		51.3208	78.8889	39.1304	52.1739
FH-149	74.1176	27.0588	94.6154	60.7692		70	88	24.1667	123.333		16.6667	25	55.5556	66.6667		70	90	50	75		21.8182	21.0526	43.75	43.75		107.018	106.364	144.681	153.191
FH-150	36.5882	56.4706	43.9394	100		48	124	29.3043	10		46.6667	50	40	10		43.333	60	50	75		37.2549	38.4615	39.1304	97.8261		23.0769	52.9412	42.2222	57.7778
FH-151	23.6364	60.2273	78.5714	65.1786		44.2623	49.1803	232	124		-7.69231	7.69231	40	40		0	30	25	50		58.5185	69.2982	42.8571	40.8163		85.2632	83.3333	35.4167	93.75
FH-152	25.2577	21.6495	95.8929	66.9643		19.6721	45.9016	275	325		68.3333	38.3333	-8.33333	8.33333		73.1	20	16.6667	73.1		65.4902	1.15385	59.0909	112.727		125.769	91.1765	75.7143	212.222
FH-153	99.0909	94.8485	94.5283	85.8491		145.946	175.676	133.333	266.667		78.3	54.2857	127.273	145.455		33.3333	66.6667	100	75		97.7778	95	96.8421	129.825		60.7143	72.5926	91.1111	77.5
FH-154	95.9459	85.6757	23.2877	-16.4384		150.909	161.818	183.333	166.667		45.3846	83.4	136.364	118.182		74.2	116.667	60	116.667		88.8462	89.6296	71.1111	64.4444		104.815	94.2308	64.4444	166.667
FH-155	23.6842	24.2105	61.7647	54.4118		13.9241	-7.59494	112	15		137.143	107	46.3636	57.2727		116.667	133.333	116.667	133.333		57.0175	52.2222	71.3725	51.3725		97.4074	221.053	118.519	94.0741
FH-156	27.8788	22.4242	85.7377	50.8197		20	81.6667	72	33		60	-6.66667	66.6667	55.5556		120	120	120	120		18.7719	74.0741	45.6522	45.6522		189.259	322.807	172.222	188.889
FH-157	29.4118	35.2941	60.7143	64.2857		117.391	17.8261	27.6923	123.077		96.6667	96.6667	75	75		70	70	50	75		58.75	58.5714	69.1667	131.25		92.2449	91.6667	135.417	96.1702
FH-158	81.6384	22.0339	49.1935	71.7742		147.273	172.727	151.429	185.714		33.3333	63.3333	60	60		20	20	0	0		75	78.5714	39.1304	89.1304		102.245	241.667	15.7895	146.667
FH-159	30.6818	27.2727	42.3077	74.6154		22.5806	93.871	215	120		47.1429	58.5714	25	50		66.6667	33.3333	-12.5	33.3333		42.963	30.7692	45.8333	93.75		95.3846	87.7778	91.3725	93.3333
FH-160	99.4444	90	44.4444	54.8148		137.931	136.207	141.429	282.143		77.6923	-7.69231	127.273	119.091		86.6667	96.6667	28.5714	28.5714		108.846	118.868	138.776	104.694		77.5472	144.231	95.5319	75.8333
FH-161	91.8519	81.1111	84.7619	64.7619		113.333	170	200	210		75	70	125	0		70	80	50	50		31.3725	55.9259	69.1667	85.4167		21.8519	17.0588	35.4167	45.8333
FH-162	51.6667	66.1111	62.7778	6.11111		88	-39	24	133		15.3846	0	12.5	13.4		90	60	60	60		60.7547	55.9259	18.5185	30.7692		51.1111	55.8491	67.0175	61.5789
FH-163	53.8983	57.1186	76.5823	36.7089		31.3433	91.3433	-8	111		21.4286	34.2857	30.7692	-23.0769		60	60	14.2857	14.2857		47.5439	51.0526	53.3333	15		17.0175	31.5789	172.222	24.5614
FH-164	103.125	92.5	76.2963	53.7037		194.737	171.053	200	300		23.0769	0	77.7778	44.4444		90	96.6667	150	125		83.0769	88.3019	56.9492	56.9492		113.208	138.462	162.807	124.561
FH-165	111.605	88.5185	92.1678	39.8601		102.857	122.857	154.348	239.13		80.7692	95.3846	41.6667	25		116.667	116.667	112.5	112.5		48.5185	30.7692	46.6667	48.8889		65.3846	233.333	164.444	153.333
FH-166	24.3871	21.9355	50	76.6667		66.6667	78.7879	38.4615	76.9231		36.6667	56.6667	55.5556	55.5556		120	102	90	120		30.6122	44.6809	32.6531	86.7347		27.6596	176.939	130.612	138.776
FH-167	25.7143	32.8571	17.4242	34.0909		116.667	96.6667	62.5	50		16.6667	8.33333	27.2727	58.1818		140	112	190	114.286		85.4902	80.7692	37.2549	55.2941		15.3846	241.176	136.735	142.857
FH-168	67.6923	55.3846	116.667	111.111		139.535	376.744	493.75	231.25		-7.69231	15.3846	40	50		40	70	46.666	16.6667		44.2857	51.4286	18.3333	116.667		177.143	128.571	-8.33333	122.034
FH-169	16.4634	15.2439	36.4341	39.5349		80	41.6667	110	116.667		68.3333	58.3333	88.1818	88.1818		40	40	40	20		58.5185	55.9259	59.6078	67.451		61.1111	53.3333	67.6471	59.4118
FH-170	19.6203	22.7848	27.4074	48.1481		81.25	118.75	97.3684	97.3684		15.3846	7.69231	115.385	127.692		90	96.7	14.2857	96.7		99.6296	103.333	56.9492	100.339		78.5185	184.444	157.544	88.0702
FH-171	4.34783	0.543478	37.6812	44.9275		31.6667	138.333	125	112.5		70	58.3333	7.69231	0		70	70	86.6667	0		46.9811	58.3019	63.125	64.6875		13.2075	12.0755	110.339	13.3333
FH-172	14.7541	16.3934	68	74.4		50.8772	128.07	165.625	165.625		77.1429	87.1429	85	85		50	16.6667	50	16.6667		44.8148	46.9231	73.5294	77.451		71.5385	59.6296	78.5714	66.7347
FH-173	5.29412	3.52941	60	68.5714		13.7931	113.793	100	100		-7.14286	-17.1429	18.1818	18.1818		46.666	0	50	50		54.8148	56.6667	73.1746	61.5873		65.5556	29.6296	98.6441	8.33333
FH-174	25.1497	26.3473	30.7692	100		183.333	183.333	175	100		54.2857	-100	103.333	-100		0	100	16.6667	16.6667		86.4151	83.3333	69.6296	71.4815		58.5185	71.5094	51.3725	69.2157
FH-175	10.4651	8.37209	66.9565	68.6957		44.4444	150	133.333	166.667		7.69231	0	96.6667	8.33333		86.6667	86.6667	75	75		20.7547	22.2222	52.7273	83.6364		7.40741	35.8491	-5.55556	20.3704
FH-176	120.219	18.5792	51.0791	58.2734		91.7241	236.207	233.333	233.333		44.2857	50	103.333	56.6667		116.667	90	66.6667	114.286		59.2308	58.5714	16.3636	6.36364		102.245	134.615	98.5185	124.074
FH-177	64.5055	12.6374	39.2523	54.2056		13.1579	163.947	83.3333	166.667		30.7692	15.3846	41.6667	25		60	60	60	75		79.0909	93.9286	50	63.3333		69.6429	93.6364	0	217.119
FH-178	78.0702	20.4678	153.846	212.308		66.6667	-25	308.333	350		23.0769	37.6923	33.3333	16.6667		86.7	86.7	186.667	116.667		16.9811	30.7692	17.2941	64.4118		95.3846	102.075	11.7647	4.41176
FH-179	55.4651	41.9767	47.0588	79.4118		84.6154	121.154	166.667	66.6667		7.69231	35.3846	96.6667	85		50	75	66.6667	75		44.2857	43.2143	67.2727	77.2727		48.9286	68.5714	54.0741	59.6296
FH-180	69.9024	31.7073	48.0263	67.1053		159.74	125.714	80	80		15.3846	38.4615	15.3846	38.4615		90	140	120	140		108.846	103.333	130.909	100.909		68.5185	104.231	101.481	105.185
FH-181	23.1638	19.774	85.7143	126.667		119.87	16.3636	114	-13.345		35.3846	35.3846	25	25		50	150	20	20		44.2857	53.2143	51.4754	113.115		38.9286	28.5714	122.414	18.6441
FH-182	181.93	120.351	129.883	167.105		102.273	181.818	200	233.333		70	50	0	0		66.6667	66.6667	40	40		75.4902	92.6923	76.3636	63.6364		67.3077	61.1765	67.3077	58.5714
FH-183	35.0575	14.9425	75.7282	127.767		292.453	246.415	116.667	250		55.3846	30.7692	95.3846	90.7692		0	50	186.667	50		52.7273	43.6364	62.0339	118.644		107.273	127.273	13.5593	122.414
FH-184	179.494	131.646	148	170.4		170.909	220	120	280		7.14286	51.4286	85	41.6667		40	40	16.6667	16.6667		16.3636	73.6364	61.8182	63.6364		37.2727	-30.9091	49.6429	25
FH-185	31.2575	22.1557	155.844	185.714		66.6667	166.296	166.667	233.333		66.6667	-6.66667	60	40		14.2857	28.5714	66.6667	66.6667		9.23077	28.3019	11.6667	13.3333		53.2075	14.6154	-3.38983	8.47458
FH-186	69.1908	20.2312	58.8785	66.3551		116	140	311.765	300		93.3333	96.6667	45.4545	27.2727		116.667	136.667	186.667	116.667		7.69231	21.1538	95.2941	79.4118		75.7692	100.769	103.333	103.333
FH-187	221.29	32.5	44	122		-18.9474	45.614	45	147		15.3846	130.769	50	70		86.7	90	20	90		77.2727	80.9091	95.4167	93.75		86.3636	11.8182	87.0833	75.8333
FH-188	78.9189	36.7568	39.4558	53.0612		53.3333	26.6667	36	52		7.69231	7.69231	16.6667	16.6667		16.6667	50	16.6667	33.3333		59.2308	30.7692	41.6667	41.6667		39.6154	-34.6154	43.75	45.8333
FH-189	236	231.25	229.626	122		171.053	102.632	240	200		67.6923	88.4615	97.2727	13.6364		116.667	133.333	176.667	133.333		66.4151	34.6154	61.0526	62.807		69.2308	91.5094	22.2222	131.481
FH-190	233.146	221.91	219.677	253.061		100	191.111	150	200		66.6667	20	87.5	70.3		116.667	133.333	140	160		138.462	144.231	126.415	104.615		128.846	93.8462	131.481	90.9091
FH-191	26.738	26.2032	70.9402	111.111		58.9286	19.6429	32	40		35.3846	23.0769	25	33.3333		60	40	14.2857	33.3333		48.5185	78.3019	29.0909	127.273		93.2075	13.3333	97.7778	81.4815
FH-192	29	117.419	254.167	273.333		164	100	136.842	176.316		50	50	150	150		33.3333	33.3333	33.3333	33.3333		52.2807	71.0526	59.6296	29.6296		0	26.3158	29.0909	30.9091
FH-193	162.828	22.5	241.379	211.111		120	177.5	111.667	266.667		67.1429	37.1429	113.333	133.333		90	106	150	150		84.0741	88.4615	32.0769	67.6923		93.0769	98.8889	91.5152	96.0606
FH-194	28.5	202.074	177.273	250		189.474	105.263	133.333	166.667		85.3846	73.0769	75	63.3333		90	70	50	90		128	120.189	101.471	110		55.0943	14	10	15
FH-195	80.184	27.6074	39.8601	41.958		30	20	33.3333	116.667		77.6923	87.6923	70	80		66.6667	16.6667	16.6667	40		19.2308	30.1887	59.2308	50		15.0943	14.6154	43.75	45.8333
FH-196	200.815	231.034	95.6522	131.522		20	73.3333	200	350		96.3636	97.2727	106.364	-27.2727		90	16.6667	40	70		50.7143	63.0769	54.0351	54.0351		47.6923	25	144.898	1.5625
FH-197	83.0769	46.5812	39.7849	47.3118		70	56.6667	143.333	166.667		69.0909	78.1818	180	160		140	110	140	120		119.643	93.2143	71.4815	49.6296		121.786	153.929	-6.25	148.98
FH-198	96.8421	35.5263	18.4211	131.522		60	66	77	68		83.3333	75	182.1	183		116.667	116.667	140	130		101.569	98	59.5238	79.5238		120	170.255	120	140
FH-199	84.7059	84.8235	14.7059	47.3118		157.143	165.714	200	276		75.3846	77.6923	73.5	74.1		120	140	180	140		74	33.3333	145.833	143.75		173.647	240	117.308	107.255
FH-200	13.4021	31.8557	42.8571	52.381		70	111.667	109.302	120.93		36.3636	57.2727	125	116.667		40	20	16.6667	37.5		74.0741	88.5714	57.7778	60		54.2857	58.8889	55.5556	62.2222
FH-201	92.0721	99.2793	250	287.5		180	130	151.667	358.333		68.3333	38.3333	85	25		75	50	100	50		12.2807	18.9655	9.52381	69.5238		45.1724	26.3158	43.1148	16.3934
FH-202	27.7551	24.0816	126.804	125.155		92	44	146.667	33.3333		50	50	0	0		16.6667	16.6667	0	37.5		98.5185	102.692	7.93651	69.5238		77.3077	183.333	148.889	155.556
FH-203	26.7677	11.6162	65.2174	77.3913		53.9683	71.4286	40	41.75		45.3846	-7.69231	36.3636	9.09091		0	133.333	37.5	20		28	8.30189	105.833	143.75		53.2075	64	58.1395	62.7907
FH-204	74.4	34.5	19.2593	73.3333		41.25	32.5	94	156		23.0769	37.6923	45.4545	57.2727		160	106	116.667	116.667		51.7857	42.807	95.1746	27.9365		93.5088	128.571	143.333	91.6667
FH-205	84.4898	45.5102	56	123.2		10.274	17.8082	23	-16		0	14.2857	27.2727	45.4545		85.42	20	125	50		75.4902	92.6923	50	97.9167		99.6154	241.176	146.667	153.333
FH-206	28.9412	43.1765	265.385	201.923		108.511	265.957	200	229.412		65.3846	83.0769	50	60		90	20	37.5	25		67.0833	62.6415	95.5556	90		47.5472	43.75	33.3333	44.4444
FH-207	174.75	219.375	146.988	180.723		137.5	105	214.815	285.185		67.6923	130.769	175	112.5		0	16.6667	50	75		144.898	156.25	118.889	128.889		39.5833	61.2245	54.1667	60.4167
FH-208	-10.4444	10.8889	85.0394	74.0157		73.617	74.4681	80	72		25	25	50	50		70	40	50	40		120.755	130.769	51.25	137.5		65.3846	65.8491	67.0833	69.5833
FH-209	-13.0682	14.2045	45.2991	82.906		111.905	38.5714	86.3636	54.5455		15.3846	23.0769	50	60		90	120	120	120		86.4151	95.8491	31.25	41.6667		220.755	241.509	135.417	145.833
