# Supplementary material for: Fine Mapping and Functional Research of Key Genes for Photoperiod Sensitivity in Maize
Source: Front Plant Sci. 2022 Jul 12;13:890780. doi: 10.3389/fpls.2022.890780 (PMC9315444; doi:10.3389/fpls.2022.890780)
Supplement: Supplementary file 4 [file Table_4.XLS]

## Sheet: L5(HZ4)-L5(NIL)
TABLE S3: Transcriptome differential gene profiling data. L5(HZ4)-L5(NIL): differentially expressed gene data between HZ4 and NIL in the new fifth leaf at the 5-leaf stage under LD. L6(HZ4)-L6(NIL): differentially expressed gene data between HZ4 and NIL in the SAM at the 6-leaf stage under LD. S5(HZ4)-S5(NIL): differentially expressed gene data between HZ4 and NIL in the SAM at the 5-leaf stage u…
	control	treat	logFC	logCPM	PValue	Signifi
Zm00001d000020	350	277	-0.487781	5.45761	4.27389e-05	-1
Zm00001d000029	52	106	0.875477	3.46701	0.000302944	1
Zm00001d000037	11	1	-3.44714	0.158596	0.00636217	-1
Zm00001d000110	86	149	0.641682	4.0314	0.00108181	1
Zm00001d000112	72	26	-1.61509	2.84372	2.95094e-07	-1
Zm00001d000120	136	92	-0.713605	4.01769	0.000291993	-1
Zm00001d000123	696	927	0.262933	6.80565	0.000474615	1
Zm00001d000126	107	180	0.599335	4.3159	0.000620517	1
Zm00001d000133	166	261	0.502055	4.88415	0.000532599	1
Zm00001d000164	1015	870	-0.372851	7.03717	9.81849e-08	-1
Zm00001d000175	32	12	-1.55515	1.74831	0.0012752	-1
Zm00001d000204	26	10	-1.51673	1.48304	0.00396469	-1
Zm00001d000222	91	64	-0.657219	3.47042	0.00633161	-1
Zm00001d000224	106	78	-0.592208	3.71127	0.00824441	-1
Zm00001d000228	79	54	-0.698055	3.25588	0.00737183	-1
Zm00001d000230	177	275	0.484898	4.96583	0.000537936	1
Zm00001d000237	38	10	-2.06215	1.86966	9.48459e-06	-1
Zm00001d000259	287	744	1.2234	6.13117	7.528e-36	1
Zm00001d000263	126	388	1.47126	5.12902	1.26444e-25	1
Zm00001d000272	3574	3385	-0.228884	8.91571	1.2535e-08	-1
Zm00001d000274	20	46	1.04672	2.2581	0.00599839	1
Zm00001d000276	199	366	0.728226	5.27946	9.52779e-09	1
Zm00001d000277	10416	10627	-0.121574	10.5088	2.02934e-05	-1
Zm00001d000279	1808	955	-1.07123	7.60493	1.79808e-71	-1
Zm00001d000281	52	21	-1.45291	2.43343	9.89384e-05	-1
Zm00001d000282	757	680	-0.305214	6.64486	0.000119681	-1
Zm00001d000294	155	49	-1.80916	3.87987	1.4782e-16	-1
Zm00001d000299	36	76	0.925248	2.98573	0.00118744	1
Zm00001d000310	309	256	-0.421784	5.30675	0.000771238	-1
Zm00001d000316	25129	23908	-0.222367	11.7318	4.17068e-20	-1
Zm00001d000339	117	26	-2.31461	3.38332	6.75234e-17	-1
Zm00001d000344	25	1	-4.62293	1.07848	4.23548e-07	-1
Zm00001d000350	60	131	0.974625	3.73196	1.18628e-05	1
Zm00001d000370	22	4	-2.57102	1.07201	0.000313464	-1
Zm00001d000396	174	118	-0.710184	4.36965	4.53062e-05	-1
Zm00001d000417	265	456	0.632304	5.63094	1.70051e-08	1
Zm00001d000434	50	24	-1.20493	2.44871	0.000657485	-1
Zm00001d000439	222	148	-0.734959	4.70809	1.56776e-06	-1
Zm00001d001766	132	48	-1.60729	3.69905	4.34535e-12	-1
Zm00001d001771	15	2	-2.97687	0.553769	0.00131833	-1
Zm00001d001774	81	5	-4.13308	2.68248	1.84998e-20	-1
Zm00001d001779	18	1	-4.15164	0.689385	4.03632e-05	-1
Zm00001d001781	53	105	0.834401	3.46776	0.000560595	1
Zm00001d001788	931	641	-0.688853	6.78359	1.71343e-19	-1
Zm00001d001806	96	62	-0.779997	3.49984	0.000850573	-1
Zm00001d001808	21	50	1.0967	2.35651	0.00259142	1
Zm00001d001812	175	273	0.490756	4.95299	0.000506832	1
Zm00001d001820	679	599	-0.331299	6.47681	8.37905e-05	-1
Zm00001d001828	16	3	-2.51429	0.684589	0.00258886	-1
Zm00001d001831	10	66	2.55784	2.43343	5.68754e-10	1
Zm00001d001834	50	21	-1.39646	2.39448	0.000213092	-1
Zm00001d001837	118	183	0.482137	4.38615	0.00576858	1
Zm00001d001841	0	53	8.6582	1.93809	9.46492e-16	1
Zm00001d001846	32	71	0.996576	2.86847	0.00101588	1
Zm00001d001849	35	86	1.1438	3.08959	4.76101e-05	1
Zm00001d001856	140	108	-0.524369	4.13313	0.00547603	-1
Zm00001d001857	6157	7718	0.175488	9.90036	4.17351e-08	1
Zm00001d001860	94	201	0.945081	4.34781	9.80387e-08	1
Zm00001d001861	36	104	1.37709	3.28924	2.55766e-07	1
Zm00001d001862	34	15	-1.32351	1.88965	0.00263377	-1
Zm00001d001865	21	4	-2.50427	1.02226	0.000537698	-1
Zm00001d001866	20	66	1.56631	2.61201	1.02307e-05	1
Zm00001d001869	17	4	-2.20132	0.804486	0.00436394	-1
Zm00001d001877	98	66	-0.719696	3.55125	0.00183791	-1
Zm00001d001901	96	67	-0.668332	3.5416	0.00387135	-1
Zm00001d001903	109	171	0.498701	4.28298	0.00502477	1
Zm00001d001907	50	16	-1.78597	2.29914	6.68141e-06	-1
Zm00001d001908	174	317	0.714503	5.07895	1.80533e-07	1
Zm00001d001914	248	183	-0.588658	4.92298	4.09648e-05	-1
Zm00001d001924	31	5	-2.75082	1.49245	1.97889e-06	-1
Zm00001d001928	28	9	-1.7731	1.52129	0.000761073	-1
Zm00001d001932	285	777	1.29609	6.17223	8.84809e-41	1
Zm00001d001941	52	30	-0.941031	2.58623	0.00553065	-1
Zm00001d001943	48	11	-2.26245	2.1508	1.68122e-07	-1
Zm00001d001960	75	33	-1.33147	2.97516	8.17221e-06	-1
Zm00001d001962	226	324	0.368992	5.24921	0.00408064	1
Zm00001d001979	49	111	1.02742	3.48194	2.24565e-05	1
Zm00001d001982	150	96	-0.793529	4.12736	2.69145e-05	-1
Zm00001d002000	7957	7396	-0.255984	10.0575	1.38457e-16	-1
Zm00001d002001	169	286	0.608135	4.97249	1.42e-05	1
Zm00001d002006	4369	5414	0.158879	9.39683	8.90179e-06	1
Zm00001d002007	4	24	2.40022	1.12492	0.000313464	1
Zm00001d002032	44	13	-1.89886	2.10031	8.45721e-06	-1
Zm00001d002034	78	43	-1.00743	3.12887	0.000188029	-1
Zm00001d002038	1428	1167	-0.441657	7.49931	2.33131e-13	-1
Zm00001d002065	2967	2847	-0.210062	8.65603	1.07871e-06	-1
Zm00001d002075	134	77	-0.948624	3.91248	3.92261e-06	-1
Zm00001d002126	124	75	-0.874737	3.82796	2.90475e-05	-1
Zm00001d002129	805	643	-0.474596	6.66007	2.07594e-09	-1
Zm00001d002131	83	44	-1.06387	3.19774	6.19853e-05	-1
Zm00001d002139	19	6	-1.79116	1.01789	0.00939996	-1
Zm00001d002141	1286	1119	-0.351153	7.38748	1.84067e-08	-1
Zm00001d002163	117	83	-0.64501	3.83039	0.00193922	-1
Zm00001d002169	124	189	0.457163	4.44232	0.00681709	1
Zm00001d002235	97	63	-0.771894	3.51743	0.000918516	-1
Zm00001d002244	127	196	0.475139	4.48669	0.00391388	1
Zm00001d002256	1440	909	-0.814135	7.36502	2.41223e-37	-1
Zm00001d002257	172	313	0.712858	5.06141	1.98407e-07	1
Zm00001d002258	962	760	-0.490474	6.90991	1.65895e-11	-1
Zm00001d002267	138	105	-0.54422	4.10461	0.00409542	-1
Zm00001d002275	436	573	0.243637	6.12265	0.00968495	1
Zm00001d002338	202	138	-0.699667	4.58652	1.28312e-05	-1
Zm00001d002339	185	410	0.997129	5.34766	1.812e-15	1
Zm00001d002347	147	108	-0.5947	4.17423	0.00148816	-1
Zm00001d002358	524	885	0.60549	6.59384	1.17407e-13	1
Zm00001d002364	114	6	-4.36865	3.15048	5.80885e-29	-1
Zm00001d002402	194	122	-0.819011	4.48465	1.11274e-06	-1
Zm00001d002405	139	82	-0.910815	3.97746	6.61472e-06	-1
Zm00001d002410	40	6	-2.86046	1.81856	2.54158e-08	-1
Zm00001d002416	414	633	0.461953	6.17043	6.83189e-07	1
Zm00001d002439	181	101	-0.99121	4.32593	3.20706e-08	-1
Zm00001d002490	15	39	1.22151	1.98597	0.00554751	1
Zm00001d002514	49	128	1.23278	3.62022	1.30122e-07	1
Zm00001d002532	972	636	-0.762316	6.81796	6.73467e-24	-1
Zm00001d002535	160	117	-0.601519	4.29215	0.000658495	-1
Zm00001d002540	49	99	0.862569	3.37557	0.000513203	1
Zm00001d002542	97	55	-0.967377	3.44881	9.74975e-05	-1
Zm00001d002550	860	1200	0.330077	7.14716	1.00261e-06	1
Zm00001d002560	0	10	6.26749	-0.0615343	0.00195752	1
Zm00001d002573	105	72	-0.693823	3.65849	0.00212686	-1
Zm00001d002576	112	83	-0.582065	3.79323	0.00661477	-1
Zm00001d002603	251	118	-1.23848	4.71489	3.52449e-15	-1
Zm00001d002611	564	178	-1.81356	5.72754	6.05787e-55	-1
Zm00001d002623	27	8	-1.88819	1.44954	0.000513761	-1
Zm00001d002630	45	25	-0.99473	2.36934	0.00566502	-1
Zm00001d002632	136	65	-1.21394	3.84868	1.49948e-08	-1
Zm00001d002680	118	78	-0.746767	3.80385	0.000366574	-1
Zm00001d002690	961	936	-0.188512	7.04163	0.00695345	-1
Zm00001d002700	110	55	-1.14862	3.56799	8.25663e-07	-1
Zm00001d002704	354	487	0.309571	5.85948	0.00285853	1
Zm00001d002716	74	134	0.705234	3.85746	0.000859054	1
Zm00001d002739	262	183	-0.667848	4.97054	1.65098e-06	-1
Zm00001d002741	10	0	-6.41614	-0.0336613	0.00195752	-1
Zm00001d002758	3	30	3.12185	1.32903	2.59816e-06	1
Zm00001d002789	57	105	0.729657	3.50481	0.00274014	1
Zm00001d002798	310	210	-0.712036	5.19461	4.61385e-08	-1
Zm00001d002815	1239	952	-0.53059	7.25777	4.61829e-16	-1
Zm00001d002817	72	29	-1.4583	2.88351	2.27438e-06	-1
Zm00001d002822	2803	2705	-0.201843	8.57787	4.49879e-06	-1
Zm00001d002823	41	97	1.08964	3.27375	3.65316e-05	1
Zm00001d002842	291	569	0.816647	5.87961	3.57415e-15	1
Zm00001d002873	98	174	0.677072	4.23801	0.000213452	1
Zm00001d002878	11	51	2.05074	2.1625	2.03745e-06	1
Zm00001d002925	43	84	0.813831	3.16252	0.00321991	1
Zm00001d002940	2	14	2.5873	0.452235	0.0074061	1
Zm00001d002946	65	115	0.671635	3.65414	0.00281051	1
Zm00001d002992	361	258	-0.634875	5.44268	1.05823e-07	-1
Zm00001d003015	111	29	-2.08195	3.35052	2.94677e-14	-1
Zm00001d003016	27	11	-1.43514	1.55311	0.00513866	-1
Zm00001d003048	33	10	-1.8593	1.72071	0.000172786	-1
Zm00001d003068	2267	933	-1.43122	7.82442	1.88374e-137	-1
Zm00001d003087	15	38	1.18416	1.96145	0.00786634	1
Zm00001d003088	557	458	-0.432731	6.148	3.74335e-06	-1
Zm00001d003089	83	25	-1.87618	2.98302	6.68529e-10	-1
Zm00001d003090	45	8	-2.62263	2.00799	2.38351e-08	-1
Zm00001d003112	147	245	0.586069	4.76018	0.000107204	1
Zm00001d003114	64	36	-0.977991	2.86206	0.00136917	-1
Zm00001d003127	211	338	0.529023	5.24287	4.02197e-05	1
Zm00001d003129	108	68	-0.816728	3.65292	0.000302568	-1
Zm00001d003140	206	293	0.357566	5.11022	0.00778179	1
Zm00001d003157	7059	9332	0.25221	10.1387	1.43576e-16	1
Zm00001d003159	61	151	1.15562	3.87581	5.58958e-08	1
Zm00001d003193	20	2	-3.38908	0.866598	6.66138e-05	-1
Zm00001d003195	1313	1884	0.370394	7.77916	2.44225e-11	1
Zm00001d003254	56	115	0.886226	3.57788	0.000165037	1
Zm00001d003265	259	373	0.375564	5.44811	0.00166229	1
Zm00001d003271	516	428	-0.420157	6.04346	1.52005e-05	-1
Zm00001d003319	34	5	-2.88361	1.59869	3.43248e-07	-1
Zm00001d003349	22	8	-1.59417	1.24759	0.00525564	-1
Zm00001d003373	83	158	0.777375	4.06435	6.11236e-05	1
Zm00001d003395	521	454	-0.34901	6.08814	0.00028578	-1
Zm00001d003398	81	136	0.59639	3.91954	0.00351385	1
Zm00001d003429	46528	42925	-0.266789	12.6001	3.1805e-32	-1
Zm00001d003438	175	124	-0.646971	4.40204	0.000184823	-1
Zm00001d003457	1028	654	-0.802863	6.88371	3.17259e-27	-1
Zm00001d003468	154	83	-1.04108	4.07941	1.00693e-07	-1
Zm00001d003470	938	1371	0.397016	7.30979	5.89646e-10	1
Zm00001d003493	131	262	0.848911	4.75812	2.68009e-08	1
Zm00001d003504	59	27	-1.27415	2.65722	9.37626e-05	-1
Zm00001d003512	1388	1261	-0.288921	7.5251	1.37204e-06	-1
Zm00001d003524	87	50	-0.94777	3.30215	0.00023661	-1
Zm00001d003533	165	103	-0.829525	4.25002	5.04813e-06	-1
Zm00001d003588	10	0	-6.41614	-0.0336613	0.00195752	-1
Zm00001d003593	86	54	-0.820363	3.33025	0.00134149	-1
Zm00001d003615	372	610	0.56285	6.07595	5.38345e-09	1
Zm00001d003616	428	368	-0.368297	5.79723	0.000447104	-1
Zm00001d003620	66	34	-1.10446	2.86414	0.000306343	-1
Zm00001d003653	152	278	0.720063	4.88929	6.97257e-07	1
Zm00001d003676	439	585	0.263642	6.14336	0.00541884	1
Zm00001d003678	35	18	-1.10424	1.99251	0.00916558	-1
Zm00001d003712	21165	16757	-0.487422	11.3678	3.63977e-83	-1
Zm00001d003750	387	343	-0.324522	5.6719	0.00324754	-1
Zm00001d003800	305	248	-0.448773	5.27662	0.00035838	-1
Zm00001d003817	1043	667	-0.795369	6.9073	3.28155e-27	-1
Zm00001d003830	136	63	-1.25894	3.83532	5.27326e-09	-1
Zm00001d003833	240	446	0.743214	5.55707	1.48163e-10	1
Zm00001d003848	36	17	-1.22659	1.99406	0.00388515	-1
Zm00001d003850	179	116	-0.775663	4.38563	6.23281e-06	-1
Zm00001d003857	353	605	0.626588	6.03891	1.31953e-10	1
Zm00001d003866	1845	1839	-0.155197	7.99691	0.002835	-1
Zm00001d003879	391	559	0.365073	6.03312	0.000172848	1
Zm00001d003894	145	234	0.539579	4.71311	0.000504188	1
Zm00001d003911	305	486	0.521468	5.76643	1.08214e-06	1
Zm00001d003924	1705	846	-1.16143	7.49194	2.0803e-77	-1
Zm00001d003928	160	251	0.498795	4.82969	0.000700782	1
Zm00001d003939	119	63	-1.06647	3.70518	1.95563e-06	-1
Zm00001d003945	370	278	-0.562729	5.50666	1.29829e-06	-1
Zm00001d003949	160	306	0.784503	5.00272	2.17066e-08	1
Zm00001d003966	293	439	0.432661	5.65734	9.52976e-05	1
Zm00001d004006	92	275	1.42805	4.64926	5.31701e-18	1
Zm00001d004048	27	8	-1.88819	1.44954	0.000513761	-1
Zm00001d004052	105	169	0.535621	4.25141	0.00309335	1
Zm00001d004075	115	81	-0.655294	3.80198	0.00173911	-1
Zm00001d004125	373	554	0.420086	5.99659	2.3875e-05	1
Zm00001d004137	8	0	-6.09843	-0.258544	0.00782344	-1
Zm00001d004193	21	52	1.15314	2.39353	0.00131935	1
Zm00001d004301	41	77	0.757025	3.06111	0.00954737	1
Zm00001d004310	10	34	1.6036	1.71067	0.0012752	1
Zm00001d004330	51	100	0.81947	3.40447	0.00102648	1
Zm00001d004331	478	967	0.865835	6.62404	2.33101e-26	1
Zm00001d004340	69	40	-0.934845	2.9815	0.00157887	-1
Zm00001d004380	761	677	-0.319194	6.64621	5.72208e-05	-1
Zm00001d004386	39	75	0.791059	3.01256	0.00466763	1
Zm00001d004443	99	70	-0.6496	3.59225	0.00457118	-1
Zm00001d004452	55	110	0.848111	3.52838	0.000430748	1
Zm00001d004513	997	964	-0.199044	7.08968	0.00379462	-1
Zm00001d004564	122	88	-0.62106	3.89905	0.00250112	-1
Zm00001d004635	21	7	-1.71673	1.16046	0.00374236	-1
Zm00001d004664	120	60	-1.14877	3.69107	3.53942e-07	-1
Zm00001d004669	174	140	-0.463797	4.46774	0.00510237	-1
Zm00001d004672	293	404	0.312832	5.58994	0.0064022	1
Zm00001d004689	2341	3381	0.3798	8.61787	3.02471e-18	1
Zm00001d004700	13	47	1.69458	2.12189	6.68776e-05	1
Zm00001d004705	271	179	-0.748413	4.98836	1.01088e-07	-1
Zm00001d004706	71	37	-1.08809	2.97122	0.000246747	-1
Zm00001d004762	121	52	-1.3667	3.63883	3.37415e-09	-1
Zm00001d004782	49	95	0.803149	3.33827	0.00145378	1
Zm00001d004843	1623	2123	0.236917	8.01089	4.73691e-06	1
Zm00001d004877	3	22	2.67668	0.982985	0.000279321	1
Zm00001d004894	34259	35055	-0.117371	12.2283	4.06847e-07	-1
Zm00001d004907	3	17	2.30723	0.714034	0.00444281	1
Zm00001d004924	0	10	6.26749	-0.0615343	0.00195752	1
Zm00001d004936	1776	1328	-0.569838	7.76059	1.36551e-24	-1
Zm00001d004957	172	100	-0.932015	4.27326	2.72489e-07	-1
Zm00001d004997	62	146	1.08366	3.85022	3.15309e-07	1
Zm00001d005002	73	36	-1.16749	2.98541	8.0411e-05	-1
Zm00001d005018	53	30	-0.968449	2.60341	0.00411496	-1
Zm00001d005029	196	142	-0.615008	4.57622	0.000127338	-1
Zm00001d005094	224	146	-0.767503	4.70881	5.40386e-07	-1
Zm00001d005106	102	72	-0.652051	3.63349	0.00410259	-1
Zm00001d005159	513	405	-0.49141	6.00508	6.58438e-07	-1
Zm00001d005177	63	33	-1.08037	2.80693	0.00050554	-1
Zm00001d005203	163	115	-0.653146	4.29841	0.000214981	-1
Zm00001d005228	15	40	1.25791	2.01008	0.00388515	1
Zm00001d005231	280	546	0.812703	5.82182	1.97697e-14	1
Zm00001d005276	190	333	0.658684	5.17049	5.75938e-07	1
Zm00001d005295	67	115	0.627992	3.67057	0.00478638	1
Zm00001d005300	48	27	-0.97713	2.46381	0.00531213	-1
Zm00001d005315	346	179	-1.10076	5.21696	5.68026e-17	-1
Zm00001d005317	112	78	-0.671556	3.75829	0.00239933	-1
Zm00001d005324	156	243	0.488587	4.78762	0.00118998	1
Zm00001d005328	102	71	-0.672192	3.62575	0.00312667	-1
Zm00001d005346	740	953	0.21441	6.86763	0.00372619	1
Zm00001d005347	1178	1522	0.2191	7.53957	0.000243444	1
Zm00001d005361	131	100	-0.539484	4.03257	0.00588186	-1
Zm00001d005392	41	93	1.02897	3.23369	0.000124792	1
Zm00001d005421	845	669	-0.487372	6.72453	3.00766e-10	-1
Zm00001d005446	12507	15396	0.14931	10.9088	2.52686e-08	1
Zm00001d005450	350	293	-0.406804	5.49181	0.000477003	-1
Zm00001d005458	364	587	0.538767	6.03045	4.18306e-08	1
Zm00001d005550	192	149	-0.51592	4.5866	0.00152082	-1
Zm00001d005614	111	173	0.489261	4.30334	0.0065171	1
Zm00001d005622	17	3	-2.60113	0.746967	0.00149764	-1
Zm00001d005624	145	112	-0.522548	4.18378	0.00527124	-1
Zm00001d005664	24	1	-4.56432	1.02882	8.15864e-07	-1
Zm00001d005693	184	280	0.454961	5.00396	0.00106893	1
Zm00001d005699	118	45	-1.53854	3.55747	2.39941e-10	-1
Zm00001d005708	38	15	-1.48344	1.99715	0.000544496	-1
Zm00001d005716	73	32	-1.33676	2.93588	9.59616e-06	-1
Zm00001d005726	117	56	-1.21159	3.63608	1.30122e-07	-1
Zm00001d005733	76	35	-1.26599	3.01243	1.72456e-05	-1
Zm00001d005742	1176	528	-1.30557	6.91383	5.15819e-67	-1
Zm00001d005743	67	44	-0.75541	3.00374	0.00775182	-1
Zm00001d005762	1126	973	-0.361161	7.19172	5.28338e-08	-1
Zm00001d005766	88	10	-3.2711	2.86051	3.92057e-18	-1
Zm00001d005772	5	25	2.1452	1.21301	0.000550905	1
Zm00001d005780	55	212	1.79384	4.19145	4.01527e-19	1
Zm00001d005804	50	96	0.789158	3.35784	0.00157198	1
Zm00001d005858	53	139	1.23865	3.7346	4.06121e-08	1
Zm00001d005863	0	8	5.95023	-0.281698	0.00782344	1
Zm00001d005894	196	152	-0.516915	4.61563	0.00119514	-1
Zm00001d005895	3451	4366	0.188783	9.07255	1.06643e-06	1
Zm00001d005898	50	28	-0.983664	2.5179	0.00441012	-1
Zm00001d005921	1448	741	-1.11689	7.27045	5.45479e-63	-1
Zm00001d005925	1890	1113	-0.914361	7.72132	7.02548e-59	-1
Zm00001d005950	427	608	0.359238	6.15637	0.000111604	1
Zm00001d005951	791	350	-1.32651	6.33693	7.33418e-48	-1
Zm00001d005973	67	191	1.35927	4.14993	3.45189e-12	1
Zm00001d006001	125	76	-0.867238	3.84198	3.19309e-05	-1
Zm00001d006002	56	97	0.640955	3.42624	0.00924636	1
Zm00001d006016	241	112	-1.25506	4.65184	7.6696e-15	-1
Zm00001d006065	24	93	1.79862	3.03357	3.2573e-09	1
Zm00001d006085	56	112	0.848135	3.5537	0.000362183	1
Zm00001d006098	110	82	-0.573557	3.7711	0.00770478	-1
Zm00001d006100	109	174	0.523773	4.29758	0.00298658	1
Zm00001d006112	120	182	0.450014	4.39157	0.00979426	1
Zm00001d006118	35	67	0.784251	2.85841	0.00951299	1
Zm00001d006170	10	0	-6.41614	-0.0336613	0.00195752	-1
Zm00001d006193	1938	1448	-0.570973	7.88593	1.76848e-26	-1
Zm00001d006198	263	403	0.465029	5.52109	5.73971e-05	1
Zm00001d006199	98	255	1.22814	4.59756	1.13244e-13	1
Zm00001d006203	32	74	1.05617	2.90727	0.000404436	1
Zm00001d006236	45	20	-1.31477	2.27239	0.000771085	-1
Zm00001d006238	123	193	0.499028	4.45498	0.00293786	1
Zm00001d006293	119	74	-0.834747	3.78378	0.00010789	-1
Zm00001d006330	53	21	-1.48033	2.45252	6.69601e-05	-1
Zm00001d006342	135	217	0.533835	4.60787	0.000817342	1
Zm00001d006415	88	61	-0.678037	3.41521	0.00533919	-1
Zm00001d006421	90	158	0.660721	4.1073	0.000608661	1
Zm00001d006433	56	101	0.699176	3.46136	0.00382616	1
Zm00001d006446	94	46	-1.17923	3.33676	4.47987e-06	-1
Zm00001d006466	176	131	-0.576041	4.43811	0.000680753	-1
Zm00001d006467	866	662	-0.537955	6.73903	2.85755e-12	-1
Zm00001d006474	449	723	0.536653	6.3307	1.40284e-09	1
Zm00001d006480	246	193	-0.500278	4.94725	0.000392719	-1
Zm00001d006489	105	41	-1.50421	3.40134	2.95638e-09	-1
Zm00001d006493	48	9	-2.54817	2.10625	1.63973e-08	-1
Zm00001d006494	63	28	-1.31638	2.73625	3.81962e-05	-1
Zm00001d006503	16	1	-3.9829	0.556246	0.000145836	-1
Zm00001d006509	54	33	-0.858426	2.66674	0.00747213	-1
Zm00001d006510	105	178	0.610418	4.29572	0.000565935	1
Zm00001d006511	7372	1605	-2.3499	9.32814	0	-1
Zm00001d006512	93	55	-0.906699	3.41009	0.000298825	-1
Zm00001d006520	4642	6469	0.32828	9.57605	1.17731e-21	1
Zm00001d006539	331	230	-0.675398	5.30254	7.42806e-08	-1
Zm00001d006541	17	51	1.42815	2.29369	0.000199003	1
Zm00001d006553	64	41	-0.791005	2.92684	0.00858966	-1
Zm00001d006573	212	303	0.364565	5.15521	0.0059166	1
Zm00001d006582	131	93	-0.644038	3.9911	0.00140641	-1
Zm00001d006587	7535	6789	-0.300912	9.95865	1.61734e-21	-1
Zm00001d006590	21	5	-2.19156	1.06986	0.00152433	-1
Zm00001d006610	191	404	0.929849	5.34909	9.14426e-14	1
Zm00001d006619	46	27	-0.915884	2.42573	0.00967242	-1
Zm00001d006624	28	79	1.34222	2.91596	9.59616e-06	1
Zm00001d006628	1162	814	-0.663932	7.11231	4.69267e-22	-1
Zm00001d006650	109	53	-1.18876	3.54278	7.01318e-07	-1
Zm00001d006657	177	331	0.752181	5.12678	1.94188e-08	1
Zm00001d006663	42411	31209	-0.592983	12.3275	6.34743e-146	-1
Zm00001d006701	185	104	-0.980551	4.36066	2.56189e-08	-1
Zm00001d006704	33	81	1.14212	3.00681	9.38712e-05	1
Zm00001d006708	110	60	-1.02337	3.60786	8.24072e-06	-1
Zm00001d006711	58	36	-0.836248	2.77365	0.00745179	-1
Zm00001d006833	634	544	-0.371306	6.36061	2.16532e-05	-1
Zm00001d006834	463	778	0.598124	6.41146	4.06775e-12	1
Zm00001d006844	186	298	0.529219	5.06259	0.000102361	1
Zm00001d006868	244	184	-0.557354	4.91227	0.000106242	-1
Zm00001d006883	30	11	-1.58651	1.65486	0.00146635	-1
Zm00001d006900	673	207	-1.85082	5.97341	1.40703e-66	-1
Zm00001d006903	181	148	-0.440564	4.53377	0.00736857	-1
Zm00001d006910	67	35	-1.08445	2.89141	0.000352974	-1
Zm00001d006930	19	47	1.15122	2.25673	0.00266805	1
Zm00001d006947	16	2	-3.06927	0.621886	0.000732495	-1
Zm00001d007012	236	359	0.454493	5.35981	0.000221707	1
Zm00001d007027	2	31	3.72676	1.32708	2.51049e-07	1
Zm00001d007072	778	737	-0.228576	6.71898	0.0031972	-1
Zm00001d007073	2054	1468	-0.635047	7.94429	2.04792e-33	-1
Zm00001d007081	92	46	-1.14825	3.31596	8.70997e-06	-1
Zm00001d007092	1057	1600	0.447545	7.51071	1.0858e-13	1
Zm00001d007097	1282	1163	-0.291024	7.40971	2.69158e-06	-1
Zm00001d007117	119	201	0.605233	4.47056	0.000285209	1
Zm00001d007124	53	101	0.778438	3.43281	0.00153803	1
Zm00001d007132	108	66	-0.859712	3.63761	0.000151894	-1
Zm00001d007167	38	79	0.903253	3.04677	0.00145776	1
Zm00001d007174	49	103	0.919639	3.41191	0.000226916	1
Zm00001d007258	149	119	-0.474413	4.24234	0.00894623	-1
Zm00001d007267	13723	13158	-0.211162	10.8643	4.69691e-15	-1
Zm00001d007271	0	9	6.11756	-0.167356	0.00391328	1
Zm00001d007296	441	373	-0.391991	5.82992	0.000179938	-1
Zm00001d007349	1	11	3.16452	0.131716	0.00636217	1
Zm00001d007382	26	8	-1.83398	1.4113	0.000829453	-1
Zm00001d007403	344	146	-1.38615	5.12392	1.03761e-23	-1
Zm00001d007441	63	131	0.904371	3.75524	3.73138e-05	1
Zm00001d007517	202	45	-2.3135	4.15934	3.17089e-28	-1
Zm00001d007549	246	86	-1.66525	4.5718	1.8494e-22	-1
Zm00001d007560	144	47	-1.763	3.78565	5.84018e-15	-1
Zm00001d007597	2426	2426	-0.150501	8.39373	0.00116798	-1
Zm00001d007609	152	97	-0.797693	4.14469	2.27595e-05	-1
Zm00001d007718	6	68	3.32657	2.39243	7.56474e-13	1
Zm00001d007750	6	24	1.82916	1.21504	0.00525564	1
Zm00001d007753	253	488	0.796948	5.66642	9.05438e-13	1
Zm00001d007783	2721	2582	-0.226146	8.52381	4.08995e-07	-1
Zm00001d007784	137	93	-0.70859	4.02999	0.000310738	-1
Zm00001d007785	171	82	-1.2095	4.17567	2.04806e-10	-1
Zm00001d007806	215	117	-1.02751	4.55957	4.41488e-10	-1
Zm00001d007815	131	267	0.87617	4.77558	7.5171e-09	1
Zm00001d007819	107	179	0.591303	4.31111	0.000754031	1
Zm00001d007826	45	25	-0.99473	2.36934	0.00566502	-1
Zm00001d007827	205	118	-0.946572	4.51864	1.1511e-08	-1
Zm00001d007835	157	127	-0.45604	4.32448	0.00952998	-1
Zm00001d007845	21	7	-1.71673	1.16046	0.00374236	-1
Zm00001d007857	11276	14121	0.174077	10.7724	1.96598e-10	1
Zm00001d007858	1354	1006	-0.579044	7.366	3.09591e-20	-1
Zm00001d007865	293	448	0.46193	5.67417	2.6126e-05	1
Zm00001d007870	238	355	0.426165	5.35566	0.000551191	1
Zm00001d007908	44	90	0.88014	3.23625	0.000949284	1
Zm00001d007936	336	281	-0.408233	5.43265	0.000650713	-1
Zm00001d007960	126	222	0.666126	4.58869	3.7772e-05	1
Zm00001d007962	527	277	-1.07807	5.82824	5.64805e-24	-1
Zm00001d007965	43	18	-1.40032	2.18683	0.000506901	-1
Zm00001d008203	168	255	0.451254	4.87187	0.00198594	1
Zm00001d008214	16	51	1.51499	2.27261	0.000104092	1
Zm00001d008216	3	23	2.74043	1.03115	0.000157883	1
Zm00001d008228	570	846	0.419112	6.60549	2.14118e-07	1
Zm00001d008245	25	64	1.20178	2.66393	0.000385049	1
Zm00001d008248	95	60	-0.812113	3.47343	0.000725053	-1
Zm00001d008259	90	145	0.536957	4.03357	0.00610311	1
Zm00001d008357	1193	853	-0.634406	7.16172	6.24011e-21	-1
Zm00001d008363	22	52	1.08639	2.41297	0.00343053	1
Zm00001d008390	130	97	-0.572323	4.00847	0.00452304	-1
Zm00001d008396	324	266	-0.434891	5.36913	0.00035182	-1
Zm00001d008422	132	200	0.448607	4.52642	0.00736857	1
Zm00001d008430	167	124	-0.57951	4.3619	0.000895617	-1
Zm00001d008435	41	19	-1.25434	2.16246	0.00189761	-1
Zm00001d008495	40	16	-1.46489	2.07142	0.000468415	-1
Zm00001d008528	60	35	-0.925552	2.78984	0.00294549	-1
Zm00001d008530	92	63	-0.695639	3.47117	0.00382616	-1
Zm00001d008545	99	174	0.662443	4.24353	0.000278638	1
Zm00001d008573	80	35	-1.33988	3.06317	2.85239e-06	-1
Zm00001d008587	12	1	-3.57139	0.2472	0.0034275	-1
Zm00001d008591	238	173	-0.61032	4.85551	2.62754e-05	-1
Zm00001d008594	145	326	1.01771	5.01302	7.69814e-13	1
Zm00001d008600	2844	2360	-0.419623	8.50161	9.19984e-21	-1
Zm00001d008612	357	542	0.451731	5.95179	7.0673e-06	1
Zm00001d008620	1902	1435	-0.556933	7.86457	5.62058e-25	-1
Zm00001d008624	116	73	-0.817541	3.75377	0.00021247	-1
Zm00001d008634	119	81	-0.704572	3.83162	0.000714825	-1
Zm00001d008681	6985	7258	-0.095195	9.94513	0.00268172	-1
Zm00001d008700	45	83	0.731168	3.17492	0.00770976	1
Zm00001d008706	20923	19616	-0.243566	11.4578	1.55633e-22	-1
Zm00001d008733	463	268	-0.938949	5.6884	2.53787e-17	-1
Zm00001d008750	19	3	-2.76054	0.86431	0.000491667	-1
Zm00001d008764	559	425	-0.545753	6.10618	9.78219e-09	-1
Zm00001d008772	54	25	-1.25713	2.53956	0.000270923	-1
Zm00001d008826	908	861	-0.227156	6.94204	0.00166333	-1
Zm00001d008839	11	33	1.42474	1.71238	0.00369432	1
Zm00001d008841	0	19	7.18459	0.64638	7.68793e-06	1
Zm00001d008900	73	136	0.746184	3.86342	0.000408236	1
Zm00001d008906	36	71	0.827243	2.92399	0.00472664	1
Zm00001d008922	14	36	1.20516	1.88363	0.00948508	1
Zm00001d008957	547	443	-0.454627	6.11269	1.75524e-06	-1
Zm00001d008984	49	94	0.787903	3.32879	0.00186968	1
Zm00001d008987	159	122	-0.532175	4.31105	0.00250013	-1
Zm00001d008993	538	372	-0.68262	5.99711	5.75924e-12	-1
Zm00001d009000	31	77	1.15904	2.93157	9.57778e-05	1
Zm00001d009022	161	455	1.34765	5.39023	2.88397e-26	1
Zm00001d009028	6675	8130	0.133977	9.995	1.97945e-05	1
Zm00001d009083	9	39	1.95096	1.8222	0.00010027	1
Zm00001d009114	17	0	-7.1747	0.558724	7.68793e-06	-1
Zm00001d009117	18	50	1.31775	2.29504	0.000532691	1
Zm00001d009140	17	4	-2.20132	0.804486	0.00436394	-1
Zm00001d009146	782	317	-1.45281	6.28557	2.35267e-54	-1
Zm00001d009161	258	362	0.337972	5.42153	0.00546461	1
Zm00001d009177	11	33	1.42474	1.71238	0.00369432	1
Zm00001d009193	176	124	-0.655186	4.40698	0.000150404	-1
Zm00001d009328	27	4	-2.86504	1.29829	1.95723e-05	-1
Zm00001d009354	660	874	0.254617	6.72471	0.00103259	1
Zm00001d009359	24	61	1.19127	2.60096	0.000644341	1
Zm00001d009365	145	83	-0.954273	4.02264	1.39029e-06	-1
Zm00001d009373	114	36	-1.80971	3.44418	1.56353e-12	-1
Zm00001d009415	45	11	-2.16958	2.07893	7.77013e-07	-1
Zm00001d009480	218	324	0.420959	5.22701	0.00121507	1
Zm00001d009487	34	5	-2.88361	1.59869	3.43248e-07	-1
Zm00001d009488	668	986	0.411167	6.82919	4.19517e-08	1
Zm00001d009506	29	9	-1.82352	1.55678	0.000477614	-1
Zm00001d009520	108	166	0.469204	4.25284	0.00947563	1
Zm00001d009552	40	83	0.90062	3.11642	0.00147608	1
Zm00001d009554	50	89	0.680084	3.29105	0.00830204	1
Zm00001d009556	152	330	0.967337	5.04705	3.95888e-12	1
Zm00001d009567	181	107	-0.908059	4.35421	3.21255e-07	-1
Zm00001d009589	26073	24873	-0.218484	11.7868	1.1633e-19	-1
Zm00001d009599	35	75	0.946679	2.96037	0.00106558	1
Zm00001d009603	158	122	-0.523079	4.30577	0.00298658	-1
Zm00001d009605	123	85	-0.682791	3.88676	0.0009112	-1
Zm00001d009619	29	6	-2.39813	1.45335	2.27037e-05	-1
Zm00001d009657	32	68	0.93441	2.82858	0.00245403	1
Zm00001d009674	32	10	-1.81506	1.68902	0.000275406	-1
Zm00001d009700	1182	780	-0.750094	7.10417	1.67553e-27	-1
Zm00001d009705	12	1	-3.57139	0.2472	0.0034275	-1
Zm00001d009709	40	21	-1.07538	2.18254	0.00723705	-1
Zm00001d009715	103	49	-1.22009	3.45338	6.96481e-07	-1
Zm00001d009726	145	81	-0.989406	4.01082	6.2313e-07	-1
Zm00001d009741	53	24	-1.2888	2.50464	0.000222787	-1
Zm00001d009745	805	713	-0.325542	6.72428	2.59269e-05	-1
Zm00001d009750	132	99	-0.564925	4.03311	0.00389858	-1
Zm00001d009773	507	375	-0.585435	5.94987	5.25664e-09	-1
Zm00001d009783	58	130	1.01239	3.70895	7.05914e-06	1
Zm00001d009795	61	115	0.763093	3.62074	0.000874725	1
Zm00001d009800	382	647	0.60953	6.14199	1.03613e-10	1
Zm00001d009811	9	30	1.5739	1.55334	0.00340811	1
Zm00001d009848	75	137	0.717812	3.88412	0.000583339	1
Zm00001d009858	499	263	-1.07411	5.75107	1.05505e-22	-1
Zm00001d009868	252	354	0.339675	5.38877	0.00493194	1
Zm00001d009870	256	403	0.503931	5.50503	1.58439e-05	1
Zm00001d009907	33	15	-1.28059	1.8615	0.0055707	-1
Zm00001d009908	203	156	-0.530068	4.66036	0.000663931	-1
Zm00001d009918	279	214	-0.532889	5.11407	6.15593e-05	-1
Zm00001d009927	171	124	-0.613635	4.38211	0.000413359	-1
Zm00001d009929	2718	2566	-0.233522	8.51883	1.75985e-07	-1
Zm00001d009938	660	458	-0.677472	6.29294	4.281e-14	-1
Zm00001d009985	47	10	-2.36795	2.10476	9.31842e-08	-1
Zm00001d010016	45	96	0.940782	3.30636	0.000263327	1
Zm00001d010039	1561	867	-0.998766	7.41703	3.4228e-56	-1
Zm00001d010061	210	316	0.438813	5.18371	0.000743947	1
Zm00001d010082	406	281	-0.681164	5.59333	1.83692e-09	-1
Zm00001d010128	617	1070	0.64366	6.85197	7.53207e-18	1
Zm00001d010131	29	12	-1.41368	1.65309	0.0043629	-1
Zm00001d010159	260	220	-0.391312	5.07248	0.00388273	-1
Zm00001d010172	711	588	-0.42446	6.50258	3.23195e-07	-1
Zm00001d010193	7	25	1.66935	1.29804	0.00704452	1
Zm00001d010214	181	104	-0.949036	4.34014	1.04529e-07	-1
Zm00001d010230	100	68	-0.705823	3.58499	0.00208985	-1
Zm00001d010231	199	93	-1.24679	4.38074	1.96521e-12	-1
Zm00001d010240	278	447	0.534491	5.64115	1.84786e-06	1
Zm00001d010274	69	120	0.646963	3.7234	0.00348287	1
Zm00001d010282	270	237	-0.338414	5.14958	0.00966408	-1
Zm00001d010290	131	212	0.543579	4.57075	0.0008444	1
Zm00001d010308	87	39	-1.30516	3.19073	1.22952e-06	-1
Zm00001d010313	12	36	1.42554	1.82712	0.00312177	1
Zm00001d010321	57	25	-1.33497	2.59218	6.18111e-05	-1
Zm00001d010395	279	402	0.376281	5.55512	0.00100103	1
Zm00001d010399	288	123	-1.37697	4.87187	6.335e-20	-1
Zm00001d010410	82	38	-1.25723	3.12148	4.27269e-06	-1
Zm00001d010411	481	338	-0.659316	5.84517	2.73911e-10	-1
Zm00001d010416	90	57	-0.808045	3.39868	0.00132178	-1
Zm00001d010431	30	62	0.894167	2.71415	0.00622088	1
Zm00001d010459	23	9	-1.49063	1.32974	0.00704452	-1
Zm00001d010481	62	34	-1.01443	2.80586	0.00107897	-1
Zm00001d010504	59	110	0.747038	3.56394	0.00155348	1
Zm00001d010528	76	129	0.612014	3.8388	0.00417418	1
Zm00001d010529	55	195	1.67333	4.10016	1.63914e-16	1
Zm00001d010566	51	94	0.730324	3.34929	0.00350931	1
Zm00001d010585	549	382	-0.673557	6.02969	5.19477e-12	-1
Zm00001d010603	97	64	-0.749221	3.52578	0.00126302	-1
Zm00001d010606	127	233	0.724462	4.63573	5.8128e-06	1
Zm00001d010618	1287	1270	-0.169676	7.47113	0.00540582	-1
Zm00001d010631	130	208	0.527161	4.55019	0.0013761	1
Zm00001d010662	103	416	1.86223	5.13623	6.61003e-38	1
Zm00001d010672	1983	1824	-0.27107	8.04722	1.14404e-07	-1
Zm00001d010687	27	12	-1.31103	1.586	0.00954372	-1
Zm00001d010702	277	233	-0.399868	5.15949	0.0021971	-1
Zm00001d010715	1560	1462	-0.244091	7.71375	1.55776e-05	-1
Zm00001d010716	276	240	-0.351971	5.1751	0.00703781	-1
Zm00001d010730	58	25	-1.36001	2.60931	4.22655e-05	-1
Zm00001d010733	149	228	0.462898	4.70728	0.00295092	1
Zm00001d010751	19	7	-1.5732	1.06555	0.00939996	-1
Zm00001d010755	344	248	-0.622309	5.37842	3.23053e-07	-1
Zm00001d010788	102	69	-0.713337	3.61014	0.00176916	-1
Zm00001d010791	211	299	0.352218	5.14154	0.00746061	1
Zm00001d010822	1139	990	-0.352734	7.21195	8.87442e-08	-1
Zm00001d010852	202	323	0.526412	5.17896	5.60749e-05	1
Zm00001d010855	928	801	-0.362779	6.91255	6.22074e-07	-1
Zm00001d010871	3551	2952	-0.417025	8.82283	4.24789e-24	-1
Zm00001d010915	40	80	0.847594	3.08294	0.00327347	1
Zm00001d010920	1756	1745	-0.159563	7.9236	0.00267144	-1
Zm00001d010956	459	200	-1.34843	5.54831	1.51375e-29	-1
Zm00001d010970	14	36	1.20516	1.88363	0.00948508	1
Zm00001d011003	515	1035	0.856329	6.72514	1.51207e-27	1
Zm00001d011006	48	10	-2.39825	2.1287	5.48673e-08	-1
Zm00001d011013	260	137	-1.07412	4.81614	8.14817e-13	-1
Zm00001d011055	36	78	0.962659	3.00969	0.000663391	1
Zm00001d011060	120	82	-0.698959	3.8456	0.000760902	-1
Zm00001d011063	3367	2620	-0.512384	8.70605	1.75998e-33	-1
Zm00001d011068	16	41	1.20102	2.05858	0.00461742	1
Zm00001d011075	105	28	-2.05227	3.27781	3.2797e-13	-1
Zm00001d011076	49	19	-1.51082	2.33672	9.00931e-05	-1
Zm00001d011080	372	2382	2.52791	7.52254	3.61574e-280	1
Zm00001d011081	590	441	-0.570304	6.17386	8.11738e-10	-1
Zm00001d011092	202	295	0.395648	5.10358	0.00334201	1
Zm00001d011093	272	390	0.369217	5.51473	0.00165129	1
Zm00001d011113	546	456	-0.410273	6.12892	1.36503e-05	-1
Zm00001d011123	128	223	0.649907	4.60127	5.15171e-05	1
Zm00001d011145	33	13	-1.48511	1.80687	0.00166131	-1
Zm00001d011154	502	789	0.501729	6.47057	2.85929e-09	1
Zm00001d011174	282	423	0.434296	5.6034	0.000109804	1
Zm00001d011178	78	131	0.59677	3.86642	0.00456284	1
Zm00001d011187	27	12	-1.31103	1.586	0.00954372	-1
Zm00001d011210	161	236	0.40096	4.78244	0.00705362	1
Zm00001d011239	56	30	-1.04771	2.65376	0.00119738	-1
Zm00001d011253	346	208	-0.884279	5.28931	3.87315e-12	-1
Zm00001d011256	822	1309	0.520683	7.19122	6.51814e-15	1
Zm00001d011278	129	236	0.720386	4.65548	5.27935e-06	1
Zm00001d011285	26268	26465	-0.139729	11.8345	5.57587e-09	-1
Zm00001d011314	55	103	0.753368	3.46926	0.00177584	1
Zm00001d011321	33	69	0.911198	2.85634	0.00271971	1
Zm00001d011329	48	20	-1.40764	2.33538	0.000250325	-1
Zm00001d011362	145	230	0.514719	4.69853	0.000998878	1
Zm00001d011365	38	5	-3.04354	1.72935	1.7599e-08	-1
Zm00001d011386	220	323	0.403333	5.23007	0.00166724	1
Zm00001d011405	24	10	-1.4018	1.40744	0.00909852	-1
Zm00001d011422	125	52	-1.41358	3.672	5.11943e-10	-1
Zm00001d011426	61	33	-1.03391	2.77691	0.000950474	-1
Zm00001d011427	223	141	-0.811278	4.68641	1.94038e-07	-1
Zm00001d011443	187	7	-4.86411	3.83301	1.52223e-50	-1
Zm00001d011461	3984	7701	0.800301	9.63704	6.95173e-122	1
Zm00001d011467	270	418	0.479856	5.56733	2.88398e-05	1
Zm00001d011471	249	392	0.503997	5.46534	2.41623e-05	1
Zm00001d011486	39	76	0.810135	3.02438	0.00359807	1
Zm00001d011487	170	288	0.609679	4.98185	1.2269e-05	1
Zm00001d011513	266	462	0.645726	5.64448	8.24548e-09	1
Zm00001d011514	81	144	0.678775	3.96908	0.00082936	1
Zm00001d011515	66	173	1.23823	4.04377	1.06286e-09	1
Zm00001d011519	31	71	1.04221	2.85426	0.00066142	1
Zm00001d011543	105	65	-0.841097	3.60437	0.000234965	-1
Zm00001d011562	237	110	-1.25689	4.62737	1.04594e-14	-1
Zm00001d011565	190	279	0.403538	5.02047	0.00337054	1
Zm00001d011569	811	1222	0.440906	7.12541	1.06363e-10	1
Zm00001d011581	3314	2369	-0.634775	8.63399	1.55896e-48	-1
Zm00001d011614	43	13	-1.86578	2.07593	1.34846e-05	-1
Zm00001d011642	154	337	0.978763	5.07325	1.24277e-12	1
Zm00001d011649	1015	690	-0.707214	6.90096	6.28917e-22	-1
Zm00001d011656	38	7	-2.56872	1.78718	3.19171e-07	-1
Zm00001d011688	69	120	0.646963	3.7234	0.00348287	1
Zm00001d011710	13	41	1.49813	1.98289	0.000814887	1
Zm00001d011713	48	24	-1.14618	2.4102	0.00131935	-1
Zm00001d011730	17	41	1.11418	2.08298	0.0075924	1
Zm00001d011734	18602	14107	-0.549551	11.1561	8.7279e-100	-1
Zm00001d011735	1320	569	-1.36434	7.06352	1.35203e-79	-1
Zm00001d011741	115	232	0.861314	4.58045	1.2725e-07	1
Zm00001d011746	116	178	0.466837	4.35302	0.0075244	1
Zm00001d011758	80	156	0.812046	4.03396	3.80976e-05	1
Zm00001d011789	531	865	0.553377	6.58176	1.26974e-11	1
Zm00001d011797	55	135	1.14325	3.72151	4.05843e-07	1
Zm00001d011811	22	7	-1.78348	1.20572	0.00233201	-1
Zm00001d011813	16003	15033	-0.240716	11.0724	3.61479e-20	-1
Zm00001d011845	277	240	-0.357187	5.178	0.0062209	-1
Zm00001d011846	26	11	-1.38093	1.51757	0.00768692	-1
Zm00001d011849	47	16	-1.69692	2.23446	2.50716e-05	-1
Zm00001d011879	36	100	1.32058	3.24964	1.09144e-06	1
Zm00001d011901	41	76	0.738198	3.0496	0.00954737	1
Zm00001d011919	278	144	-1.09882	4.90405	5.58498e-14	-1
Zm00001d011920	89	149	0.59228	4.05039	0.00228271	1
Zm00001d011931	41	107	1.23102	3.36924	1.92565e-06	1
Zm00001d011938	209	165	-0.491214	4.71794	0.00147906	-1
Zm00001d011953	321	274	-0.378746	5.37988	0.00185769	-1
Zm00001d011969	89	63	-0.647873	3.4427	0.00745599	-1
Zm00001d011992	113	187	0.575709	4.37939	0.00101292	1
Zm00001d011993	1495	1890	0.187718	7.86612	0.000518436	1
Zm00001d012033	238	195	-0.437741	4.92611	0.00198741	-1
Zm00001d012036	5301	5172	-0.186046	9.50406	9.33046e-08	-1
Zm00001d012044	1327	1243	-0.244827	7.48036	5.4995e-05	-1
Zm00001d012049	305	241	-0.490058	5.25935	0.000121211	-1
Zm00001d012088	24196	47021	0.808025	12.2439	3.09132e-263	1
Zm00001d012126	154	121	-0.497974	4.27956	0.00486529	-1
Zm00001d012127	190	303	0.522536	5.08909	9.90732e-05	1
Zm00001d012142	240	206	-0.37069	4.96685	0.00872602	-1
Zm00001d012153	299	204	-0.701727	5.14675	1.16563e-07	-1
Zm00001d012161	121	219	0.704869	4.55473	1.8673e-05	1
Zm00001d012175	32	14	-1.335	1.8052	0.00457933	-1
Zm00001d012205	768	996	0.224499	6.92651	0.00201216	1
Zm00001d012206	167	260	0.487861	4.88447	0.000759559	1
Zm00001d012247	98	165	0.60051	4.19186	0.00133788	1
Zm00001d012276	51	90	0.667678	3.31127	0.00878831	1
Zm00001d012287	1006	1697	0.60379	7.53159	7.25788e-24	1
Zm00001d012289	84	55	-0.760054	3.31904	0.00305912	-1
Zm00001d012313	472	400	-0.389183	5.92871	0.000104664	-1
Zm00001d012322	85	16	-2.5501	2.89689	3.17662e-14	-1
Zm00001d012325	744	321	-1.36288	6.23852	6.08442e-47	-1
Zm00001d012338	37	85	1.04705	3.1026	0.000254807	1
Zm00001d012353	749	1131	0.443992	7.0127	3.58453e-10	1
Zm00001d012362	175	129	-0.589999	4.42442	0.000517399	-1
Zm00001d012394	1020	611	-0.889691	6.84144	5.91816e-32	-1
Zm00001d012395	325	283	-0.350002	5.41017	0.00401217	-1
Zm00001d012407	1	16	3.69975	0.519226	0.000521183	1
Zm00001d012408	11	0	-6.5521	0.0670513	0.00097925	-1
Zm00001d012420	76	249	1.56008	4.47408	1.62151e-18	1
Zm00001d012428	1177	1004	-0.37982	7.24739	5.7174e-09	-1
Zm00001d012460	68	121	0.679947	3.72275	0.00214862	1
Zm00001d012469	92	156	0.610691	4.10834	0.00151423	1
Zm00001d012498	214	62	-1.93552	4.31236	4.49461e-24	-1
Zm00001d012510	270	188	-0.672359	5.01186	1.16628e-06	-1
Zm00001d012513	263	374	0.357324	5.45983	0.00257719	1
Zm00001d012514	18	5	-1.97051	0.915144	0.00664208	-1
Zm00001d012518	955	930	-0.188754	7.0325	0.006761	-1
Zm00001d012529	93	153	0.567123	4.09777	0.00340316	1
Zm00001d012532	146	110	-0.55842	4.17901	0.00285465	-1
Zm00001d012539	744	482	-0.776614	6.42795	1.64386e-19	-1
Zm00001d012561	181	302	0.587734	5.05831	1.71757e-05	1
Zm00001d012568	20	5	-2.12157	1.02007	0.00250938	-1
Zm00001d012574	112	60	-1.04934	3.62489	4.47871e-06	-1
Zm00001d012585	38	20	-1.07154	2.11399	0.00873873	-1
Zm00001d012600	56	30	-1.04771	2.65376	0.00119738	-1
Zm00001d012607	267	226	-0.390826	5.11073	0.00381814	-1
Zm00001d012614	17	2	-3.15611	0.686987	0.000404902	-1
Zm00001d012635	374	524	0.335925	5.95299	0.000741112	1
Zm00001d012643	30	0	-7.98979	1.26389	9.53196e-10	-1
Zm00001d012646	49	91	0.741175	3.29996	0.00389145	1
Zm00001d012648	16	4	-2.11448	0.744609	0.00722652	-1
Zm00001d012672	67	120	0.689324	3.70756	0.00202967	1
Zm00001d012673	346	468	0.285139	5.81324	0.00721158	1
Zm00001d012674	30	68	1.02716	2.79922	0.00107897	1
Zm00001d012689	383	557	0.389719	6.01733	7.20624e-05	1
Zm00001d012697	5	37	2.70835	1.64174	2.8917e-06	1
Zm00001d012702	224	81	-1.61644	4.44975	6.49477e-20	-1
Zm00001d012707	2229	2014	-0.296824	8.20417	1.21811e-09	-1
Zm00001d012710	8	34	1.92131	1.64699	0.000275406	1
Zm00001d012725	132	87	-0.751074	3.96129	0.000210325	-1
Zm00001d012748	476	683	0.370334	6.31871	2.83317e-05	1
Zm00001d012771	14	38	1.28289	1.93493	0.00465245	1
Zm00001d012776	74	142	0.788813	3.90914	0.000133712	1
Zm00001d012787	26	60	1.05254	2.619	0.00224225	1
Zm00001d012794	20	0	-7.40767	0.754049	9.6373e-07	-1
Zm00001d012797	128	20	-2.82046	3.43721	1.01462e-22	-1
Zm00001d012806	59	0	-8.96275	2.16679	9.50207e-19	-1
Zm00001d012812	142	97	-0.699591	4.08434	0.000238887	-1
Zm00001d012816	56	215	1.78816	4.2126	2.40852e-19	1
Zm00001d012820	683	577	-0.393744	6.45796	3.37746e-06	-1
Zm00001d012830	19	56	1.40333	2.42707	9.89384e-05	1
Zm00001d012834	20	52	1.22313	2.37384	0.000783107	1
Zm00001d012845	105	175	0.585914	4.2811	0.00101637	1
Zm00001d012847	81	53	-0.760971	3.26758	0.00338483	-1
Zm00001d012850	38	18	-1.2225	2.06842	0.00324435	-1
Zm00001d012853	1	16	3.69975	0.519226	0.000521183	1
Zm00001d012863	114	84	-0.590323	3.81502	0.00465432	-1
Zm00001d012865	283	203	-0.6295	5.09584	2.42663e-06	-1
Zm00001d012868	344	191	-0.998848	5.24181	1.11361e-14	-1
Zm00001d012881	733	1402	0.784995	7.18759	4.6509e-31	1
Zm00001d012884	115	75	-0.766138	3.76021	0.000512924	-1
Zm00001d012885	10	0	-6.41614	-0.0336613	0.00195752	-1
Zm00001d012886	14	54	1.78837	2.28964	6.68141e-06	1
Zm00001d012892	8	27	1.59018	1.41332	0.00603094	1
Zm00001d012900	69	25	-1.61008	2.78559	5.04941e-07	-1
Zm00001d012909	150	65	-1.35518	3.94688	7.67207e-11	-1
Zm00001d012910	10	0	-6.41614	-0.0336613	0.00195752	-1
Zm00001d012924	90	196	0.971418	4.30328	8.41597e-08	1
Zm00001d012937	34	7	-2.40878	1.66194	4.97462e-06	-1
Zm00001d012938	154	65	-1.39312	3.97376	1.75942e-11	-1
Zm00001d012953	13	36	1.31115	1.85564	0.0055707	1
Zm00001d012954	18	43	1.10077	2.15099	0.00629421	1
Zm00001d012966	729	1086	0.424465	6.96254	3.27582e-09	1
Zm00001d012972	43	12	-1.98006	2.05265	5.53353e-06	-1
Zm00001d012976	36	13	-1.61021	1.89288	0.000311016	-1
Zm00001d012982	672	532	-0.487441	6.39489	1.80792e-08	-1
Zm00001d012998	338	464	0.306496	5.7914	0.00393115	1
Zm00001d013003	28	12	-1.36327	1.61993	0.00647851	-1
Zm00001d013013	269	414	0.471339	5.55707	4.41769e-05	1
Zm00001d013023	101	67	-0.741493	3.5857	0.00122655	-1
Zm00001d013031	73	154	0.925345	3.97671	5.56757e-06	1
Zm00001d013033	783	525	-0.72706	6.51992	2.65302e-18	-1
Zm00001d013034	107	184	0.63102	4.3349	0.000437938	1
Zm00001d013039	9694	8343	-0.367029	10.2928	2.98487e-35	-1
Zm00001d013041	56	96	0.626025	3.41733	0.00924636	1
Zm00001d013086	73	139	0.777633	3.88294	0.000201265	1
Zm00001d013109	45	18	-1.46573	2.23165	0.00023202	-1
Zm00001d013111	378	763	0.862585	6.28457	2.64457e-21	1
Zm00001d013118	109	58	-1.05901	3.58336	4.65489e-06	-1
Zm00001d013120	27	11	-1.43514	1.55311	0.00513866	-1
Zm00001d013125	39	19	-1.18241	2.11546	0.00384456	-1
Zm00001d013130	70	173	1.15349	4.06879	7.54191e-09	1
Zm00001d013133	198	415	0.916696	5.39205	1.2029e-13	1
Zm00001d013191	1592	2135	0.272869	8.00265	1.45276e-07	1
Zm00001d013193	139	223	0.531072	4.64786	0.000790235	1
Zm00001d013195	553	411	-0.578497	6.07746	1.7911e-09	-1
Zm00001d013202	78	45	-0.942037	3.1507	0.000433055	-1
Zm00001d013208	139	32	-2.26476	3.63577	1.30854e-19	-1
Zm00001d013217	169	264	0.492713	4.90429	0.000686416	1
Zm00001d013230	250	181	-0.616083	4.92361	1.7535e-05	-1
Zm00001d013239	80	52	-0.770488	3.24664	0.00314699	-1
Zm00001d013249	76	129	0.612014	3.8388	0.00417418	1
Zm00001d013282	70	144	0.88901	3.89404	2.72023e-05	1
Zm00001d013287	171	112	-0.760312	4.32612	1.52807e-05	-1
Zm00001d013309	81	131	0.542403	3.88768	0.00909497	1
Zm00001d013319	152	121	-0.47913	4.26875	0.00682067	-1
Zm00001d013324	1356	999	-0.591245	7.36325	5.39633e-21	-1
Zm00001d013333	10	0	-6.41614	-0.0336613	0.00195752	-1
Zm00001d013364	170	113	-0.739048	4.32566	2.61316e-05	-1
Zm00001d013367	485	447	-0.268147	6.02133	0.00589026	-1
Zm00001d013406	233	193	-0.421988	4.90243	0.00294306	-1
Zm00001d013411	151	289	0.785537	4.92069	5.77293e-08	1
Zm00001d013417	7	28	1.83204	1.41142	0.00189492	1
Zm00001d013427	42	81	0.7953	3.11823	0.00492946	1
Zm00001d013440	33	6	-2.58383	1.59688	2.48018e-06	-1
Zm00001d013443	1307	1693	0.222796	7.69126	9.25931e-05	1
Zm00001d013465	351	208	-0.904971	5.30266	7.43519e-13	-1
Zm00001d013468	34	10	-1.90221	1.75173	0.000107819	-1
Zm00001d013485	161	75	-1.25114	4.07746	2.27693e-10	-1
Zm00001d013498	86	60	-0.66871	3.3864	0.00832082	-1
Zm00001d013517	61	105	0.632006	3.54096	0.00818803	1
Zm00001d013529	57	26	-1.27868	2.60813	0.000110675	-1
Zm00001d013534	251	203	-0.456463	4.9943	0.00115031	-1
Zm00001d013547	692	438	-0.810164	6.31146	1.29124e-19	-1
Zm00001d013568	1296	1956	0.443297	7.80191	8.81091e-16	1
Zm00001d013619	12	1	-3.57139	0.2472	0.0034275	-1
Zm00001d013635	54	21	-1.50723	2.47137	4.51208e-05	-1
Zm00001d013638	18	1	-4.15164	0.689385	4.03632e-05	-1
Zm00001d013644	84	55	-0.760054	3.31904	0.00305912	-1
Zm00001d013648	101	52	-1.10633	3.4606	5.90598e-06	-1
Zm00001d013655	831	621	-0.570664	6.66641	4.81776e-13	-1
Zm00001d013676	54	27	-1.14666	2.57245	0.000770539	-1
Zm00001d013699	188	111	-0.909882	4.4077	1.1277e-07	-1
Zm00001d013702	157	93	-0.90502	4.15262	1.55731e-06	-1
Zm00001d013705	13	2	-2.77216	0.407271	0.00419502	-1
Zm00001d013745	246	365	0.418555	5.39867	0.000498567	1
Zm00001d013758	116	179	0.474913	4.35767	0.00640487	1
Zm00001d013780	113	174	0.471834	4.31865	0.00812431	1
Zm00001d013781	407	304	-0.571262	5.64001	2.93137e-07	-1
Zm00001d013785	210	410	0.814375	5.41054	2.37635e-11	1
Zm00001d013795	2117	2887	0.297026	8.42668	1.00922e-10	1
Zm00001d013809	2160	1634	-0.553095	8.04946	2.59393e-27	-1
Zm00001d013810	1425	804	-0.976087	7.29331	4.93014e-50	-1
Zm00001d013814	54	23	-1.37677	2.50588	8.47064e-05	-1
Zm00001d013861	105	163	0.483511	4.22109	0.00868728	1
Zm00001d013862	607	352	-0.936372	6.07844	7.57478e-22	-1
Zm00001d013869	61	32	-1.07813	2.76276	0.000605301	-1
Zm00001d013907	6	52	2.9404	2.06668	4.43322e-09	1
Zm00001d013918	272	420	0.476097	5.57573	3.04929e-05	1
Zm00001d013933	137	74	-1.03777	3.91424	4.72206e-07	-1
Zm00001d013937	6811	5535	-0.449783	9.74814	2.89246e-42	-1
Zm00001d013957	80	48	-0.885662	3.20557	0.000785706	-1
Zm00001d013999	152	252	0.578472	4.80338	0.000109555	1
Zm00001d014007	25	1	-4.62293	1.07848	4.23548e-07	-1
Zm00001d014055	140	249	0.679752	4.74716	1.06107e-05	1
Zm00001d014065	49	100	0.87705	3.38474	0.000513203	1
Zm00001d014070	38	19	-1.14505	2.09139	0.00542065	-1
Zm00001d014072	18	5	-1.97051	0.915144	0.00664208	-1
Zm00001d014108	112	212	0.769426	4.48474	4.99606e-06	1
Zm00001d014116	1635	975	-0.896235	7.51877	2.71265e-50	-1
Zm00001d014124	119	199	0.590816	4.46195	0.000419679	1
Zm00001d014138	266	181	-0.70554	4.97782	5.39311e-07	-1
Zm00001d014165	88	60	-0.701832	3.40619	0.00533919	-1
Zm00001d014178	258	224	-0.354197	5.07755	0.00903991	-1
Zm00001d014192	809	1170	0.381739	7.08812	2.75866e-08	1
Zm00001d014224	115	212	0.731331	4.49866	1.2144e-05	1
Zm00001d014243	8	40	2.15494	1.82056	2.54233e-05	1
Zm00001d014278	0	21	7.32803	0.765139	1.92554e-06	1
Zm00001d014294	205	128	-0.829341	4.55966	2.94514e-07	-1
Zm00001d014299	52	94	0.702374	3.35943	0.00472903	1
Zm00001d014317	789	471	-0.894621	6.47009	1.02212e-25	-1
Zm00001d014324	549	448	-0.443704	6.12255	2.57082e-06	-1
Zm00001d014325	125	54	-1.35926	3.68697	1.72803e-09	-1
Zm00001d014349	5133	5186	-0.135685	9.48139	0.000108069	-1
Zm00001d014382	20	47	1.07766	2.27806	0.00433513	1
Zm00001d014391	268	171	-0.798274	4.95406	1.77003e-08	-1
Zm00001d014449	51	106	0.903428	3.45759	0.00021004	1
Zm00001d014456	92	66	-0.628661	3.49687	0.00870734	-1
Zm00001d014463	64	29	-1.28867	2.76604	4.67986e-05	-1
Zm00001d014488	657	1090	0.579768	6.90379	2.70645e-15	1
Zm00001d014491	114	10	-3.64412	3.19338	3.01826e-25	-1
Zm00001d014493	84	21	-2.14354	2.9469	9.53941e-12	-1
Zm00001d014497	15	39	1.22151	1.98597	0.00554751	1
Zm00001d014518	259	394	0.454557	5.49308	0.000108572	1
Zm00001d014528	2	31	3.72676	1.32708	2.51049e-07	1
Zm00001d014532	92	47	-1.11731	3.32558	1.40649e-05	-1
Zm00001d014562	263	213	-0.454477	5.06199	0.000794084	-1
Zm00001d014564	10652	10195	-0.213769	10.4977	7.29823e-14	-1
Zm00001d014565	120	68	-0.968573	3.74923	8.90521e-06	-1
Zm00001d014597	1	17	3.78653	0.585471	0.000276113	1
Zm00001d014600	1688	1460	-0.359826	7.77557	8.30401e-11	-1
Zm00001d014606	179	262	0.398868	4.9326	0.00522965	1
Zm00001d014625	126	85	-0.717523	3.90779	0.000464922	-1
Zm00001d014659	46	85	0.73384	3.20722	0.00649905	1
Zm00001d014669	458	267	-0.928679	5.67633	8.5925e-17	-1
Zm00001d014679	107	226	0.927446	4.52046	2.72293e-08	1
Zm00001d014690	64	40	-0.826513	2.91412	0.00614794	-1
Zm00001d014692	377	547	0.386361	5.99275	9.38068e-05	1
Zm00001d014701	1539	1077	-0.665418	7.5165	1.40249e-28	-1
Zm00001d014716	729	1191	0.557599	7.04022	1.91806e-15	1
Zm00001d014718	651	570	-0.342134	6.41145	6.2846e-05	-1
Zm00001d014722	235	129	-1.01506	4.69079	9.32907e-11	-1
Zm00001d014734	164	103	-0.820761	4.24451	6.48853e-06	-1
Zm00001d014737	25	53	0.93031	2.48704	0.00890231	1
Zm00001d014753	248	212	-0.376579	5.01122	0.00749881	-1
Zm00001d014755	98	47	-1.20834	3.38669	1.92565e-06	-1
Zm00001d014760	134	76	-0.967451	3.90611	2.63747e-06	-1
Zm00001d014778	2563	2574	-0.144323	8.47585	0.00144605	-1
Zm00001d014781	708	637	-0.302908	6.5496	0.000219414	-1
Zm00001d014789	72	45	-0.826743	3.0786	0.00301108	-1
Zm00001d014790	128	252	0.826189	4.71063	9.2688e-08	1
Zm00001d014792	211	315	0.427393	5.18398	0.00101605	1
Zm00001d014793	428	360	-0.399995	5.7835	0.000158753	-1
Zm00001d014795	125	96	-0.530722	3.96956	0.00908249	-1
Zm00001d014816	323	697	0.958859	6.12139	2.67077e-23	1
Zm00001d014848	417	561	0.277373	6.07699	0.0039889	1
Zm00001d014858	1757	2329	0.256072	8.1356	2.8913e-07	1
Zm00001d014863	165	275	0.586111	4.92509	4.45524e-05	1
Zm00001d014877	25	8	-1.77766	1.37205	0.0013304	-1
Zm00001d014914	266	3	-6.55957	4.30262	1.46811e-80	-1
Zm00001d014920	339	467	0.311531	5.79842	0.00322359	1
Zm00001d014947	7	153	4.27655	3.45045	4.4415e-33	1
Zm00001d014954	478	787	0.568728	6.4397	3.08738e-11	1
Zm00001d014969	138	338	1.14117	5.02559	1.0549e-15	1
Zm00001d014990	57	20	-1.65501	2.50959	6.67474e-06	-1
Zm00001d014993	262	502	0.787338	5.71047	9.5165e-13	1
Zm00001d014996	105	67	-0.797463	3.62005	0.000462171	-1
Zm00001d015004	324	452	0.329713	5.74355	0.00210154	1
Zm00001d015008	18	2	-3.23802	0.749327	0.000222778	-1
Zm00001d015025	99	33	-1.73146	3.26277	3.61512e-10	-1
Zm00001d015053	248	105	-1.38934	4.65445	1.27581e-17	-1
Zm00001d015054	68	9	-3.04963	2.52318	1.06851e-13	-1
Zm00001d015084	550	464	-0.395717	6.14567	2.36002e-05	-1
Zm00001d015088	461	387	-0.402822	5.88896	8.26764e-05	-1
Zm00001d015138	2796	3842	0.307973	8.83377	7.1484e-14	1
Zm00001d015153	261	93	-1.63787	4.66307	3.00245e-23	-1
Zm00001d015186	102	72	-0.652051	3.63349	0.00410259	-1
Zm00001d015201	106	31	-1.91974	3.31781	3.1126e-12	-1
Zm00001d015224	8	39	2.11854	1.79307	4.13482e-05	1
Zm00001d015246	280	238	-0.384787	5.18142	0.00317026	-1
Zm00001d015249	36	70	0.806817	2.91131	0.00614794	1
Zm00001d015269	805	771	-0.212733	6.77539	0.00490059	-1
Zm00001d015279	614	489	-0.478803	6.26868	1.09527e-07	-1
Zm00001d015306	73	48	-0.753763	3.12433	0.00630573	-1
Zm00001d015329	55	24	-1.34213	2.54078	0.000105781	-1
Zm00001d015354	30	9	-1.87223	1.59144	0.000297911	-1
Zm00001d015356	544	484	-0.31903	6.16348	0.000588257	-1
Zm00001d015366	159	235	0.412858	4.77134	0.00586722	1
Zm00001d015376	3753	3744	-0.153967	9.02115	8.46333e-05	-1
Zm00001d015377	735	590	-0.467449	6.53216	1.44362e-08	-1
Zm00001d015385	92806	83688	-0.299705	13.5814	5.26461e-44	-1
Zm00001d015399	38	83	0.974396	3.09235	0.000691612	1
Zm00001d015421	814	591	-0.612268	6.62008	2.59931e-14	-1
Zm00001d015426	92	168	0.717519	4.17314	0.000150447	1
Zm00001d015427	149	252	0.607209	4.79211	5.48733e-05	1
Zm00001d015431	350	508	0.38685	5.88634	0.000149336	1
Zm00001d015459	222	114	-1.11114	4.5784	1.41608e-11	-1
Zm00001d015470	58	32	-1.00552	2.71609	0.00155392	-1
Zm00001d015515	257	120	-1.24833	4.74576	9.3346e-16	-1
Zm00001d015612	109	173	0.515464	4.29273	0.00355993	1
Zm00001d015613	505	678	0.274435	6.35054	0.00166051	1
Zm00001d015618	572	482	-0.397396	6.20133	1.53716e-05	-1
Zm00001d015628	185	278	0.43681	5.0013	0.00171006	1
Zm00001d015651	277	199	-0.62729	5.06602	4.60048e-06	-1
Zm00001d015737	31	73	1.08221	2.8805	0.000352974	1
Zm00001d015743	154	98	-0.80176	4.16181	1.92461e-05	-1
Zm00001d015767	186	116	-0.83097	4.42026	1.11607e-06	-1
Zm00001d015776	39	76	0.810135	3.02438	0.00359807	1
Zm00001d015778	195	158	-0.453734	4.63456	0.00369659	-1
Zm00001d015785	264	136	-1.10669	4.82759	1.5173e-13	-1
Zm00001d015799	51	92	0.699341	3.33041	0.0055954	1
Zm00001d015844	7	41	2.38009	1.81892	5.67158e-06	1
Zm00001d015910	450	326	-0.61536	5.76666	9.07992e-09	-1
Zm00001d015929	1580	2111	0.267475	7.9888	2.84518e-07	1
Zm00001d015973	22	55	1.16712	2.46606	0.00129029	1
Zm00001d015975	17	53	1.4835	2.33232	9.00931e-05	1
Zm00001d015985	159	237	0.425077	4.77829	0.0043966	1
Zm00001d016021	0	8	5.95023	-0.281698	0.00782344	1
Zm00001d016034	232	157	-0.713397	4.77918	2.23927e-06	-1
Zm00001d016076	1	23	4.21973	0.928709	5.78262e-06	1
Zm00001d016165	154	119	-0.521993	4.2697	0.00320633	-1
Zm00001d016166	141	107	-0.548033	4.13364	0.00367734	-1
Zm00001d016182	51	16	-1.81447	2.32009	4.26552e-06	-1
Zm00001d016269	69	27	-1.49961	2.81334	2.02702e-06	-1
Zm00001d016274	1206	1070	-0.323092	7.30736	4.47851e-07	-1
Zm00001d016285	108	203	0.759292	4.42669	9.58042e-06	1
Zm00001d016301	732	438	-0.891222	6.36339	7.06556e-24	-1
Zm00001d016308	60	31	-1.09994	2.73292	0.000524138	-1
Zm00001d016322	281	184	-0.76095	5.03559	3.3931e-08	-1
Zm00001d016326	534	391	-0.600015	6.01863	9.61125e-10	-1
Zm00001d016332	174	122	-0.662142	4.38799	0.000135285	-1
Zm00001d016358	79	144	0.71479	3.95572	0.000475981	1
Zm00001d016361	80	54	-0.716175	3.26674	0.00584557	-1
Zm00001d016379	94	32	-1.701	3.19688	1.44724e-09	-1
Zm00001d016401	32	9	-1.96499	1.6584	0.000113952	-1
Zm00001d016408	90	152	0.604915	4.07375	0.00160931	1
Zm00001d016443	37	19	-1.1067	2.06692	0.0075924	-1
Zm00001d016446	2098	3469	0.57497	8.57341	1.19598e-38	1
Zm00001d016453	4	18	1.9878	0.830086	0.00722652	1
Zm00001d016474	56	126	1.01787	3.66318	1.00095e-05	1
Zm00001d016491	87	176	0.865094	4.18641	4.62385e-06	1
Zm00001d016501	296	218	-0.591485	5.17519	7.06776e-06	-1
Zm00001d016519	71	120	0.60581	3.73906	0.00579145	1
Zm00001d016520	54	30	-0.995357	2.62038	0.00304544	-1
Zm00001d016561	692	906	0.238193	6.78393	0.00185025	1
Zm00001d016572	133	258	0.804887	4.75178	1.37928e-07	1
Zm00001d016587	24	87	1.70255	2.96184	4.34867e-08	1
Zm00001d016588	12613	10859	-0.366525	10.6727	8.65622e-40	-1
Zm00001d016599	53	25	-1.23023	2.52159	0.000387613	-1
Zm00001d016602	148	114	-0.526563	4.21127	0.00473626	-1
Zm00001d016606	444	402	-0.293786	5.88288	0.00422135	-1
Zm00001d016635	71	23	-1.77087	2.78775	4.55589e-08	-1
Zm00001d016648	44	21	-1.2125	2.27102	0.00189009	-1
Zm00001d016662	87	56	-0.784676	3.35941	0.00201588	-1
Zm00001d016691	14764	13900	-0.237505	10.9576	4.16688e-19	-1
Zm00001d016698	156	88	-0.97542	4.1195	4.42688e-07	-1
Zm00001d016707	162	250	0.47513	4.8337	0.0014531	1
Zm00001d016722	51	103	0.86206	3.43128	0.000471161	1
Zm00001d016736	1478	1939	0.24114	7.87832	7.53694e-06	1
Zm00001d016760	11	33	1.42474	1.71238	0.00369432	1
Zm00001d016856	278	195	-0.661761	5.05776	1.38769e-06	-1
Zm00001d016864	299	528	0.669672	5.82682	2.02082e-10	1
Zm00001d016876	73	50	-0.695027	3.14621	0.00914523	-1
Zm00001d016895	45	17	-1.54757	2.21083	0.000119881	-1
Zm00001d016926	2128	2109	-0.163438	8.19869	0.000850667	-1
Zm00001d016943	503	678	0.280158	6.34796	0.00135201	1
Zm00001d016982	1820	901	-1.16473	7.58497	2.38704e-82	-1
Zm00001d016991	18530	23788	0.209861	11.508	2.74602e-17	1
Zm00001d016993	28	58	0.897293	2.62133	0.00897949	1
Zm00001d017002	0	10	6.26749	-0.0615343	0.00195752	1
Zm00001d017026	39	84	0.954287	3.11551	0.000768476	1
Zm00001d017072	617	804	0.231375	6.61521	0.00399207	1
Zm00001d017077	525	222	-1.39174	5.72922	3.54819e-35	-1
Zm00001d017085	232	93	-1.46803	4.53781	8.76479e-18	-1
Zm00001d017086	48	10	-2.39825	2.1287	5.48673e-08	-1
Zm00001d017092	6454	6141	-0.222224	9.77108	1.32009e-11	-1
Zm00001d017103	331	286	-0.361178	5.43151	0.00259549	-1
Zm00001d017106	228	149	-0.763707	4.73551	5.31038e-07	-1
Zm00001d017119	102	163	0.525283	4.20421	0.00473626	1
Zm00001d017128	67	125	0.748155	3.74362	0.0006497	1
Zm00001d017141	31	81	1.23198	2.98087	3.46057e-05	1
Zm00001d017150	106	164	0.478668	4.23175	0.00894623	1
Zm00001d017176	434	285	-0.75697	5.66046	8.22339e-12	-1
Zm00001d017179	934	874	-0.246264	6.97392	0.000569239	-1
Zm00001d017199	455	310	-0.703871	5.74826	6.01453e-11	-1
Zm00001d017215	152	82	-1.0397	4.06127	1.19503e-07	-1
Zm00001d017240	83	140	0.603032	3.95799	0.00315353	1
Zm00001d017242	65	145	1.00571	3.86517	1.5589e-06	1
Zm00001d017258	66	122	0.734801	3.71419	0.000969229	1
Zm00001d017270	725	243	-1.72699	6.10827	9.25116e-65	-1
Zm00001d017274	477	175	-1.59642	5.53783	1.87021e-39	-1
Zm00001d017275	465	321	-0.684943	5.78671	1.40385e-10	-1
Zm00001d017279	189	51	-2.03751	4.11457	8.75473e-23	-1
Zm00001d017281	82	48	-0.921234	3.22798	0.000449285	-1
Zm00001d017330	1787	1805	-0.13604	7.95997	0.00970541	-1
Zm00001d017345	127	212	0.588277	4.55305	0.000348674	1
Zm00001d017353	18	5	-1.97051	0.915144	0.00664208	-1
Zm00001d017364	1025	852	-0.417151	7.03216	2.86977e-09	-1
Zm00001d017366	14	3	-2.32316	0.551293	0.00756354	-1
Zm00001d017379	803	1101	0.304793	7.03442	1.35364e-05	1
Zm00001d017416	186	130	-0.66676	4.48133	7.30607e-05	-1
Zm00001d017418	24	54	1.01582	2.4858	0.00441012	1
Zm00001d017424	400	544	0.293019	6.02578	0.00272653	1
Zm00001d017449	1326	2073	0.494093	7.86435	6.90895e-20	1
Zm00001d017457	127	86	-0.712069	3.92106	0.000495249	-1
Zm00001d017459	10	29	1.37508	1.55516	0.00954372	1
Zm00001d017462	52	24	-1.26139	2.48623	0.000321103	-1
Zm00001d017473	52	22	-1.3862	2.45125	9.89384e-05	-1
Zm00001d017487	24	5	-2.38319	1.20985	0.000328077	-1
Zm00001d017522	269	399	0.418114	5.5265	0.000328447	1
Zm00001d017523	24	52	0.961508	2.4511	0.0080226	1
Zm00001d017536	2	18	2.94689	0.711688	0.000732495	1
Zm00001d017545	698	296	-1.38774	6.1398	1.26414e-45	-1
Zm00001d017553	96	40	-1.41059	3.29985	7.71512e-08	-1
Zm00001d017560	151	119	-0.493634	4.25335	0.00641292	-1
Zm00001d017597	3745	1244	-1.74038	8.47076	5.4889628225185e-310	-1
Zm00001d017598	249	64	-2.10824	4.49465	1.31055e-30	-1
Zm00001d017608	428	285	-0.736891	5.64796	3.8859e-11	-1
Zm00001d017612	34	2	-4.15111	1.4981	1.0519e-08	-1
Zm00001d017622	261	204	-0.505714	5.02972	0.000244412	-1
Zm00001d017676	63	118	0.753751	3.66036	0.000792353	1
Zm00001d017727	154	121	-0.497974	4.27956	0.00486529	-1
Zm00001d017761	150	101	-0.720378	4.15444	0.000124737	-1
Zm00001d017766	885	1236	0.331381	7.18914	6.47756e-07	1
Zm00001d017782	847	555	-0.760243	6.62058	4.4308e-21	-1
Zm00001d017818	26	59	1.02835	2.6033	0.00304544	1
Zm00001d017837	109	72	-0.747703	3.69117	0.000848648	-1
Zm00001d017840	4639	3062	-0.749823	9.075	1.23533e-83	-1
Zm00001d017846	29	59	0.871483	2.65332	0.0098304	1
Zm00001d017857	389	556	0.364708	6.02555	0.000188322	1
Zm00001d017859	45	25	-0.99473	2.36934	0.00566502	-1
Zm00001d017869	269	199	-0.585029	5.04077	2.10172e-05	-1
Zm00001d017877	31	64	0.892753	2.75841	0.00518158	1
Zm00001d017883	140	224	0.52719	4.6558	0.000818026	1
Zm00001d017900	133	104	-0.504813	4.06824	0.00810449	-1
Zm00001d017901	162	122	-0.559122	4.32676	0.00144789	-1
Zm00001d017913	180	131	-0.60844	4.45729	0.000316495	-1
Zm00001d017914	15	40	1.25791	2.01008	0.00388515	1
Zm00001d017977	46	27	-0.915884	2.42573	0.00967242	-1
Zm00001d017984	97	17	-2.6536	3.06762	9.30421e-17	-1
Zm00001d017992	67	37	-1.00457	2.91715	0.000847353	-1
Zm00001d018005	66	115	0.649649	3.66238	0.00368282	1
Zm00001d018034	9633	8904	-0.264037	10.3296	2.85611e-19	-1
Zm00001d018037	1495	963	-0.784964	7.42966	4.40357e-37	-1
Zm00001d018069	6987	6768	-0.196449	9.89748	8.16556e-10	-1
Zm00001d018076	78	38	-1.18519	3.07278	2.90857e-05	-1
Zm00001d018081	2242	1321	-0.913597	7.96774	8.33673e-68	-1
Zm00001d018134	132	240	0.711484	4.68275	5.09832e-06	1
Zm00001d018135	398	358	-0.303217	5.72161	0.0053525	-1
Zm00001d018145	783	1112	0.355516	7.02633	4.48084e-07	1
Zm00001d018157	1991	2411	0.125623	8.24631	0.00948932	1
Zm00001d018177	228	334	0.400124	5.27938	0.00149833	1
Zm00001d018197	4483	5866	0.237398	9.47592	1.3693e-11	1
Zm00001d018200	151	86	-0.961576	4.07782	8.2913e-07	-1
Zm00001d018210	11	47	1.93322	2.07409	1.34846e-05	1
Zm00001d018214	193	137	-0.644435	4.54268	8.14478e-05	-1
Zm00001d018238	591	531	-0.304887	6.28892	0.000677141	-1
Zm00001d018274	179	264	0.409834	4.93881	0.0039672	1
Zm00001d018282	664	570	-0.370655	6.42739	1.42682e-05	-1
Zm00001d018298	11	42	1.77143	1.95523	0.000130031	1
Zm00001d018326	95	43	-1.29149	3.31842	6.4952e-07	-1
Zm00001d018328	430	347	-0.45976	5.76477	1.73068e-05	-1
Zm00001d018333	135	101	-0.568501	4.0636	0.00289235	-1
Zm00001d018334	80	161	0.857523	4.06275	1.07428e-05	1
Zm00001d018342	1160	911	-0.49905	7.17585	9.27141e-14	-1
Zm00001d018348	269	15	-4.30312	4.37499	1.84993e-66	-1
Zm00001d018350	39	4	-3.39362	1.73108	1.67633e-09	-1
Zm00001d018358	541	408	-0.557419	6.05441	7.5617e-09	-1
Zm00001d018362	2116	2094	-0.165577	8.18954	0.000749907	-1
Zm00001d018363	1626	1370	-0.397627	7.70522	2.11353e-12	-1
Zm00001d018364	172	276	0.531445	4.95207	0.000169526	1
Zm00001d018366	107	349	1.55405	4.95656	2.57481e-25	1
Zm00001d018370	540	820	0.452071	6.54665	3.53659e-08	1
Zm00001d018371	45	85	0.765466	3.19595	0.00478238	1
Zm00001d018383	64	227	1.67421	4.31531	9.40899e-19	1
Zm00001d018386	1978	2962	0.431998	8.40472	9.76883e-21	1
Zm00001d018388	345	292	-0.390982	5.47798	0.000908648	-1
Zm00001d018389	138	89	-0.782408	4.01288	7.36126e-05	-1
Zm00001d018390	39	4	-3.39362	1.73108	1.67633e-09	-1
Zm00001d018391	52	144	1.31701	3.76231	4.21538e-09	1
Zm00001d018393	32	80	1.16846	2.98184	8.0411e-05	1
Zm00001d018399	18	80	1.9944	2.78639	4.97476e-09	1
Zm00001d018401	403	545	0.284892	6.03205	0.00377527	1
Zm00001d018404	46	24	-1.08494	2.37066	0.00259142	-1
Zm00001d018405	150	67	-1.31155	3.95924	2.39164e-10	-1
Zm00001d018406	365	241	-0.749053	5.4149	6.36385e-10	-1
Zm00001d018407	66	42	-0.800663	2.96629	0.00719555	-1
Zm00001d018409	88	152	0.637294	4.06132	0.000973471	1
Zm00001d018410	79	245	1.48096	4.47105	5.22225e-17	1
Zm00001d018411	12	32	1.25627	1.71409	0.00963779	1
Zm00001d018412	102	367	1.69554	4.99427	8.9797e-30	1
Zm00001d018413	502	708	0.345481	6.38122	6.96927e-05	1
Zm00001d018420	161	106	-0.752778	4.24307	3.47543e-05	-1
Zm00001d018429	356	315	-0.326912	5.55102	0.00439311	-1
Zm00001d018452	136	60	-1.32918	3.81505	1.00686e-09	-1
Zm00001d018460	251	138	-1.01283	4.78572	1.82932e-11	-1
Zm00001d018466	104	181	0.648303	4.30492	0.000239068	1
Zm00001d018467	810	1302	0.534162	7.178	2.06689e-15	1
Zm00001d018470	44	83	0.763504	3.16341	0.00568468	1
Zm00001d018475	23	2	-3.5896	1.02663	1.0613e-05	-1
Zm00001d018478	30	100	1.58267	3.18286	1.42154e-08	1
Zm00001d018487	314	605	0.795431	5.97533	3.02455e-15	1
Zm00001d018496	140	210	0.434137	4.60197	0.0066335	1
Zm00001d018498	797	640	-0.466934	6.6489	3.90308e-09	-1
Zm00001d018503	93	173	0.74422	4.20496	6.50192e-05	1
Zm00001d018511	120	71	-0.906406	3.77044	2.843e-05	-1
Zm00001d018535	1462	1877	0.209961	7.84584	0.000113378	1
Zm00001d018542	107	165	0.473899	4.24233	0.00920902	1
Zm00001d018544	304	417	0.30536	5.63868	0.00591777	1
Zm00001d018555	61	29	-1.21954	2.71944	0.000136775	-1
Zm00001d018571	163	335	0.888298	5.0954	8.44103e-11	1
Zm00001d018580	0	19	7.18459	0.64638	7.68793e-06	1
Zm00001d018595	2182	2089	-0.213335	8.2115	1.21793e-05	-1
Zm00001d018598	593	520	-0.339952	6.27821	0.000148693	-1
Zm00001d018623	1711	1535	-0.307086	7.8184	1.98219e-08	-1
Zm00001d018625	1739	1090	-0.824363	7.63316	7.11634e-46	-1
Zm00001d018629	187	294	0.502001	5.05433	0.00024279	1
Zm00001d018639	1447	1856	0.208607	7.83025	0.000135014	1
Zm00001d018642	95	51	-1.04602	3.39349	3.35297e-05	-1
Zm00001d018652	73	37	-1.1281	2.99752	0.000130039	-1
Zm00001d018668	1135	1455	0.207798	7.47995	0.000637066	1
Zm00001d018693	121	221	0.717977	4.5628	1.20745e-05	1
Zm00001d018698	156	88	-0.97542	4.1195	4.42688e-07	-1
Zm00001d018699	92	53	-0.944431	3.38195	0.000184655	-1
Zm00001d018700	183	59	-1.78129	4.12248	1.4074e-18	-1
Zm00001d018704	0	8	5.95023	-0.281698	0.00782344	1
Zm00001d018744	20	48	1.10795	2.29774	0.00311407	1
Zm00001d018781	770	1146	0.423112	7.04052	1.64036e-09	1
Zm00001d018786	92	58	-0.814679	3.42726	0.00111148	-1
Zm00001d018796	376	570	0.449599	6.02502	4.29467e-06	1
Zm00001d018799	128	99	-0.520572	4.00736	0.00814654	-1
Zm00001d018809	38	5	-3.04354	1.72935	1.7599e-08	-1
Zm00001d018822	472	379	-0.466959	5.8956	4.87738e-06	-1
Zm00001d018826	264	196	-0.579873	5.01597	2.68243e-05	-1
Zm00001d018828	99	43	-1.35092	3.35967	1.51588e-07	-1
Zm00001d018831	57	28	-1.17228	2.63949	0.000326333	-1
Zm00001d018838	67	138	0.890752	3.83331	2.44324e-05	1
Zm00001d018846	355	222	-0.827395	5.34636	2.56206e-11	-1
Zm00001d018863	18	42	1.06693	2.12916	0.00873873	1
Zm00001d018870	220	326	0.416665	5.23764	0.00126861	1
Zm00001d018872	3927	1699	-1.35918	8.63635	2.09119e-211	-1
Zm00001d018895	618	587	-0.224708	6.38954	0.00927104	-1
Zm00001d018901	1868	2834	0.450812	8.33308	1.30598e-21	1
Zm00001d018906	138	225	0.554353	4.65127	0.000449092	1
Zm00001d018908	334	244	-0.60321	5.34366	1.01771e-06	-1
Zm00001d018911	626	531	-0.387875	6.33516	1.06056e-05	-1
Zm00001d018929	22	1	-4.43943	0.924155	3.01494e-06	-1
Zm00001d018936	1676	1248	-0.575863	7.67466	6.86735e-24	-1
Zm00001d018938	163	88	-1.0387	4.16102	5.77236e-08	-1
Zm00001d018940	162	46	-1.96373	3.9098	4.45922e-19	-1
Zm00001d018963	0	10	6.26749	-0.0615343	0.00195752	1
Zm00001d018966	95	44	-1.25843	3.32803	1.12351e-06	-1
Zm00001d018973	105	8	-3.84286	3.06361	1.54814e-24	-1
Zm00001d018981	1583	1495	-0.233005	7.73993	3.23326e-05	-1
Zm00001d018986	226	187	-0.423535	4.85815	0.00404635	-1
Zm00001d019002	137	89	-0.771924	4.0064	9.37303e-05	-1
Zm00001d019034	687	980	0.361908	6.84168	1.13564e-06	1
Zm00001d019040	146	57	-1.50529	3.86794	3.65317e-12	-1
Zm00001d019045	116	283	1.13537	4.77387	1.81429e-13	1
Zm00001d019054	221	403	0.715922	5.42195	3.92848e-09	1
Zm00001d019059	423	205	-1.19502	5.47595	5.54037e-23	-1
Zm00001d019060	599	245	-1.43979	5.90564	5.71031e-42	-1
Zm00001d019061	3	55	3.99345	2.06223	6.26898e-12	1
Zm00001d019062	1395	1075	-0.526383	7.43031	1.24753e-17	-1
Zm00001d019087	54	6	-3.29231	2.1812	6.01741e-12	-1
Zm00001d019091	120	73	-0.866402	3.78441	5.87946e-05	-1
Zm00001d019116	42	15	-1.62741	2.09734	0.000102761	-1
Zm00001d019117	589	329	-0.990402	6.01685	2.98959e-23	-1
Zm00001d019123	253	114	-1.29962	4.70833	2.06979e-16	-1
Zm00001d019142	216	172	-0.47882	4.77017	0.00127938	-1
Zm00001d019163	168	392	1.07135	5.25935	1.43475e-16	1
Zm00001d019173	98	66	-0.719696	3.55125	0.00183791	-1
Zm00001d019177	1091	613	-0.982048	6.90663	7.34002e-40	-1
Zm00001d019185	17	3	-2.60113	0.746967	0.00149764	-1
Zm00001d019186	363	525	0.38173	5.9358	0.000150442	1
Zm00001d019207	117	40	-1.69567	3.50693	1.00861e-11	-1
Zm00001d019216	1310	734	-0.986095	7.16873	3.11392e-47	-1
Zm00001d019218	20	63	1.49933	2.56423	3.35003e-05	1
Zm00001d019219	35	80	1.03963	3.02057	0.000321724	1
Zm00001d019223	3	18	2.38907	0.772064	0.00258886	1
Zm00001d019228	85	41	-1.19974	3.18897	7.44222e-06	-1
Zm00001d019249	12	78	2.53819	2.66425	1.02531e-11	1
Zm00001d019250	7	48	2.60683	1.99787	1.43424e-07	1
Zm00001d019268	86	53	-0.847264	3.32068	0.000951144	-1
Zm00001d019283	237	390	0.567844	5.43221	2.04283e-06	1
Zm00001d019312	282	429	0.45461	5.61507	5.4923e-05	1
Zm00001d019333	5	50	3.14142	1.99482	3.40032e-09	1
Zm00001d019334	28	72	1.2086	2.82437	0.000115254	1
Zm00001d019354	0	63	8.907	2.1682	9.50207e-19	1
Zm00001d019356	17	4	-2.20132	0.804486	0.00436394	-1
Zm00001d019358	273	397	0.389581	5.53146	0.000789231	1
Zm00001d019361	17	4	-2.20132	0.804486	0.00436394	-1
Zm00001d019376	68	14	-2.41964	2.60524	8.54368e-11	-1
Zm00001d019397	101	158	0.49457	4.17236	0.00769039	1
Zm00001d019439	88	152	0.637294	4.06132	0.000973471	1
Zm00001d019449	12	33	1.30049	1.74321	0.00666872	1
Zm00001d019450	0	14	6.74755	0.297036	0.000245094	1
Zm00001d019454	2048	2644	0.217986	8.3359	3.74542e-06	1
Zm00001d019457	10	37	1.72514	1.79638	0.000543253	1
Zm00001d019479	4831	2518	-1.09051	9.01564	4.70288e-168	-1
Zm00001d019507	185	312	0.603196	5.09881	8.03174e-06	1
Zm00001d019518	11227	13140	0.0764834	10.7152	0.00560094	1
Zm00001d019553	653	936	0.368858	6.77255	1.2414e-06	1
Zm00001d019562	40	82	0.88316	3.10535	0.00193269	1
Zm00001d019563	1347	1329	-0.169901	7.53666	0.00446947	-1
Zm00001d019573	111	201	0.705532	4.43239	3.58217e-05	1
Zm00001d019605	7478	6289	-0.400323	9.904	5.03709e-36	-1
Zm00001d019613	167	249	0.425528	4.84862	0.00404635	1
Zm00001d019650	19	4	-2.36073	0.917396	0.0015534	-1
Zm00001d019670	244	203	-0.415676	4.97111	0.00319732	-1
Zm00001d019700	14	3	-2.32316	0.551293	0.00756354	-1
Zm00001d019721	87	166	0.780766	4.13314	3.9916e-05	1
Zm00001d019754	135	231	0.62398	4.66147	7.27112e-05	1
Zm00001d019760	14	44	1.49372	2.07854	0.000468415	1
Zm00001d019850	288	229	-0.480995	5.18094	0.00021973	-1
Zm00001d019895	283	407	0.37358	5.57401	0.00107448	1
Zm00001d019898	204	374	0.72363	5.31213	8.99182e-09	1
Zm00001d019956	118	189	0.528646	4.41321	0.00209744	1
Zm00001d020003	246	360	0.398662	5.38737	0.000984775	1
Zm00001d020008	400	84	-2.40022	5.12305	8.74223e-57	-1
Zm00001d020020	446	388	-0.35139	5.86378	0.000611752	-1
Zm00001d020023	97	65	-0.726899	3.53407	0.00171953	-1
Zm00001d020030	544	807	0.418374	6.53792	4.37168e-07	1
Zm00001d020057	1777	1532	-0.364508	7.84757	1.77509e-11	-1
Zm00001d020108	3497	2334	-0.733789	8.67351	1.78067e-65	-1
Zm00001d020134	14	39	1.32024	1.9599	0.00322405	1
Zm00001d020137	169	26	-2.84468	3.82867	3.92161e-30	-1
Zm00001d020147	256	96	-1.56424	4.65365	1.88914e-21	-1
Zm00001d020264	939	883	-0.239187	6.98485	0.00076512	-1
Zm00001d020267	212	155	-0.601887	4.69347	0.000101446	-1
Zm00001d020277	45	24	-1.05331	2.35048	0.00360132	-1
Zm00001d020306	32	89	1.32202	3.08683	3.50389e-06	1
Zm00001d020325	193	317	0.565086	5.13661	2.41278e-05	1
Zm00001d020343	73	50	-0.695027	3.14621	0.00914523	-1
Zm00001d020395	428	244	-0.96086	5.56806	9.13723e-17	-1
Zm00001d020409	1877	1561	-0.416436	7.904	5.62652e-15	-1
Zm00001d020411	165	129	-0.505169	4.37487	0.00377807	-1
Zm00001d020413	349	215	-0.849006	5.31417	1.41637e-11	-1
Zm00001d020432	208	162	-0.510749	4.70303	0.000967025	-1
Zm00001d020438	140	279	0.843789	4.84962	1.40004e-08	1
Zm00001d020450	37	84	1.03	3.09143	0.000224826	1
Zm00001d020506	36	72	0.847384	2.93655	0.00361732	1
Zm00001d020510	95	177	0.746515	4.23657	4.69171e-05	1
Zm00001d020552	957	625	-0.765046	6.79456	1.20558e-23	-1
Zm00001d020556	1211	676	-0.991473	7.05375	1.8383e-44	-1
Zm00001d020557	650	418	-0.787254	6.22976	9.03862e-18	-1
Zm00001d020589	7636	5741	-0.562013	9.86668	3.98278e-68	-1
Zm00001d020595	154	325	0.926475	5.03899	3.23019e-11	1
Zm00001d020609	152	98	-0.782916	4.15008	3.13657e-05	-1
Zm00001d020610	7499	6006	-0.470794	9.87809	1.27094e-48	-1
Zm00001d020612	140	103	-0.592671	4.10565	0.00176242	-1
Zm00001d020636	1997	1920	-0.207223	8.08664	4.17814e-05	-1
Zm00001d020647	85	168	0.831537	4.13212	1.27665e-05	1
Zm00001d020669	174	279	0.530367	4.96795	0.000153129	1
Zm00001d020674	1	11	3.16452	0.131716	0.00636217	1
Zm00001d020686	76	164	0.958025	4.05489	1.09884e-06	1
Zm00001d020687	57	127	1.00378	3.67882	1.12565e-05	1
Zm00001d020705	14	3	-2.32316	0.551293	0.00756354	-1
Zm00001d020717	255	424	0.582836	5.54604	4.29858e-07	1
Zm00001d020740	10	43	1.94124	1.95367	3.66921e-05	1
Zm00001d020771	396	305	-0.527009	5.61862	2.82301e-06	-1
Zm00001d020775	101	177	0.658266	4.26939	0.000251369	1
Zm00001d020807	83	52	-0.823522	3.27919	0.001472	-1
Zm00001d020808	146	90	-0.847544	4.06948	1.38978e-05	-1
Zm00001d020834	84	48	-0.95595	3.25004	0.000253267	-1
Zm00001d020872	30	97	1.53878	3.15098	4.78677e-08	1
Zm00001d020881	13	43	1.56663	2.03076	0.000361763	1
Zm00001d020898	143	272	0.776585	4.83737	1.54094e-07	1
Zm00001d020903	41	18	-1.3318	2.14061	0.00108392	-1
Zm00001d020915	27	5	-2.55233	1.33767	6.70428e-05	-1
Zm00001d020926	382	251	-0.756086	5.4776	1.56505e-10	-1
Zm00001d020948	122	83	-0.705323	3.86663	0.000645757	-1
Zm00001d020954	462	314	-0.707403	5.76885	4.07245e-11	-1
Zm00001d020965	148	99	-0.729845	4.13179	0.000109532	-1
Zm00001d020968	39	2	-4.34841	1.67078	2.23453e-10	-1
Zm00001d020969	30	11	-1.58651	1.65486	0.00146635	-1
Zm00001d020976	3	17	2.30723	0.714034	0.00444281	1
Zm00001d021000	490	408	-0.414605	5.97155	2.93653e-05	-1
Zm00001d021019	77	169	0.982488	4.08939	5.25713e-07	1
Zm00001d021047	412	226	-1.01641	5.49477	1.24984e-17	-1
Zm00001d021060	192	282	0.403863	5.03563	0.00351248	1
Zm00001d021061	201	316	0.501971	5.15756	0.000146017	1
Zm00001d021119	397	254	-0.794503	5.51872	9.81363e-12	-1
Zm00001d021128	41	97	1.08964	3.27375	3.65316e-05	1
Zm00001d021131	209	122	-0.926394	4.55314	1.75469e-08	-1
Zm00001d021136	41	78	0.775609	3.07253	0.00750309	1
Zm00001d021141	123	91	-0.584534	3.92504	0.00427339	-1
Zm00001d021181	93	42	-1.29468	3.28754	7.62454e-07	-1
Zm00001d021197	140	107	-0.537773	4.12768	0.00441415	-1
Zm00001d021207	31	3	-3.46335	1.42096	4.26305e-07	-1
Zm00001d021208	25	3	-3.15433	1.16884	1.54321e-05	-1
Zm00001d021245	551	834	0.447404	6.57296	4.1367e-08	1
Zm00001d021267	73	128	0.658809	3.81003	0.00183744	1
Zm00001d021288	39	14	-1.61944	1.9987	0.000178556	-1
Zm00001d021291	593	518	-0.345511	6.27577	0.000115539	-1
Zm00001d021306	55	113	0.886884	3.55298	0.000196495	1
Zm00001d021318	890	1117	0.177221	7.11348	0.00955591	1
Zm00001d021334	1140	932	-0.441087	7.17509	4.38029e-11	-1
Zm00001d021368	240	348	0.385377	5.34449	0.00192684	1
Zm00001d021370	851	1485	0.65265	7.32027	2.17784e-24	1
Zm00001d021371	109	68	-0.83001	3.66119	0.000234486	-1
Zm00001d021401	70	128	0.71925	3.7876	0.000791238	1
Zm00001d021413	249	143	-0.949999	4.79537	2.40426e-10	-1
Zm00001d021416	614	1000	0.553092	6.7905	4.04659e-13	1
Zm00001d021420	124	188	0.449515	4.43793	0.00796797	1
Zm00001d021421	3622	3523	-0.190484	8.95275	1.74243e-06	-1
Zm00001d021422	393	586	0.425752	6.07484	9.89277e-06	1
Zm00001d021435	81474	75738	-0.255831	13.4133	3.67169e-32	-1
Zm00001d021442	249	165	-0.743725	4.86894	3.01495e-07	-1
Zm00001d021444	2	18	2.94689	0.711688	0.000732495	1
Zm00001d021450	363	308	-0.387403	5.55249	0.000720469	-1
Zm00001d021515	1438	2325	0.542621	8.00974	1.30067e-25	1
Zm00001d021525	301	217	-0.622271	5.18702	1.79497e-06	-1
Zm00001d021526	2292	2337	-0.122451	8.32518	0.00964703	-1
Zm00001d021529	16	4	-2.11448	0.744609	0.00722652	-1
Zm00001d021565	210	307	0.397145	5.15999	0.00261909	1
Zm00001d021582	43	91	0.929135	3.23539	0.000498023	1
Zm00001d021595	508	460	-0.293627	6.07642	0.00209041	-1
Zm00001d021596	5781	3629	-0.822233	9.3658	7.12799e-115	-1
Zm00001d021598	78	52	-0.734017	3.22453	0.00512366	-1
Zm00001d021600	27	11	-1.43514	1.55311	0.00513866	-1
Zm00001d021609	239	190	-0.481237	4.91385	0.000686416	-1
Zm00001d021615	335	513	0.464149	5.86765	7.00032e-06	1
Zm00001d021620	33203	28803	-0.355602	12.0737	7.6838e-52	-1
Zm00001d021626	2212	2165	-0.181483	8.24602	0.000172371	-1
Zm00001d021627	345	251	-0.609157	5.38777	5.43741e-07	-1
Zm00001d021634	233	148	-0.804693	4.7515	1.17953e-07	-1
Zm00001d021652	87	164	0.763293	4.12225	6.42332e-05	1
Zm00001d021653	4933	1071	-2.35387	8.74809	0	-1
Zm00001d021656	654	225	-1.68929	5.96887	7.1601e-57	-1
Zm00001d021665	99	14	-2.96075	3.05794	4.11026e-19	-1
Zm00001d021668	2309	2877	0.16678	8.48151	0.000229119	1
Zm00001d021686	63	114	0.704054	3.62985	0.00200301	1
Zm00001d021695	31	97	1.49166	3.16257	9.25418e-08	1
Zm00001d021702	98	41	-1.40479	3.33047	6.66397e-08	-1
Zm00001d021703	7873	9380	0.102164	10.2165	0.000683289	1
Zm00001d021714	109	79	-0.61408	3.74214	0.00579145	-1
Zm00001d021741	213	342	0.532387	5.25835	3.07741e-05	1
Zm00001d021763	30662	24777	-0.457957	11.9149	2.1798e-82	-1
Zm00001d021764	468	653	0.329991	6.27179	0.000267091	1
Zm00001d021775	850	595	-0.664964	6.66176	5.51791e-17	-1
Zm00001d021784	31796	28871	-0.289732	12.0405	7.83103e-35	-1
Zm00001d021788	914	848	-0.258602	6.93713	0.000336066	-1
Zm00001d021829	83	53	-0.79611	3.28905	0.00205975	-1
Zm00001d021839	367	242	-0.750964	5.42203	4.35281e-10	-1
Zm00001d021850	257	404	0.501883	5.50942	1.63426e-05	1
Zm00001d021858	1205	1165	-0.199191	7.36249	0.00158036	-1
Zm00001d021890	424	359	-0.390464	5.77412	0.000266044	-1
Zm00001d021900	95	32	-1.71625	3.20821	9.42203e-10	-1
Zm00001d021906	26828	22489	-0.405027	11.7447	7.01957e-63	-1
Zm00001d021932	66	32	-1.19157	2.8374	0.000115254	-1
Zm00001d021933	6	27	1.99821	1.3349	0.0013304	1
Zm00001d021938	417	323	-0.518844	5.69614	1.86405e-06	-1
Zm00001d021946	31	14	-1.28936	1.77536	0.00666872	-1
Zm00001d021950	100	182	0.712764	4.28854	6.47808e-05	1
Zm00001d021955	267	144	-1.0406	4.86502	2.08415e-12	-1
Zm00001d021958	127	213	0.595061	4.5571	0.000288758	1
Zm00001d021965	21	5	-2.19156	1.06986	0.00152433	-1
Zm00001d021978	51	29	-0.961773	2.55247	0.00495282	-1
Zm00001d021995	45	12	-2.04547	2.10179	2.09743e-06	-1
Zm00001d022032	42	259	2.47065	4.35246	1.93732e-34	1
Zm00001d022035	0	42	8.32354	1.63297	1.89119e-12	1
Zm00001d022036	2	61	4.7003	2.17103	1.86281e-14	1
Zm00001d022042	2930	3539	0.121928	8.80136	0.00332722	1
Zm00001d022069	36	10	-1.9844	1.81188	2.54233e-05	-1
Zm00001d022072	4	23	2.33917	1.07985	0.000537698	1
Zm00001d022085	45	22	-1.17813	2.31198	0.0022238	-1
Zm00001d022089	105	8	-3.84286	3.06361	1.54814e-24	-1
Zm00001d022096	27	68	1.17854	2.75405	0.000270348	1
Zm00001d022106	357	314	-0.335543	5.55123	0.00344909	-1
Zm00001d022107	5275	5066	-0.208828	9.48635	2.37712e-09	-1
Zm00001d022111	36	91	1.1847	3.15631	2.41763e-05	1
Zm00001d022126	113	71	-0.819783	3.71586	0.000232725	-1
Zm00001d022134	236	543	1.05128	5.73257	2.09156e-21	1
Zm00001d022151	37	17	-1.26599	2.01978	0.00270283	-1
Zm00001d022181	1240	566	-1.28178	6.99704	3.02221e-68	-1
Zm00001d022190	164	79	-1.20292	4.11814	6.51503e-10	-1
Zm00001d022209	57	103	0.701947	3.48789	0.00430866	1
Zm00001d022229	401	283	-0.653065	5.58638	1.0295e-08	-1
Zm00001d022231	12	35	1.38505	1.7997	0.00457933	1
Zm00001d022237	902	1219	0.283956	7.19033	2.00095e-05	1
Zm00001d022241	26	9	-1.66665	1.44763	0.00189492	-1
Zm00001d022242	200	144	-0.623977	4.60154	9.42527e-05	-1
Zm00001d022244	13	36	1.31115	1.85564	0.0055707	1
Zm00001d022254	1301	977	-0.563636	7.31468	1.0631e-18	-1
Zm00001d022272	356	270	-0.549204	5.45679	4.01852e-06	-1
Zm00001d022274	1473	2179	0.414371	7.96978	2.68454e-15	1
Zm00001d022307	14	41	1.39215	2.00855	0.0015179	1
Zm00001d022354	138	209	0.447995	4.58939	0.00542859	1
Zm00001d022388	925	1179	0.199506	7.18087	0.0028518	1
Zm00001d022395	1808	2732	0.445029	8.28269	1.49171e-20	1
Zm00001d022406	296	241	-0.446863	5.23451	0.000479911	-1
Zm00001d022420	2426	2374	-0.181759	8.379	9.33481e-05	-1
Zm00001d022421	6483	6752	-0.0918535	9.83918	0.00460372	-1
Zm00001d022435	73	24	-1.74983	2.83125	4.18814e-08	-1
Zm00001d022438	58	127	0.978744	3.68691	1.68213e-05	1
Zm00001d022440	200	156	-0.508601	4.64789	0.00111371	-1
Zm00001d022445	89	191	0.95026	4.2736	2.29748e-07	1
Zm00001d022449	461	262	-0.965355	5.67319	5.90874e-18	-1
Zm00001d022451	266	171	-0.787472	4.94728	2.85052e-08	-1
Zm00001d022462	90	210	1.07089	4.36921	1.41631e-09	1
Zm00001d022463	113	182	0.536637	4.35633	0.00250207	1
Zm00001d022493	1343	802	-0.894184	7.23605	3.56185e-41	-1
Zm00001d022512	130	60	-1.26414	3.76978	8.52589e-09	-1
Zm00001d022513	350	630	0.697301	6.06986	7.38916e-13	1
Zm00001d022525	567	517	-0.283628	6.23885	0.00170969	-1
Zm00001d022542	128	204	0.521512	4.5248	0.00181278	1
Zm00001d022544	387	318	-0.433661	5.62454	0.000117774	-1
Zm00001d022557	3556	3351	-0.236164	8.90508	4.69995e-09	-1
Zm00001d022569	1519	1273	-0.405362	7.60381	3.77082e-12	-1
Zm00001d022590	175	101	-0.942607	4.29428	1.74304e-07	-1
Zm00001d022604	74	124	0.593456	3.79011	0.00543068	1
Zm00001d022608	14	0	-6.89673	0.333372	6.13562e-05	-1
Zm00001d022637	71	38	-1.04975	2.98345	0.000385041	-1
Zm00001d023208	870	568	-0.765496	6.6572	7.72208e-22	-1
Zm00001d023238	367	312	-0.3846	5.56943	0.000776737	-1
Zm00001d023243	147	231	0.501227	4.7102	0.00125594	1
Zm00001d023260	12	34	1.34339	1.77173	0.00457933	1
Zm00001d023265	93	66	-0.644238	3.50608	0.00704414	-1
Zm00001d023277	594	331	-0.993855	6.02785	1.26157e-23	-1
Zm00001d023311	772	504	-0.765531	6.4852	1.27107e-19	-1
Zm00001d023314	1907	1845	-0.198179	8.02438	0.000119587	-1
Zm00001d023339	16	48	1.42776	2.21173	0.000343835	1
Zm00001d023343	1834	3002	0.560392	8.37086	4.35756e-33	1
Zm00001d023353	271	159	-0.919213	4.92708	1.33144e-10	-1
Zm00001d023360	37	13	-1.64961	1.92047	0.000201637	-1
Zm00001d023371	225	339	0.440652	5.28351	0.000458351	1
Zm00001d023379	1433	1338	-0.249447	7.58896	2.13691e-05	-1
Zm00001d023384	23	51	0.994657	2.41425	0.00718924	1
Zm00001d023390	47	8	-2.68521	2.05871	7.78469e-09	-1
Zm00001d023402	286	88	-1.84939	4.74532	8.85242e-30	-1
Zm00001d023411	608	269	-1.32655	5.95846	1.44555e-37	-1
Zm00001d023437	2635	2143	-0.448656	8.37923	4.62715e-22	-1
Zm00001d023450	8	0	-6.09843	-0.258544	0.00782344	-1
Zm00001d023461	37	19	-1.1067	2.06692	0.0075924	-1
Zm00001d023468	99	53	-1.05009	3.45033	1.73663e-05	-1
Zm00001d023516	53812	74278	0.314498	13.103	1.95021e-46	1
Zm00001d023523	455	375	-0.429354	5.85879	2.84204e-05	-1
Zm00001d023529	4853	5951	0.143743	9.54038	3.26616e-05	1
Zm00001d023559	114944	74334	-0.779345	13.6944	4.24619e-286	-1
Zm00001d023580	285	122	-1.37363	4.8578	1.04795e-19	-1
Zm00001d023587	59	131	0.998825	3.72411	7.93878e-06	1
Zm00001d023590	126	83	-0.751821	3.89499	0.000255419	-1
Zm00001d023592	137	77	-0.980539	3.93315	1.66232e-06	-1
Zm00001d023593	504	334	-0.743855	5.88012	6.38947e-13	-1
Zm00001d023596	192	87	-1.29124	4.31664	8.80524e-13	-1
Zm00001d023631	27	2	-3.81983	1.21605	8.82267e-07	-1
Zm00001d023655	730	695	-0.221353	6.63068	0.00527031	-1
Zm00001d023669	115	54	-1.23909	3.60348	9.06094e-08	-1
Zm00001d023673	3078	2911	-0.230977	8.69933	5.75834e-08	-1
Zm00001d023674	86	32	-1.57284	3.10286	4.12533e-08	-1
Zm00001d023677	10578	10667	-0.138419	10.523	1.1476e-06	-1
Zm00001d023699	1658	1535	-0.261693	7.79352	2.07248e-06	-1
Zm00001d023713	724	984	0.292117	6.87838	7.48214e-05	1
Zm00001d023729	41	85	0.899398	3.15002	0.00123486	1
Zm00001d023733	49	87	0.67642	3.2606	0.00980798	1
Zm00001d023735	26	64	1.14545	2.6801	0.000627239	1
Zm00001d023741	124	199	0.531495	4.48545	0.00128331	1
Zm00001d023749	68	117	0.631502	3.69354	0.00408361	1
Zm00001d023757	3035	4038	0.261426	8.92648	7.52023e-11	1
Zm00001d023815	145	43	-1.90093	3.76527	3.06762e-16	-1
Zm00001d023906	8	0	-6.09843	-0.258544	0.00782344	-1
Zm00001d023918	559	374	-0.730117	6.03412	7.68795e-14	-1
Zm00001d023919	25	57	1.03503	2.55394	0.00366367	1
Zm00001d023941	49	21	-1.36738	2.37461	0.000310528	-1
Zm00001d023978	21	57	1.28527	2.48208	0.000387613	1
Zm00001d023990	124	190	0.464771	4.44669	0.00582056	1
Zm00001d024016	95	14	-2.90132	3.00685	4.15365e-18	-1
Zm00001d024018	237	31	-3.07967	4.28417	6.97993e-45	-1
Zm00001d024027	1296	1159	-0.311662	7.41612	4.72993e-07	-1
Zm00001d024037	1140	303	-2.06168	6.68869	2.20419e-125	-1
Zm00001d024058	3	18	2.38907	0.772064	0.00258886	1
Zm00001d024059	14	38	1.28289	1.93493	0.00465245	1
Zm00001d024105	35	76	0.965755	2.97261	0.000794676	1
Zm00001d024148	8274	6753	-0.443558	10.0314	4.9601e-46	-1
Zm00001d024200	73	44	-0.878936	3.07953	0.00160664	-1
Zm00001d024220	21	5	-2.19156	1.06986	0.00152433	-1
Zm00001d024222	130	200	0.470614	4.51732	0.00513847	1
Zm00001d024239	186	272	0.397574	4.98668	0.00467871	1
Zm00001d024241	62	109	0.662465	3.58211	0.00457118	1
Zm00001d024245	408	567	0.324187	6.07143	0.000783872	1
Zm00001d024270	55	116	0.924643	3.57717	8.72873e-05	1
Zm00001d024281	503	388	-0.524861	5.96299	1.27296e-07	-1
Zm00001d024291	349	196	-0.982404	5.26801	2.00605e-14	-1
Zm00001d024294	371	334	-0.301972	5.62133	0.00688608	-1
Zm00001d024314	1064	620	-0.929521	6.88841	1.16633e-35	-1
Zm00001d024324	58	4	-3.96476	2.2292	9.7989e-15	-1
Zm00001d024333	139	211	0.451319	4.60158	0.00477878	1
Zm00001d024376	55	18	-1.75455	2.43727	3.53441e-06	-1
Zm00001d024409	70	135	0.795989	3.83515	0.000149197	1
Zm00001d024432	49	26	-1.06098	2.46507	0.00248972	-1
Zm00001d024499	262	160	-0.86147	4.89894	2.62464e-09	-1
Zm00001d024518	1874	3127	0.588119	8.41854	3.5246e-37	1
Zm00001d024519	1817	2421	0.26352	8.18806	8.29997e-08	1
Zm00001d024523	212	159	-0.565159	4.70812	0.000254208	-1
Zm00001d024531	145	83	-0.954273	4.02264	1.39029e-06	-1
Zm00001d024546	1709	1296	-0.549549	7.71337	2.18303e-22	-1
Zm00001d024547	41	19	-1.25434	2.16246	0.00189761	-1
Zm00001d024568	37	16	-1.35276	1.99561	0.0015179	-1
Zm00001d024571	38	112	1.40612	3.38524	6.20114e-08	1
Zm00001d024587	1152	768	-0.735372	7.07265	5.95148e-26	-1
Zm00001d024600	421	213	-1.13299	5.48828	2.95491e-21	-1
Zm00001d024621	19	6	-1.79116	1.01789	0.00939996	-1
Zm00001d024625	31	71	1.04221	2.85426	0.00066142	1
Zm00001d024634	73	24	-1.74983	2.83125	4.18814e-08	-1
Zm00001d024675	133	254	0.782356	4.73759	3.57299e-07	1
Zm00001d024682	40	16	-1.46489	2.07142	0.000468415	-1
Zm00001d024691	300	263	-0.340257	5.29971	0.00689523	-1
Zm00001d024713	11	1	-3.44714	0.158596	0.00636217	-1
Zm00001d024754	1212	1105	-0.283821	7.33207	7.94726e-06	-1
Zm00001d024765	741	679	-0.276522	6.62701	0.000536766	-1
Zm00001d024767	1834	1443	-0.496393	7.83691	7.09177e-20	-1
Zm00001d024783	161	34	-2.38945	3.82373	9.17495e-24	-1
Zm00001d024784	28	2	-3.87208	1.25981	4.7109e-07	-1
Zm00001d024786	29	70	1.11762	2.81185	0.0003663	1
Zm00001d024796	42	5	-3.18751	1.84931	1.57418e-09	-1
Zm00001d024798	8	29	1.69279	1.48411	0.00258608	1
Zm00001d024799	130	91	-0.664313	3.97239	0.00102727	-1
Zm00001d024800	292	41	-2.97875	4.59377	3.14983e-53	-1
Zm00001d024802	18	58	1.53135	2.44354	2.32053e-05	1
Zm00001d024804	3097	2372	-0.535251	8.57615	5.03553e-34	-1
Zm00001d024807	361	261	-0.618204	5.44923	1.79996e-07	-1
Zm00001d024816	58	115	0.835705	3.59517	0.000331164	1
Zm00001d024830	136	248	0.715733	4.72793	2.71108e-06	1
Zm00001d024835	5613	5070	-0.297288	9.53557	8.24735e-18	-1
Zm00001d024853	272	238	-0.342985	5.15814	0.0087	-1
Zm00001d024854	207	137	-0.745405	4.60423	3.13964e-06	-1
Zm00001d024861	53	26	-1.17393	2.53834	0.000655027	-1
Zm00001d024876	20	6	-1.86471	1.0677	0.00595708	-1
Zm00001d024889	279	455	0.554897	5.65836	5.87609e-07	1
Zm00001d024903	1	275	7.79192	4.21144	7.31153e-74	1
Zm00001d024927	179	112	-0.826231	4.36726	2.17959e-06	-1
Zm00001d024933	41	85	0.899398	3.15002	0.00123486	1
Zm00001d024934	22	3	-2.97083	1.02444	8.8826e-05	-1
Zm00001d024937	105	39	-1.57612	3.38303	7.49913e-10	-1
Zm00001d024938	55	101	0.725116	3.45191	0.00285284	1
Zm00001d024939	31	9	-1.91935	1.6253	0.000184753	-1
Zm00001d024946	13	2	-2.77216	0.407271	0.00419502	-1
Zm00001d024952	1062	989	-0.253219	7.15567	0.00016537	-1
Zm00001d024963	87	41	-1.23324	3.21166	3.71625e-06	-1
Zm00001d024965	159	98	-0.847822	4.19073	5.47682e-06	-1
Zm00001d024980	206	71	-1.68542	4.31348	2.38145e-19	-1
Zm00001d025020	34	89	1.23487	3.11097	1.04223e-05	1
Zm00001d025023	15	75	2.1626	2.66765	1.28741e-09	1
Zm00001d025060	8	31	1.78858	1.55153	0.00107662	1
Zm00001d025062	711	916	0.214956	6.8104	0.00446943	1
Zm00001d025082	22	2	-3.52581	0.975199	1.96376e-05	-1
Zm00001d025099	1361	1232	-0.294145	7.49445	1.11486e-06	-1
Zm00001d025100	46	113	1.14408	3.47112	3.10308e-06	1
Zm00001d025103	314	238	-0.550059	5.27643	1.49843e-05	-1
Zm00001d025116	1	13	3.40291	0.29962	0.0034275	1
Zm00001d025128	162	131	-0.456543	4.36893	0.00905924	-1
Zm00001d025166	110	47	-1.3748	3.50174	1.87369e-08	-1
Zm00001d025195	48	99	0.892244	3.36554	0.000356538	1
Zm00001d025210	31	66	0.937057	2.78646	0.00294549	1
Zm00001d025228	85	147	0.639053	4.01326	0.00126489	1
Zm00001d025274	10	38	1.76348	1.82384	0.000351377	1
Zm00001d025286	127	206	0.546883	4.52853	0.00104067	1
Zm00001d025305	315	472	0.432786	5.76127	5.31276e-05	1
Zm00001d025310	32	5	-2.79646	1.52873	1.10678e-06	-1
Zm00001d025333	89	28	-1.81405	3.09438	5.51779e-10	-1
Zm00001d025359	190	273	0.372188	5.00279	0.00749881	1
Zm00001d025360	9	0	-6.26601	-0.141798	0.00391328	-1
Zm00001d025414	15	2	-2.97687	0.553769	0.00131833	-1
Zm00001d025457	28	11	-1.48738	1.58781	0.00340811	-1
Zm00001d025509	5524	4561	-0.426861	9.45582	8.61452e-34	-1
Zm00001d025528	81	163	0.857424	4.08027	9.06103e-06	1
Zm00001d025533	447	245	-1.01761	5.61143	5.1786e-19	-1
Zm00001d025541	50	17	-1.6992	2.31874	1.45331e-05	-1
Zm00001d025544	402	359	-0.313617	5.73133	0.00394589	-1
Zm00001d025572	26	10	-1.51673	1.48304	0.00396469	-1
Zm00001d025618	34	17	-1.14441	1.94122	0.00786634	-1
Zm00001d025665	94	40	-1.38025	3.2785	1.64778e-07	-1
Zm00001d025668	49	26	-1.06098	2.46507	0.00248972	-1
Zm00001d025670	25	9	-1.61033	1.40937	0.00295847	-1
Zm00001d025703	31	1	-4.93195	1.3456	8.1025e-09	-1
Zm00001d025712	67	113	0.60271	3.6555	0.00721492	1
Zm00001d025721	54	33	-0.858426	2.66674	0.00747213	-1
Zm00001d025734	135	94	-0.671984	4.02303	0.000789314	-1
Zm00001d025747	777	634	-0.443861	6.62205	2.69051e-08	-1
Zm00001d025757	141	215	0.457803	4.62566	0.00369659	1
Zm00001d025772	56	113	0.860944	3.56181	0.000279532	1
Zm00001d025773	2771	2651	-0.214369	8.5555	1.28245e-06	-1
Zm00001d025831	277	172	-0.8375	4.98718	2.73194e-09	-1
Zm00001d025834	102	49	-1.20603	3.44382	9.80074e-07	-1
Zm00001d025845	133	206	0.480346	4.55543	0.0034696	1
Zm00001d025847	313	175	-0.988779	5.1098	3.06731e-13	-1
Zm00001d025860	2585	2590	-0.147714	8.48657	0.00107486	-1
Zm00001d025866	83	134	0.539898	3.9207	0.00815274	1
Zm00001d025903	120	84	-0.664249	3.85885	0.00133249	-1
Zm00001d025920	10	0	-6.41614	-0.0336613	0.00195752	-1
Zm00001d025923	173	132	-0.540294	4.428	0.00175938	-1
Zm00001d025924	99	69	-0.670319	3.58429	0.0034789	-1
Zm00001d025943	13	46	1.66364	2.09965	0.000102761	1
Zm00001d025953	137	105	-0.533736	4.09852	0.0049164	-1
Zm00001d025967	232	52	-2.30514	4.35845	2.14857e-32	-1
Zm00001d025977	1380	1160	-0.401012	7.46742	4.45027e-11	-1
Zm00001d026012	50	108	0.958864	3.4655	8.17123e-05	1
Zm00001d026036	185	128	-0.681332	4.46804	5.29541e-05	-1
Zm00001d026050	119	89	-0.568898	3.88439	0.00578052	-1
Zm00001d026056	507	202	-1.47754	5.65592	3.61657e-37	-1
Zm00001d026067	30	62	0.894167	2.71415	0.00622088	1
Zm00001d026079	56	133	1.0958	3.71492	1.20716e-06	1
Zm00001d026094	12	35	1.38505	1.7997	0.00457933	1
Zm00001d026111	3	20	2.54003	0.881446	0.000860688	1
Zm00001d026121	203	136	-0.727829	4.58294	5.81186e-06	-1
Zm00001d026141	5	116	4.35339	3.06186	2.76115e-26	1
Zm00001d026143	162	36	-2.31623	3.84453	5.25142e-23	-1
Zm00001d026147	80	3	-4.82771	2.63517	2.2212e-22	-1
Zm00001d026148	301	744	1.15472	6.15196	8.85103e-33	1
Zm00001d026154	42	124	1.40884	3.52721	7.65034e-09	1
Zm00001d026156	1496	1320	-0.331051	7.61425	1.278e-08	-1
Zm00001d026192	99	72	-0.609033	3.60805	0.00769019	-1
Zm00001d026194	252	172	-0.701099	4.90212	1.14568e-06	-1
Zm00001d026243	152	228	0.434162	4.71923	0.00500108	1
Zm00001d026252	130	75	-0.942844	3.87143	5.5489e-06	-1
Zm00001d026254	59	147	1.16492	3.83512	5.65648e-08	1
Zm00001d026271	156	31	-2.4767	3.76524	6.17517e-24	-1
Zm00001d026282	1840	1665	-0.294671	7.92871	2.59679e-08	-1
Zm00001d026283	169	275	0.551578	4.9388	0.000107435	1
Zm00001d026285	567	529	-0.250532	6.25385	0.0056947	-1
Zm00001d026348	96	66	-0.689985	3.53335	0.00291496	-1
Zm00001d026368	52	111	0.941892	3.50954	7.63403e-05	1
Zm00001d026377	393	312	-0.483319	5.62574	1.73114e-05	-1
Zm00001d026382	13	46	1.66364	2.09965	0.000102761	1
Zm00001d026383	66	133	0.859218	3.79199	6.43176e-05	1
Zm00001d026398	368	223	-0.872785	5.38177	1.42424e-12	-1
Zm00001d026405	4437	4591	-0.101282	9.28775	0.00579829	-1
Zm00001d026439	787	1019	0.222179	6.96043	0.00197214	1
Zm00001d026448	36	70	0.806817	2.91131	0.00614794	1
Zm00001d026449	36	16	-1.31336	1.96944	0.00221931	-1
Zm00001d026458	1344	1890	0.341318	7.79647	6.1944e-10	1
Zm00001d026483	269	196	-0.606929	5.03207	1.04999e-05	-1
Zm00001d026490	2096	1731	-0.426514	8.05875	5.54655e-17	-1
Zm00001d026515	125	95	-0.545808	3.96345	0.00731015	-1
Zm00001d026559	243	366	0.440194	5.39346	0.000263845	1
Zm00001d026563	71	7	-3.46845	2.54365	6.04668e-16	-1
Zm00001d026577	19	7	-1.5732	1.06555	0.00939996	-1
Zm00001d026586	221	186	-0.399006	4.83665	0.00695137	-1
Zm00001d026594	41	17	-1.41364	2.11841	0.00059507	-1
Zm00001d026599	12641	11511	-0.285603	10.7118	4.07042e-25	-1
Zm00001d026603	14302	14493	-0.131368	10.9614	7.71608e-07	-1
Zm00001d026607	148	116	-0.501501	4.22154	0.00713229	-1
Zm00001d026608	600	523	-0.348582	6.29129	9.9491e-05	-1
Zm00001d026619	215	160	-0.576383	4.7237	0.000183274	-1
Zm00001d026632	110	309	1.33866	4.83972	2.09489e-18	1
Zm00001d026649	109	80	-0.595962	3.74927	0.00579145	-1
Zm00001d026652	241	431	0.687877	5.52877	3.80278e-09	1
Zm00001d026657	27	7	-2.0775	1.41323	0.000197437	-1
Zm00001d026662	394	95	-2.20114	5.13501	4.76252e-50	-1
Zm00001d026680	213	181	-0.385127	4.78993	0.00948085	-1
Zm00001d026700	314	467	0.422011	5.75054	7.85388e-05	1
Zm00001d027265	59	36	-0.86086	2.78876	0.00568638	-1
Zm00001d027291	35	14	-1.46382	1.89126	0.000949698	-1
Zm00001d027292	128	84	-0.757269	3.91532	0.000216139	-1
Zm00001d027293	858	705	-0.433793	6.76904	1.36925e-08	-1
Zm00001d027321	337	473	0.338477	5.80487	0.00130412	1
Zm00001d027332	247	355	0.372642	5.3785	0.00218698	1
Zm00001d027341	60	34	-0.967213	2.77582	0.00197195	-1
Zm00001d027353	59	23	-1.50426	2.59456	7.82532e-06	-1
Zm00001d027362	206	172	-0.410471	4.73128	0.008055	-1
Zm00001d027369	125	252	0.860373	4.69861	3.39429e-08	1
Zm00001d027371	18	55	1.45491	2.38966	7.77627e-05	1
Zm00001d027427	325	519	0.524626	5.85942	4.28115e-07	1
Zm00001d027435	493	374	-0.548897	5.92435	5.7644e-08	-1
Zm00001d027442	1328	1839	0.319132	7.76687	9.91623e-09	1
Zm00001d027446	143	107	-0.568336	4.1455	0.00253381	-1
Zm00001d027449	113	85	-0.560578	3.8144	0.00719635	-1
Zm00001d027454	245	125	-1.12054	4.71636	7.80429e-13	-1
Zm00001d027468	176	326	0.738399	5.1101	4.43915e-08	1
Zm00001d027481	581	390	-0.72538	6.09139	3.64886e-14	-1
Zm00001d027484	27	62	1.04554	2.66621	0.00186615	1
Zm00001d027508	85	36	-1.38672	3.13521	8.01343e-07	-1
Zm00001d027511	4636	3426	-0.586846	9.13701	1.15382e-53	-1
Zm00001d027524	50	96	0.789158	3.35784	0.00157198	1
Zm00001d027530	29	12	-1.41368	1.65309	0.0043629	-1
Zm00001d027542	48	88	0.722558	3.25976	0.00584557	1
Zm00001d027548	133	100	-0.561323	4.04528	0.00335874	-1
Zm00001d027557	127	92	-0.614916	3.95845	0.00247026	-1
Zm00001d027558	169	247	0.396736	4.84928	0.00738359	1
Zm00001d027573	609	896	0.406479	6.69348	2.05773e-07	1
Zm00001d027595	48	109	1.0309	3.45532	2.67741e-05	1
Zm00001d027612	79	148	0.754283	3.98008	0.0001908	1
Zm00001d027613	1347	496	-1.59159	7.03262	4.84488e-102	-1
Zm00001d027619	928	735	-0.486815	6.85963	4.72059e-11	-1
Zm00001d027621	125	63	-1.13737	3.75245	2.12945e-07	-1
Zm00001d027625	447	288	-0.784438	5.6927	1.05116e-12	-1
Zm00001d027659	510	475	-0.253014	6.10043	0.00819157	-1
Zm00001d027667	853	1263	0.415678	7.18364	4.63437e-10	1
Zm00001d027694	402	685	0.618252	6.22056	1.7273e-11	1
Zm00001d027701	52	92	0.671391	3.34068	0.00744488	1
Zm00001d027722	65	35	-1.04081	2.8631	0.00066142	-1
Zm00001d027723	558	472	-0.391891	6.16808	2.38134e-05	-1
Zm00001d027727	355	294	-0.422348	5.50551	0.000281592	-1
Zm00001d027731	740	705	-0.220372	6.6507	0.00561701	-1
Zm00001d027734	169	135	-0.474179	4.42184	0.00628094	-1
Zm00001d027752	38	74	0.809088	2.98767	0.00430049	1
Zm00001d027757	253	381	0.439967	5.45111	0.000223397	1
Zm00001d027763	29	12	-1.41368	1.65309	0.0043629	-1
Zm00001d027768	289	236	-0.442579	5.20202	0.00065878	-1
Zm00001d027802	164	122	-0.576811	4.33715	0.000995394	-1
Zm00001d027807	202	163	-0.459674	4.68243	0.00309671	-1
Zm00001d027809	21	88	1.91064	2.93412	2.63369e-09	1
Zm00001d027813	11	45	1.87067	2.02774	3.38464e-05	1
Zm00001d027841	7362	6934	-0.236914	9.95417	6.68272e-14	-1
Zm00001d027847	49	27	-1.00681	2.48248	0.00390269	-1
Zm00001d027850	71	125	0.66464	3.77435	0.00204297	1
Zm00001d027851	385	328	-0.381537	5.63947	0.000615853	-1
Zm00001d027854	6719	5991	-0.315952	9.78661	4.78089e-22	-1
Zm00001d027886	4	18	1.9878	0.830086	0.00722652	1
Zm00001d027893	139	101	-0.61059	4.08838	0.00131721	-1
Zm00001d027896	175	288	0.567887	4.9983	5.76676e-05	1
Zm00001d027897	22	8	-1.59417	1.24759	0.00525564	-1
Zm00001d027900	32	9	-1.96499	1.6584	0.000113952	-1
Zm00001d027901	124	23	-2.57429	3.42519	4.99989e-20	-1
Zm00001d027911	48	109	1.0309	3.45532	2.67741e-05	1
Zm00001d027929	484	137	-1.97031	5.47445	3.92791e-53	-1
Zm00001d027943	408	316	-0.518972	5.66477	2.41208e-06	-1
Zm00001d027982	163	116	-0.640669	4.30325	0.000279235	-1
Zm00001d027988	31	0	-8.03692	1.30633	4.77335e-10	-1
Zm00001d027992	33	11	-1.7235	1.75002	0.000393673	-1
Zm00001d028002	0	16	6.93852	0.447237	6.13562e-05	1
Zm00001d028045	1009	901	-0.313795	7.05465	6.66411e-06	-1
Zm00001d028054	200	159	-0.481143	4.65925	0.00201303	-1
Zm00001d028064	48	96	0.84791	3.33746	0.000797757	1
Zm00001d028094	1187	1057	-0.317818	7.28683	8.10571e-07	-1
Zm00001d028113	5	20	1.82516	0.98734	0.00664208	1
Zm00001d028117	162	271	0.591436	4.90207	4.73068e-05	1
Zm00001d028144	601	404	-0.723333	6.14082	2.01026e-14	-1
Zm00001d028151	271	108	-1.47665	4.75776	5.322e-21	-1
Zm00001d028153	437	577	0.250367	6.12959	0.00828366	1
Zm00001d028154	179	45	-2.13922	4.01774	5.01101e-23	-1
Zm00001d028168	17	1	-4.06974	0.624323	7.68171e-05	-1
Zm00001d028172	71	203	1.36361	4.23513	6.43289e-13	1
Zm00001d028180	333	256	-0.529659	5.36895	1.64308e-05	-1
Zm00001d028183	79	132	0.589379	3.88003	0.0047646	1
Zm00001d028201	277	464	0.593522	5.67107	9.32478e-08	1
Zm00001d028208	180	124	-0.687585	4.42657	5.21754e-05	-1
Zm00001d028230	284	246	-0.357572	5.21358	0.00606622	-1
Zm00001d028240	511	993	0.807818	6.68293	3.7122e-24	1
Zm00001d028260	945	691	-0.602044	6.83892	8.5193e-16	-1
Zm00001d028265	57	98	0.63025	3.44467	0.00972739	1
Zm00001d028272	164	255	0.485995	4.85751	0.000957836	1
Zm00001d028273	306	216	-0.652689	5.19874	5.22451e-07	-1
Zm00001d028293	467	408	-0.345263	5.93256	0.000579258	-1
Zm00001d028295	125	87	-0.672537	3.91356	0.00102181	-1
Zm00001d028296	99	175	0.670704	4.24855	0.000225589	1
Zm00001d028297	57	30	-1.07319	2.67017	0.000868658	-1
Zm00001d028303	48	9	-2.54817	2.10625	1.63973e-08	-1
Zm00001d028338	56	115	0.886226	3.57788	0.000165037	1
Zm00001d028344	231	433	0.755664	5.51007	1.18459e-10	1
Zm00001d028362	10	40	1.83723	1.87721	0.000144544	1
Zm00001d028367	5520	5674	-0.110808	9.59812	0.00117313	-1
Zm00001d028368	287	231	-0.463441	5.18329	0.000369959	-1
Zm00001d028369	275	166	-0.878236	4.96234	5.83027e-10	-1
Zm00001d028371	113	54	-1.2138	3.58619	1.8093e-07	-1
Zm00001d028384	80	153	0.784056	4.01641	7.92997e-05	1
Zm00001d028386	129	92	-0.637438	3.97182	0.00164455	-1
Zm00001d028389	71	36	-1.12748	2.95888	0.00015522	-1
Zm00001d028392	568	408	-0.627666	6.09643	4.95765e-11	-1
Zm00001d028406	64	36	-0.977991	2.86206	0.00136917	-1
Zm00001d028408	2	34	3.85949	1.43787	3.75948e-08	1
Zm00001d028412	33	72	0.972484	2.89548	0.00114163	1
Zm00001d028426	4	18	1.9878	0.830086	0.00722652	1
Zm00001d028431	27	6	-2.29547	1.37596	6.70428e-05	-1
Zm00001d028436	256	404	0.507505	5.50712	1.34964e-05	1
Zm00001d028471	27124	19375	-0.635879	11.6657	3.11452e-149	-1
Zm00001d028474	145	102	-0.657312	4.13025	0.000493065	-1
Zm00001d028510	331	134	-1.45421	5.05018	1.60206e-24	-1
Zm00001d028522	37	19	-1.1067	2.06692	0.0075924	-1
Zm00001d028526	9	0	-6.26601	-0.141798	0.00391328	-1
Zm00001d028536	262	382	0.393342	5.47464	0.000812854	1
Zm00001d028539	84	56	-0.73412	3.32863	0.00416028	-1
Zm00001d028561	0	110	9.70979	2.92574	1.74663e-30	1
Zm00001d028562	6245	5514	-0.330104	9.67482	7.19698e-23	-1
Zm00001d028575	119	227	0.780622	4.57803	1.71615e-06	1
Zm00001d028601	564	1045	0.739106	6.7816	6.7764e-22	1
Zm00001d028603	83	137	0.57181	3.93947	0.00464849	1
Zm00001d028619	180	116	-0.783695	4.39063	4.90063e-06	-1
Zm00001d028622	98	191	0.81146	4.32132	5.41698e-06	1
Zm00001d028630	2033	2915	0.369358	8.40863	1.27543e-15	1
Zm00001d028651	35	11	-1.80809	1.81021	0.00015904	-1
Zm00001d028653	37	81	0.977616	3.05737	0.000553993	1
Zm00001d028655	149	267	0.690582	4.84268	2.64352e-06	1
Zm00001d028671	418	603	0.378052	6.13634	5.95044e-05	1
Zm00001d028686	314	263	-0.406033	5.33649	0.00102898	-1
Zm00001d028690	275	211	-0.53242	5.09358	6.57153e-05	-1
Zm00001d028692	598	864	0.380311	6.65243	1.64636e-06	1
Zm00001d028709	1057	1006	-0.221827	7.16327	0.000948434	-1
Zm00001d028720	340	216	-0.804637	5.29268	1.75757e-10	-1
Zm00001d028742	998	881	-0.330362	7.03151	2.35866e-06	-1
Zm00001d028744	338	273	-0.458442	5.41984	0.000129781	-1
Zm00001d028750	106	30	-1.96684	3.30812	1.28868e-12	-1
Zm00001d028752	70	22	-1.8142	2.75837	3.13028e-08	-1
Zm00001d028757	37	19	-1.1067	2.06692	0.0075924	-1
Zm00001d028786	93	157	0.604324	4.11986	0.00158391	1
Zm00001d028801	135	223	0.573161	4.63109	0.000277236	1
Zm00001d028804	48	99	0.892244	3.36554	0.000356538	1
Zm00001d028806	100	65	-0.770789	3.56083	0.000834325	-1
Zm00001d028807	65	147	1.02546	3.87819	1.16025e-06	1
Zm00001d028810	218	403	0.73563	5.41461	1.71087e-09	1
Zm00001d028894	225	326	0.384261	5.25145	0.0027346	1
Zm00001d028905	111	179	0.538412	4.33199	0.002331	1
Zm00001d028910	23	57	1.15473	2.51845	0.00149753	1
Zm00001d028924	216	364	0.602129	5.31982	1.41562e-06	1
Zm00001d028931	296	256	-0.359798	5.2719	0.00429361	-1
Zm00001d028948	366	281	-0.531574	5.5037	4.85346e-06	-1
Zm00001d028949	1410	773	-1.01754	7.26423	5.83251e-53	-1
Zm00001d028962	96	55	-0.952445	3.43922	0.000129608	-1
Zm00001d028968	68	36	-1.0653	2.91817	0.000404436	-1
Zm00001d028974	827	800	-0.198365	6.82086	0.00813489	-1
Zm00001d028992	114	207	0.709506	4.47277	2.7693e-05	1
Zm00001d028995	199	163	-0.4381	4.67015	0.00490007	-1
Zm00001d029010	5	21	1.8951	1.03544	0.00409952	1
Zm00001d029012	80	146	0.716552	3.97459	0.000404493	1
Zm00001d029027	369	528	0.366305	5.95065	0.000240999	1
Zm00001d029028	242	184	-0.545485	4.9053	0.000151431	-1
Zm00001d029031	18	60	1.58015	2.47835	1.53783e-05	1
Zm00001d029040	38	19	-1.14505	2.09139	0.00542065	-1
Zm00001d029049	1061	862	-0.450114	7.06785	8.38006e-11	-1
Zm00001d029065	101	162	0.530609	4.19334	0.0045755	1
Zm00001d029075	107	241	1.0201	4.58131	5.40537e-10	1
Zm00001d029085	73	27	-1.58078	2.87141	3.97141e-07	-1
Zm00001d029089	70	21	-1.88091	2.744	1.32628e-08	-1
Zm00001d029096	1	20	4.01933	0.767447	4.03632e-05	1
Zm00001d029099	270	126	-1.24917	4.81612	2.63012e-16	-1
Zm00001d029101	81	285	1.66302	4.64135	8.37588e-23	1
Zm00001d029102	38	132	1.6429	3.55706	3.55306e-11	1
Zm00001d029126	3796	2735	-0.623423	8.83424	5.97131e-52	-1
Zm00001d029133	30	65	0.962198	2.75732	0.00264733	1
Zm00001d029142	17	45	1.24807	2.17106	0.00189761	1
Zm00001d029150	328	277	-0.394155	5.40414	0.00116963	-1
Zm00001d029154	48	87	0.706095	3.24974	0.00737183	1
Zm00001d029164	91	152	0.588995	4.07992	0.00205052	1
Zm00001d029183	80	346	1.9606	4.85294	3.72144e-34	1
Zm00001d029190	23	8	-1.65796	1.29026	0.00335045	-1
Zm00001d029201	307	649	0.929207	6.029	8.72253e-21	1
Zm00001d029202	97	70	-0.620192	3.57486	0.00698372	-1
Zm00001d029218	45	84	0.748419	3.18548	0.00608451	1
Zm00001d029227	118	90	-0.54064	3.88379	0.00876276	-1
Zm00001d029238	117	216	0.733432	4.5245	8.81116e-06	1
Zm00001d029242	367	314	-0.375386	5.57342	0.00103732	-1
Zm00001d029246	46	13	-1.96282	2.14789	3.28693e-06	-1
Zm00001d029251	223	179	-0.467299	4.82057	0.00156384	-1
Zm00001d029336	81	47	-0.933847	3.20644	0.000404001	-1
Zm00001d029353	13	0	-6.79075	0.249853	0.000245094	-1
Zm00001d029360	47	11	-2.23215	2.12723	2.80937e-07	-1
Zm00001d029361	66	133	0.859218	3.79199	6.43176e-05	1
Zm00001d029371	58	16	-1.99962	2.45887	1.66919e-07	-1
Zm00001d029376	177	137	-0.519663	4.469	0.00169936	-1
Zm00001d029387	842	280	-1.73843	6.32088	2.27931e-75	-1
Zm00001d029388	3789	4681	0.154486	9.18912	3.97195e-05	1
Zm00001d029389	60	37	-0.845673	2.81746	0.00621679	-1
Zm00001d029394	2545	3519	0.316978	8.70315	9.94532e-14	1
Zm00001d029418	92	205	1.00448	4.35623	1.44336e-08	1
Zm00001d029426	188	141	-0.56511	4.53658	0.000561365	-1
Zm00001d029443	281	405	0.376703	5.5656	0.000914815	1
Zm00001d029460	1513	729	-1.20378	7.30685	1.09627e-73	-1
Zm00001d029461	113	18	-2.79177	3.26458	2.78392e-20	-1
Zm00001d029483	21	54	1.20745	2.42962	0.000657485	1
Zm00001d029495	698	960	0.309252	6.8352	3.79415e-05	1
Zm00001d029497	638	448	-0.660411	6.25077	3.21906e-13	-1
Zm00001d029498	128	313	1.13878	4.91659	1.16843e-14	1
Zm00001d029502	165	306	0.740141	5.01894	9.61821e-08	1
Zm00001d029519	401	577	0.374363	6.07462	0.000101439	1
Zm00001d029559	41	21	-1.1109	2.20517	0.00522183	-1
Zm00001d029560	96	54	-0.978854	3.43035	8.72564e-05	-1
Zm00001d029594	105	65	-0.841097	3.60437	0.000234965	-1
Zm00001d029645	243	168	-0.682578	4.85716	2.64352e-06	-1
Zm00001d029649	79	45	-0.960388	3.16237	0.00032328	-1
Zm00001d029663	137	98	-0.633143	4.05895	0.000924971	-1
Zm00001d029669	12	0	-6.67635	0.161295	0.000489894	-1
Zm00001d029705	13	0	-6.79075	0.249853	0.000245094	-1
Zm00001d029714	36	71	0.827243	2.92399	0.00472664	1
Zm00001d029716	384	256	-0.735175	5.49289	4.27352e-10	-1
Zm00001d029720	507	699	0.312732	6.37727	0.000329797	1
Zm00001d029723	595	342	-0.949135	6.04536	4.43185e-22	-1
Zm00001d029736	105	76	-0.615959	3.6885	0.0061708	-1
Zm00001d029745	489	778	0.519321	6.44316	1.16511e-09	1
Zm00001d029756	17	0	-7.1747	0.558724	7.68793e-06	-1
Zm00001d029762	458	420	-0.275388	5.93576	0.00675431	-1
Zm00001d029776	1975	672	-1.70563	7.55644	1.89612e-158	-1
Zm00001d029784	26	9	-1.66665	1.44763	0.00189492	-1
Zm00001d029803	225	136	-0.876192	4.67599	2.15977e-08	-1
Zm00001d029814	18	52	1.37418	2.33365	0.000250325	1
Zm00001d029818	22	54	1.14071	2.44858	0.0017971	1
Zm00001d029833	56	29	-1.0964	2.63833	0.00075084	-1
Zm00001d029841	67	39	-0.928888	2.94244	0.00189193	-1
Zm00001d029848	75	156	0.905013	4.00182	6.77445e-06	1
Zm00001d029853	23	67	1.38743	2.67671	4.48874e-05	1
Zm00001d029856	116	199	0.627615	4.44767	0.000203355	1
Zm00001d029869	17	4	-2.20132	0.804486	0.00436394	-1
Zm00001d029886	30	10	-1.72231	1.62351	0.000687676	-1
Zm00001d029892	83	141	0.61329	3.96411	0.00258712	1
Zm00001d029898	130	91	-0.664313	3.97239	0.00102727	-1
Zm00001d029906	0	21	7.32803	0.765139	1.92554e-06	1
Zm00001d029932	131	196	0.430442	4.50521	0.00970909	1
Zm00001d029940	122	25	-2.43122	3.42364	1.63264e-18	-1
Zm00001d029955	45	19	-1.38828	2.25217	0.00043108	-1
Zm00001d029965	1354	1188	-0.339168	7.46698	2.54672e-08	-1
Zm00001d029968	22	50	1.02996	2.37645	0.00413006	1
Zm00001d029983	1807	1557	-0.365309	7.87134	1.15082e-11	-1
Zm00001d030005	52	96	0.732706	3.37793	0.00296003	1
Zm00001d030009	848	537	-0.809499	6.6042	2.19864e-23	-1
Zm00001d030011	106	164	0.478668	4.23175	0.00894623	1
Zm00001d030037	147	114	-0.51679	4.20562	0.00563813	-1
Zm00001d030090	260	179	-0.688658	4.95159	1.39428e-06	-1
Zm00001d030127	5789	6855	0.0933321	9.76849	0.00458741	1
Zm00001d030130	34	14	-1.42215	1.86313	0.00142124	-1
Zm00001d030133	82	56	-0.699405	3.30774	0.00661952	-1
Zm00001d030138	73	140	0.787965	3.88938	0.000158195	1
Zm00001d030153	40	102	1.19758	3.3119	4.47987e-06	1
Zm00001d030159	200	299	0.429417	5.10854	0.00139617	1
Zm00001d030191	97	216	1.00358	4.43082	6.17671e-09	1
Zm00001d030264	21	5	-2.19156	1.06986	0.00152433	-1
Zm00001d030526	1270	1012	-0.478075	7.31507	6.85782e-14	-1
Zm00001d030533	157	127	-0.45604	4.32448	0.00952998	-1
Zm00001d030556	146	101	-0.681415	4.13076	0.000303433	-1
Zm00001d030557	1005	1356	0.281623	7.34475	8.95228e-06	1
Zm00001d030617	264	225	-0.380926	5.09883	0.00487317	-1
Zm00001d030618	124	312	1.17993	4.8995	2.45423e-15	1
Zm00001d030623	970	908	-0.245768	7.0286	0.000451345	-1
Zm00001d030677	154	239	0.483256	4.76612	0.00131774	1
Zm00001d030678	852	429	-1.14014	6.49946	1.61139e-40	-1
Zm00001d030688	359	530	0.411382	5.9367	4.39744e-05	1
Zm00001d030691	227	341	0.436374	5.29373	0.000480984	1
Zm00001d030732	38	89	1.07494	3.15809	0.000115719	1
Zm00001d030759	41	10	-2.17145	1.95229	2.09641e-06	-1
Zm00001d030762	2030	1634	-0.463548	7.99695	3.97553e-19	-1
Zm00001d030765	686	459	-0.730059	6.32852	1.68833e-16	-1
Zm00001d030767	63	107	0.61274	3.57483	0.00899974	1
Zm00001d030774	292	206	-0.653497	5.13133	8.50959e-07	-1
Zm00001d030786	117	226	0.798685	4.56525	8.52363e-07	1
Zm00001d030850	49	27	-1.00681	2.48248	0.00390269	-1
Zm00001d030851	4	35	2.94207	1.54427	2.48018e-06	1
Zm00001d030858	14	3	-2.32316	0.551293	0.00756354	-1
Zm00001d030859	221	605	1.30192	5.81144	1.3487e-32	1
Zm00001d030867	20	4	-2.43429	0.970761	0.000916869	-1
Zm00001d030888	1304	831	-0.800435	7.22709	2.28651e-33	-1
Zm00001d030891	301	234	-0.513521	5.23074	5.99606e-05	-1
Zm00001d030915	92	23	-2.14414	3.07442	1.37742e-12	-1
Zm00001d030995	1646	1599	-0.192288	7.81501	0.000454609	-1
Zm00001d031028	167	134	-0.467732	4.40756	0.00716381	-1
Zm00001d031042	54	30	-0.995357	2.62038	0.00304544	-1
Zm00001d031071	3349	2976	-0.320852	8.78034	1.31286e-14	-1
Zm00001d031128	956	848	-0.32341	6.97269	5.8487e-06	-1
Zm00001d031132	171	249	0.391403	4.86307	0.00767944	1
Zm00001d031136	348	575	0.573805	5.98671	8.10108e-09	1
Zm00001d031168	40644	48499	0.104404	12.5855	3.83808e-06	1
Zm00001d031201	198	129	-0.768031	4.53237	2.85182e-06	-1
Zm00001d031203	151	110	-0.606961	4.20758	0.00110068	-1
Zm00001d031209	2418	1974	-0.443175	8.25766	3.08853e-20	-1
Zm00001d031213	507	408	-0.463797	5.9997	2.74113e-06	-1
Zm00001d031229	32	70	0.97615	2.8553	0.00136917	1
Zm00001d031231	202	136	-0.720709	4.57856	7.27727e-06	-1
Zm00001d031232	121	86	-0.642315	3.87909	0.00183795	-1
Zm00001d031253	3607	4301	0.103361	9.09144	0.00733994	1
Zm00001d031258	147	322	0.980163	5.00772	3.95752e-12	1
Zm00001d031259	54	95	0.663293	3.38867	0.00667758	1
Zm00001d031278	198	156	-0.49411	4.63952	0.00155869	-1
Zm00001d031289	51	26	-1.11856	2.50216	0.00129029	-1
Zm00001d031290	372	324	-0.349691	5.60406	0.00199109	-1
Zm00001d031300	58	137	1.08798	3.7591	8.55034e-07	1
Zm00001d031303	10	46	2.03825	2.02622	8.9357e-06	1
Zm00001d031310	169	111	-0.756275	4.31085	2.44076e-05	-1
Zm00001d031325	5	33	2.54391	1.51271	2.47469e-05	1
Zm00001d031332	873	2013	1.05468	7.61546	1.04924e-71	1
Zm00001d031349	1705	2627	0.473108	8.21439	3.43821e-22	1
Zm00001d031423	744	520	-0.667165	6.46924	2.79176e-15	-1
Zm00001d031428	2226	1370	-0.850725	7.97952	1.58133e-59	-1
Zm00001d031441	148	103	-0.672775	4.15342	0.00034004	-1
Zm00001d031484	1141	1090	-0.216455	7.27588	0.000830588	-1
[truncated: 1,564 more rows]

## Sheet: L6(HZ4)-L6(NIL)
TABLE S3: Transcriptome differential gene profiling data. L5(HZ4)-L5(NIL): differentially expressed gene data between HZ4 and NIL in the new fifth leaf at the 5-leaf stage under LD. L6(HZ4)-L6(NIL): differentially expressed gene data between HZ4 and NIL in the SAM at the 6-leaf stage under LD. S5(HZ4)-S5(NIL): differentially expressed gene data between HZ4 and NIL in the SAM at the 5-leaf stage u…
	control	treat	logFC	logCPM	PValue	Signifi
Zm00001d000020	239	300	0.488196	5.27817	0.000129917	1
Zm00001d000021	254	328	0.52911	5.38923	1.75316e-05	1
Zm00001d000035	20	2	-3.0882	0.860944	0.000222778	-1
Zm00001d000036	59	29	-0.861551	2.68912	0.0098304	-1
Zm00001d000071	346	245	-0.337372	5.38897	0.00641212	-1
Zm00001d000072	143	64	-0.99807	3.88025	3.7312e-06	-1
Zm00001d000120	167	97	-0.622703	4.23247	0.000705291	-1
Zm00001d000123	654	989	0.757034	6.88668	5.31777e-24	1
Zm00001d000150	35	59	0.911288	2.81255	0.00391622	1
Zm00001d000164	1029	1114	0.274947	7.25646	2.97582e-05	1
Zm00001d000168	32	3	-3.20482	1.43879	7.80705e-07	-1
Zm00001d000169	74	139	1.06862	3.96631	1.8858e-07	1
Zm00001d000183	83	133	0.839704	3.98131	3.54406e-05	1
Zm00001d000197	133	178	0.58045	4.49413	0.000587972	1
Zm00001d000214	10	0	-6.26283	-0.0257688	0.00195752	-1
Zm00001d000222	58	119	1.19546	3.70633	1.312e-07	1
Zm00001d000224	52	86	0.884621	3.34895	0.000666186	1
Zm00001d000230	214	272	0.506206	5.13035	0.000163338	1
Zm00001d000259	308	173	-0.671319	5.08605	9.205e-07	-1
Zm00001d000263	103	56	-0.717481	3.51445	0.00323817	-1
Zm00001d000272	3037	4581	0.753463	9.09733	7.75461e-84	1
Zm00001d000276	191	125	-0.450806	4.49195	0.0083868	-1
Zm00001d000277	7388	4847	-0.447609	9.74783	5.1433e-41	-1
Zm00001d000279	443	617	0.638283	6.25302	3.50628e-12	1
Zm00001d000282	842	1003	0.412846	7.04458	4.61299e-09	1
Zm00001d000308	10	30	1.73219	1.66154	0.000687676	1
Zm00001d000316	31388	36695	0.385842	12.2467	5.21642e-62	1
Zm00001d000339	41	64	0.800944	2.96456	0.00614794	1
Zm00001d000345	102	131	0.520905	4.08175	0.00756932	1
Zm00001d000370	35	6	-2.36117	1.64748	4.29809e-05	-1
Zm00001d000381	3	16	2.52402	0.722368	0.00258886	1
Zm00001d000399	459	287	-0.516792	5.71828	2.58099e-06	-1
Zm00001d000401	148	81	-0.708315	4.02902	0.000343693	-1
Zm00001d000403	172	89	-0.789252	4.21259	2.42301e-05	-1
Zm00001d000417	438	665	0.762718	6.31339	3.32416e-17	1
Zm00001d000432	138	71	-0.797286	3.89792	0.000173792	-1
Zm00001d001767	25	4	-2.44901	1.20396	0.000181736	-1
Zm00001d001774	68	95	0.641861	3.57853	0.0063131	1
Zm00001d001779	27	1	-4.44046	1.15365	4.23548e-07	-1
Zm00001d001781	248	77	-1.52549	4.5092	4.61851e-18	-1
Zm00001d001784	406	107	-1.76227	5.1554	1.67602e-34	-1
Zm00001d001787	179	116	-0.464957	4.39379	0.0075244	-1
Zm00001d001788	555	613	0.303807	6.38376	0.000517805	1
Zm00001d001806	244	115	-0.924074	4.66282	1.0248e-08	-1
Zm00001d001809	111	214	1.10661	4.569	4.33911e-11	1
Zm00001d001812	230	308	0.581495	5.27786	5.1556e-06	1
Zm00001d001820	222	571	1.52285	5.85662	9.6883e-44	1
Zm00001d001826	40	8	-2.14507	1.85568	2.54233e-05	-1
Zm00001d001831	15	58	2.10186	2.47985	4.02091e-08	1
Zm00001d001834	120	26	-2.04103	3.37311	3.06695e-13	-1
Zm00001d001841	0	33	8.13201	1.42666	1.19721e-10	1
Zm00001d001843	334	400	0.420481	5.71935	0.000140486	1
Zm00001d001846	64	89	0.635148	3.48912	0.00786204	1
Zm00001d001848	335	205	-0.547802	5.25451	2.31883e-05	-1
Zm00001d001849	42	115	1.6106	3.54424	1.01872e-10	1
Zm00001d001851	7	20	1.6566	1.15147	0.00595708	1
Zm00001d001856	208	107	-0.797824	4.4795	2.73112e-06	-1
Zm00001d001857	5114	6478	0.501558	9.69602	3.39089e-50	1
Zm00001d001860	184	228	0.469514	4.89306	0.00127748	1
Zm00001d001862	13	38	1.69787	1.98573	0.000130031	1
Zm00001d001864	5	49	3.41915	2.07727	2.16121e-11	1
Zm00001d001865	5	26	2.50794	1.33449	3.43905e-05	1
Zm00001d001866	33	64	1.11298	2.85975	0.0003663	1
Zm00001d001869	64	15	-1.9243	2.52668	2.54165e-07	-1
Zm00001d001879	36	102	1.65936	3.36294	2.96988e-10	1
Zm00001d001883	1697	979	-0.633071	7.55197	8.49284e-26	-1
Zm00001d001896	157	40	-1.80918	3.79627	1.29249e-14	-1
Zm00001d001901	147	69	-0.929503	3.94173	8.45016e-06	-1
Zm00001d001907	16	38	1.40103	2.05931	0.00103178	1
Zm00001d001908	161	452	1.64893	5.4893	4.22417e-39	1
Zm00001d001913	1954	2219	0.343932	8.21857	2.59767e-12	1
Zm00001d001914	428	282	-0.441283	5.64925	9.99354e-05	-1
Zm00001d001915	129	256	1.14844	4.81209	7.16263e-14	1
Zm00001d001917	6	21	1.94453	1.15374	0.00152433	1
Zm00001d001923	39	12	-1.53072	1.94178	0.000949698	-1
Zm00001d001924	54	8	-2.5768	2.19294	1.88657e-08	-1
Zm00001d001929	74	28	-1.23813	2.88652	5.77092e-05	-1
Zm00001d001932	440	625	0.666666	6.26052	3.5844e-13	1
Zm00001d001935	136	68	-0.838423	3.86287	0.000107319	-1
Zm00001d001943	30	3	-3.1121	1.3641	2.59816e-06	-1
Zm00001d001959	254	139	-0.708795	4.79665	2.78686e-06	-1
Zm00001d001960	3	28	3.32684	1.33877	2.59816e-06	1
Zm00001d001989	27	2	-3.51871	1.19957	3.07473e-06	-1
Zm00001d001995	93	147	0.820099	4.13057	2.11878e-05	1
Zm00001d002000	14192	7835	-0.696591	10.5893	5.09919e-132	-1
Zm00001d002006	6028	6706	0.31424	9.82642	7.51002e-22	1
Zm00001d002007	107	16	-2.57217	3.12877	2.35169e-15	-1
Zm00001d002008	24	1	-4.27141	1.01375	3.01494e-06	-1
Zm00001d002029	150	188	0.48588	4.61063	0.00250847	1
Zm00001d002034	49	81	0.883835	3.26501	0.000864892	1
Zm00001d002038	973	1469	0.754716	7.45737	3.02198e-34	1
Zm00001d002052	746	1057	0.663107	7.01805	1.98096e-20	1
Zm00001d002065	5447	3386	-0.525392	9.27592	3.15523e-45	-1
Zm00001d002071	40	12	-1.56712	1.9672	0.000630739	-1
Zm00001d002091	45	20	-1.00519	2.27362	0.00824783	-1
Zm00001d002125	56	27	-0.889095	2.60836	0.0107966	-1
Zm00001d002126	74	106	0.677976	3.71945	0.0022554	1
Zm00001d002129	712	1036	0.701445	6.97444	5.92787e-22	1
Zm00001d002130	246	344	0.643945	5.41169	1.2756e-07	1
Zm00001d002131	61	94	0.783018	3.5105	0.00101069	1
Zm00001d002139	4	19	2.37052	0.955284	0.0015534	1
Zm00001d002143	84	46	-0.706849	3.23271	0.00821044	-1
Zm00001d002163	78	137	0.971907	3.97756	1.86541e-06	1
Zm00001d002199	65	30	-0.952264	2.79301	0.00264733	-1
Zm00001d002238	18	0	-7.10246	0.618353	1.53628e-05	-1
Zm00001d002244	237	153	-0.470573	4.79134	0.00211916	-1
Zm00001d002256	425	739	0.958367	6.3957	3.6866e-27	1
Zm00001d002260	48	1	-5.26746	1.8705	7.16686e-13	-1
Zm00001d002261	47	11	-1.92333	2.10922	1.34846e-05	-1
Zm00001d002266	71	161	1.34002	4.09326	1.75117e-11	1
Zm00001d002272	364	238	-0.452311	5.41249	0.000206464	-1
Zm00001d002275	1115	799	-0.320261	7.07763	4.61312e-06	-1
Zm00001d002307	115	67	-0.618042	3.70652	0.00588578	-1
Zm00001d002313	204	118	-0.628799	4.51458	0.00019239	-1
Zm00001d002323	47	112	1.41071	3.55865	8.86751e-09	1
Zm00001d002325	1194	823	-0.376318	7.15159	3.36933e-08	-1
Zm00001d002332	85	43	-0.820935	3.20892	0.00249473	-1
Zm00001d002333	213	129	-0.562583	4.60192	0.000547093	-1
Zm00001d002347	100	203	1.18089	4.47052	7.87463e-12	1
Zm00001d002350	1	22	4.44882	0.962492	3.01494e-06	1
Zm00001d002358	1247	948	-0.235002	7.27713	0.000339365	-1
Zm00001d002364	43	82	1.08942	3.21386	5.3819e-05	1
Zm00001d002396	124	34	-1.70279	3.4882	5.51555e-11	-1
Zm00001d002405	137	171	0.4799	4.47791	0.00468107	1
Zm00001d002423	138	232	0.909285	4.74987	3.74633e-09	1
Zm00001d002436	16	39	1.43839	2.08462	0.00069719	1
Zm00001d002439	32	66	1.20151	2.87554	0.000115254	1
Zm00001d002446	242	137	-0.659902	4.74605	2.06644e-05	-1
Zm00001d002451	510	278	-0.7147	5.79194	3.29846e-11	-1
Zm00001d002454	190	121	-0.490114	4.46833	0.00468107	-1
Zm00001d002503	575	315	-0.707528	5.96678	3.65131e-12	-1
Zm00001d002514	205	88	-1.05857	4.37102	3.62778e-09	-1
Zm00001d002520	93	37	-1.16668	3.22434	2.03291e-05	-1
Zm00001d002535	169	88	-0.780167	4.19088	3.63758e-05	-1
Zm00001d002540	156	81	-0.784198	4.076	6.70896e-05	-1
Zm00001d002545	40	1	-5.00521	1.63802	1.50444e-10	-1
Zm00001d002548	16	42	1.54499	2.15804	0.000208018	1
Zm00001d002589	176	300	0.929347	5.11086	1.22929e-11	1
Zm00001d002596	31	11	-1.32502	1.68794	0.00798014	-1
Zm00001d002601	4120	2893	-0.349592	8.94794	4.48469e-18	-1
Zm00001d002603	127	193	0.763629	4.53913	3.95339e-06	1
Zm00001d002610	5	23	2.33192	1.20269	0.000550905	1
Zm00001d002611	28	80	1.67039	3.01873	2.84135e-08	1
Zm00001d002624	48	9	-2.23972	2.08306	1.28576e-06	-1
Zm00001d002630	7	32	2.33149	1.63341	1.45556e-05	1
Zm00001d002650	554	327	-0.599945	5.95486	4.07713e-09	-1
Zm00001d002673	219	118	-0.731097	4.57706	1.00175e-05	-1
Zm00001d002678	55	2	-4.5416	2.07188	8.65081e-13	-1
Zm00001d002680	79	113	0.67597	3.81074	0.0015527	1
Zm00001d002690	525	1218	1.37438	6.98666	6.73197e-75	1
Zm00001d002725	49	22	-0.990964	2.39356	0.00867098	-1
Zm00001d002741	8	0	-5.94559	-0.245793	0.00782344	-1
Zm00001d002758	3	46	4.04067	1.94819	2.38693e-12	1
Zm00001d002759	311	408	0.551933	5.69309	6.01093e-07	1
Zm00001d002762	151	66	-1.03222	3.94619	8.21126e-07	-1
Zm00001d002770	105	174	0.888338	4.34644	5.34593e-07	1
Zm00001d002775	179	223	0.477258	4.85812	0.00110688	1
Zm00001d002789	160	89	-0.684998	4.14812	0.000376839	-1
Zm00001d002798	132	215	0.863622	4.6571	7.05893e-08	1
Zm00001d002799	35	171	2.44461	3.94199	1.61152e-25	1
Zm00001d002801	14	68	2.42955	2.64429	8.54368e-11	1
Zm00001d002802	1	17	4.07912	0.662355	7.68171e-05	1
Zm00001d002815	1114	1279	0.359702	7.41768	8.84953e-09	1
Zm00001d002817	25	51	1.18478	2.52298	0.000782068	1
Zm00001d002822	2435	2374	0.123865	8.41701	0.0078309	1
Zm00001d002823	55	173	1.81127	4.0771	4.48665e-18	1
Zm00001d002830	83	172	1.2104	4.22522	1.46369e-10	1
Zm00001d002834	146	74	-0.818902	3.96995	6.38843e-05	-1
Zm00001d002842	966	458	-0.916028	6.63698	1.07677e-28	-1
Zm00001d002847	5	18	1.98032	0.952882	0.00664208	1
Zm00001d002848	19	56	1.71295	2.51235	1.45918e-06	1
Zm00001d002859	34	71	1.21957	2.97207	5.79246e-05	1
Zm00001d002871	448	532	0.408296	6.13422	1.90943e-05	1
Zm00001d002884	90	141	0.807265	4.07596	3.51744e-05	1
Zm00001d002896	528	185	-1.35198	5.63416	2.02486e-30	-1
Zm00001d002899	0	15	7.00067	0.450389	3.07011e-05	1
Zm00001d002905	12	32	1.56505	1.7863	0.0012752	1
Zm00001d002939	320	381	0.412044	5.6531	0.000234618	1
Zm00001d002940	6	26	2.2511	1.37381	0.000114409	1
Zm00001d002956	218	307	0.654065	5.24461	4.49971e-07	1
Zm00001d002964	44	20	-0.972859	2.25311	0.0112675	-1
Zm00001d002974	122	11	-3.29699	3.23145	5.63287e-22	-1
Zm00001d003006	2	32	4.07362	1.46163	3.75948e-08	1
Zm00001d003009	62	9	-2.60806	2.37531	1.46026e-09	-1
Zm00001d003015	12	46	2.08699	2.16431	1.28417e-06	1
Zm00001d003035	52	103	1.14453	3.51771	1.91258e-06	1
Zm00001d003044	33	58	0.971237	2.76857	0.00236821	1
Zm00001d003058	73	34	-0.939493	2.95765	0.00127722	-1
Zm00001d003068	155	256	0.883786	4.89958	1.65354e-09	1
Zm00001d003081	319	425	0.574184	5.74273	1.42702e-07	1
Zm00001d003086	175	271	0.790952	5.01435	1.75555e-08	1
Zm00001d003088	265	490	1.04689	5.77546	1.0937e-21	1
Zm00001d003090	72	9	-2.82337	2.5525	6.04071e-12	-1
Zm00001d003091	118	37	-1.50973	3.46435	3.36348e-09	-1
Zm00001d003106	415	543	0.548169	6.10524	1.27906e-08	1
Zm00001d003112	360	231	-0.479423	5.3854	0.000109047	-1
Zm00001d003114	41	78	1.08587	3.1448	7.65506e-05	1
Zm00001d003127	391	429	0.294192	5.87513	0.00500121	1
Zm00001d003129	101	138	0.610136	4.11991	0.00160931	1
Zm00001d003147	330	230	-0.360196	5.31123	0.00443911	-1
Zm00001d003158	41	91	1.30795	3.29438	8.94589e-07	1
Zm00001d003195	1824	1801	0.142156	8.01013	0.00665508	1
Zm00001d003212	252	157	-0.521857	4.858	0.00047077	-1
Zm00001d003227	12	1	-3.27927	0.2539	0.00636217	-1
Zm00001d003228	12	31	1.51941	1.75519	0.00193496	1
Zm00001d003248	87	114	0.549726	3.87284	0.00941622	1
Zm00001d003250	229	308	0.587778	5.27535	4.11101e-06	1
Zm00001d003265	440	487	0.306808	6.05164	0.00183663	1
Zm00001d003275	76	115	0.757013	3.8051	0.00040382	1
Zm00001d003276	308	340	0.30296	5.53748	0.00953051	1
Zm00001d003292	278	187	-0.411348	5.044	0.00323209	-1
Zm00001d003311	12	37	1.77378	1.9327	9.19744e-05	1
Zm00001d003358	39	14	-1.31033	1.99549	0.00322405	-1
Zm00001d003368	10	0	-6.26283	-0.0257688	0.00195752	-1
Zm00001d003378	61	28	-0.959957	2.70305	0.00382221	-1
Zm00001d003398	174	95	-0.711917	4.25711	0.000115901	-1
Zm00001d003401	1467	1087	-0.272017	7.49429	8.903e-06	-1
Zm00001d003404	86	114	0.56638	3.86614	0.00749687	1
Zm00001d003411	200	112	-0.67546	4.46863	7.24425e-05	-1
Zm00001d003422	32	56	0.96493	2.72197	0.00284554	1
Zm00001d003429	41709	51245	0.457524	12.6978	8.49455e-92	1
Zm00001d003457	300	464	0.789368	5.78624	2.21178e-13	1
Zm00001d003459	991	1312	0.565222	7.36798	5.64852e-19	1
Zm00001d003462	103	157	0.767831	4.24328	3.56025e-05	1
Zm00001d003468	55	118	1.25974	3.67521	3.83024e-08	1
Zm00001d003470	1506	1203	-0.163597	7.58209	0.00613534	-1
Zm00001d003472	49	82	0.901511	3.27612	0.000657491	1
Zm00001d003477	958	748	-0.196485	6.91535	0.00739233	-1
Zm00001d003504	4	32	3.11896	1.5329	2.32231e-07	1
Zm00001d003512	950	1581	0.895218	7.51254	1.54269e-47	1
Zm00001d003513	168	288	0.937539	5.04957	2.05521e-11	1
Zm00001d003533	46	176	2.09318	4.04361	3.5765e-22	1
Zm00001d003552	2948	1824	-0.532129	8.38805	1.07657e-29	-1
Zm00001d003554	0	19	7.33933	0.730041	1.92554e-06	1
Zm00001d003559	3130	2202	-0.346859	8.55294	1.01821e-14	-1
Zm00001d003615	701	524	-0.259321	6.43723	0.0026559	-1
Zm00001d003632	569	729	0.517862	6.54123	4.96502e-10	1
Zm00001d003653	317	215	-0.399482	5.23682	0.00197311	-1
Zm00001d003654	61	24	-1.18134	2.63646	0.000644341	-1
Zm00001d003663	143	81	-0.658778	3.99885	0.00102727	-1
Zm00001d003669	36	14	-1.19526	1.91933	0.00948508	-1
Zm00001d003676	884	998	0.335422	7.07108	1.73425e-06	1
Zm00001d003712	5992	9023	0.75103	10.0759	2.99379e-128	1
Zm00001d003715	443	477	0.267083	6.0397	0.00676936	1
Zm00001d003750	160	229	0.677303	4.816	5.9737e-06	1
Zm00001d003767	31686	38158	0.428611	12.2847	1.75319e-76	1
Zm00001d003800	533	226	-1.07694	5.72968	7.52793e-22	-1
Zm00001d003817	633	983	0.795331	6.8638	7.63234e-26	1
Zm00001d003830	49	137	1.64116	3.78482	5.46657e-13	1
Zm00001d003833	646	692	0.259662	6.57803	0.00163773	1
Zm00001d003848	27	56	1.20895	2.64502	0.000274287	1
Zm00001d003857	514	655	0.510089	6.39045	5.53854e-09	1
Zm00001d003861	288	116	-1.15066	4.82626	1.12666e-13	-1
Zm00001d003866	1750	974	-0.684822	7.57625	2.73737e-30	-1
Zm00001d003896	185	246	0.57127	4.96006	6.17711e-05	1
Zm00001d003911	612	372	-0.557609	6.11468	8.14335e-09	-1
Zm00001d003923	107	187	0.965033	4.42281	3.21477e-08	1
Zm00001d003924	257	440	0.935855	5.65802	1.33853e-16	1
Zm00001d003925	24	84	1.96194	3.02291	1.72654e-10	1
Zm00001d003931	283	357	0.4954	5.52462	2.19103e-05	1
Zm00001d003941	535	240	-0.995678	5.76143	2.5844e-19	-1
Zm00001d003945	83	289	1.95866	4.77873	1.89028e-32	1
Zm00001d003949	163	195	0.418781	4.69106	0.00881289	1
Zm00001d003962	267	184	-0.376448	5.00116	0.00766442	-1
Zm00001d003966	232	266	0.357594	5.16154	0.00790969	1
Zm00001d003974	40	17	-1.06876	2.09582	0.0105614	-1
Zm00001d003975	306	211	-0.375631	5.19649	0.00459281	-1
Zm00001d004006	591	161	-1.71489	5.70342	6.2718e-47	-1
Zm00001d004052	175	208	0.409433	4.78725	0.00730078	1
Zm00001d004095	14	39	1.62935	2.03686	0.000178556	1
Zm00001d004125	1044	1096	0.230572	7.25324	0.000474346	1
Zm00001d004137	17	0	-7.02061	0.55212	3.07011e-05	-1
Zm00001d004140	115	146	0.504319	4.24267	0.00563813	1
Zm00001d004167	19	2	-3.0147	0.805213	0.000404902	-1
Zm00001d004169	79	40	-0.819536	3.10738	0.00423387	-1
Zm00001d004193	150	72	-0.897326	3.98112	1.13475e-05	-1
Zm00001d004198	114	172	0.753169	4.37869	1.75977e-05	1
Zm00001d004243	0	36	8.25711	1.54093	1.50437e-11	1
Zm00001d004248	901	296	-1.44509	6.37561	2.24942e-54	-1
Zm00001d004279	539	335	-0.525496	5.94528	2.41255e-07	-1
Zm00001d004301	33	135	2.1884	3.64895	2.82241e-18	1
Zm00001d004331	664	862	0.536889	6.7746	3.92674e-12	1
Zm00001d004342	2796	976	-1.35783	8.02919	1.76262e-144	-1
Zm00001d004348	384	119	-1.52874	5.13152	7.04304e-27	-1
Zm00001d004380	351	561	0.836764	6.04185	3.84764e-17	1
Zm00001d004386	101	52	-0.795911	3.45892	0.00153803	-1
Zm00001d004392	94	45	-0.900507	3.32256	0.000606353	-1
Zm00001d004437	98	17	-2.35873	3.03775	4.64837e-13	-1
Zm00001d004440	128	77	-0.572017	3.87541	0.00644876	-1
Zm00001d004443	44	87	1.14162	3.28067	1.70953e-05	1
Zm00001d004448	5	21	2.20137	1.10778	0.00152433	1
Zm00001d004452	58	163	1.64899	4.02992	1.58802e-15	1
Zm00001d004473	708	431	-0.555462	6.32489	6.2645e-10	-1
Zm00001d004478	1214	877	-0.308609	7.20527	4.16944e-06	-1
Zm00001d004513	536	1107	1.20662	6.89774	2.0836e-56	1
Zm00001d004521	25	7	-1.65949	1.33367	0.00704452	-1
Zm00001d004560	7	27	2.08736	1.45133	0.000197437	1
Zm00001d004591	319	225	-0.342998	5.27016	0.00752188	-1
Zm00001d004595	28	7	-1.82218	1.44691	0.00189492	-1
Zm00001d004633	1	19	4.23853	0.789847	2.11617e-05	1
Zm00001d004651	293	339	0.37071	5.50337	0.00172182	1
Zm00001d004664	16	76	2.39879	2.80408	4.01498e-12	1
Zm00001d004689	1600	3996	1.48088	8.67017	5.91813e-249	1
Zm00001d004700	16	42	1.54499	2.15804	0.000208018	1
Zm00001d004705	159	257	0.85268	4.91615	5.14477e-09	1
Zm00001d004762	91	121	0.570858	3.94883	0.00626896	1
Zm00001d004782	156	100	-0.480591	4.19202	0.0104314	-1
Zm00001d004807	144	88	-0.549408	4.05092	0.00588186	-1
Zm00001d004812	94	39	-1.10638	3.2572	3.78644e-05	-1
Zm00001d004837	699	525	-0.25245	6.43623	0.00318529	-1
Zm00001d004843	2358	1735	-0.282138	8.17352	1.5714e-08	-1
Zm00001d004867	16	44	1.61192	2.20502	9.05054e-05	1
Zm00001d004875	210	89	-1.07703	4.39943	1.23747e-09	-1
Zm00001d004894	24933	41024	0.878881	12.2141	1.11949878566753e-308	1
Zm00001d004903	187	283	0.757821	5.08861	3.10396e-08	1
Zm00001d004933	18	45	1.47564	2.26981	0.00023202	1
Zm00001d004936	1737	1078	-0.527719	7.62764	2.93447e-19	-1
Zm00001d004999	43	15	-1.35201	2.11553	0.00128343	-1
Zm00001d005004	104	54	-0.783758	3.50427	0.00139402	-1
Zm00001d005008	16	1	-3.69038	0.554739	0.000521183	-1
Zm00001d005010	86	22	-1.80085	2.95742	1.45296e-08	-1
Zm00001d005027	175	113	-0.47014	4.35953	0.00812431	-1
Zm00001d005036	61	94	0.783018	3.5105	0.00101069	1
Zm00001d005052	67	96	0.678281	3.5793	0.00387135	1
Zm00001d005094	226	260	0.362475	5.12674	0.00715883	1
Zm00001d005099	197	272	0.625544	5.08233	4.84512e-06	1
Zm00001d005127	459	242	-0.762725	5.62302	2.46952e-11	-1
Zm00001d005158	61	25	-1.12273	2.65339	0.00104117	-1
Zm00001d005159	297	361	0.44184	5.56304	0.00014563	1
Zm00001d005174	60	100	0.895972	3.5576	0.000147749	1
Zm00001d005179	71	37	-0.777903	2.97339	0.0092441	-1
Zm00001d005190	175	83	-0.914735	4.19352	1.44928e-06	-1
Zm00001d005231	984	616	-0.515172	6.81462	1.68822e-11	-1
Zm00001d005244	52	84	0.850721	3.32775	0.00113422	1
Zm00001d005250	50	93	1.0538	3.40234	2.94135e-05	1
Zm00001d005276	541	316	-0.615044	5.91484	2.39999e-09	-1
Zm00001d005295	190	103	-0.722231	4.37825	4.25692e-05	-1
Zm00001d005297	17	3	-2.2975	0.749698	0.00444281	-1
Zm00001d005323	37	59	0.831411	2.84038	0.00811065	1
Zm00001d005324	307	157	-0.806537	5.03147	1.1672e-08	-1
Zm00001d005344	241	344	0.673554	5.40022	3.55417e-08	1
Zm00001d005347	1137	1149	0.1756	7.34679	0.0061993	1
Zm00001d005350	80	109	0.605913	3.78691	0.00473002	1
Zm00001d005356	40	15	-1.24801	2.0457	0.00388515	-1
Zm00001d005361	151	193	0.514147	4.63643	0.00132607	1
Zm00001d005381	71	31	-1.03227	2.88985	0.00066142	-1
Zm00001d005392	88	45	-0.805487	3.26269	0.00226768	-1
Zm00001d005394	4	19	2.37052	0.955284	0.0015534	1
Zm00001d005402	59	90	0.768351	3.45456	0.00142725	1
Zm00001d005421	299	734	1.4557	6.2354	1.40435e-51	1
Zm00001d005423	43	19	-1.01335	2.20967	0.00996464	-1
Zm00001d005446	14281	10878	-0.232208	10.7935	2.53881e-17	-1
Zm00001d005450	221	308	0.639049	5.25511	7.81032e-07	1
Zm00001d005451	34	64	1.07008	2.87329	0.000579873	1
Zm00001d005456	41	104	1.50036	3.43007	4.39887e-09	1
Zm00001d005532	42	8	-2.21524	1.90906	9.48459e-06	-1
Zm00001d005546	57	25	-1.0251	2.5896	0.00366367	-1
Zm00001d005578	589	347	-0.602691	6.04173	9.61125e-10	-1
Zm00001d005591	28	9	-1.46494	1.52163	0.00768692	-1
Zm00001d005609	9	30	1.88211	1.62954	0.000297911	1
Zm00001d005624	138	171	0.469418	4.48228	0.00566077	1
Zm00001d005649	322	476	0.724141	5.84716	7.05287e-12	1
Zm00001d005658	44	17	-1.20583	2.18516	0.00270936	-1
Zm00001d005715	13	0	-6.637	0.251097	0.000489894	-1
Zm00001d005716	27	49	1.01673	2.52032	0.00390269	1
Zm00001d005736	40	63	0.813775	2.938	0.00565705	1
Zm00001d005742	198	284	0.680502	5.12283	4.47641e-07	1
Zm00001d005743	105	47	-0.997376	3.44588	5.80158e-05	-1
Zm00001d005748	272	413	0.762721	5.62886	2.00287e-11	1
Zm00001d005762	659	780	0.403598	6.68658	3.5209e-07	1
Zm00001d005769	16	40	1.4748	2.1095	0.000468415	1
Zm00001d005775	2	17	3.16575	0.724924	0.000404902	1
Zm00001d005780	313	169	-0.728267	5.08768	1.06494e-07	-1
Zm00001d005791	491	267	-0.71816	5.73618	7.41271e-11	-1
Zm00001d005798	50	78	0.800399	3.24162	0.00270201	1
Zm00001d005807	49	207	2.23619	4.24884	4.02538e-28	1
Zm00001d005808	106	143	0.59182	4.17776	0.00200901	1
Zm00001d005811	1	11	3.4565	0.196189	0.00636217	1
Zm00001d005813	159	236	0.729758	4.83914	9.82632e-07	1
Zm00001d005814	3182	3595	0.336519	8.91743	1.07973e-16	1
Zm00001d005818	245	147	-0.576111	4.79612	0.000129134	-1
Zm00001d005823	63	94	0.736574	3.52762	0.00190301	1
Zm00001d005837	28	95	1.91798	3.20485	3.60577e-11	1
Zm00001d005841	2	20	3.39872	0.904725	6.66138e-05	1
Zm00001d005881	60	25	-1.09893	2.63771	0.00143682	-1
Zm00001d005889	0	11	6.5573	0.104745	0.00097925	1
Zm00001d005895	4119	5877	0.673242	9.48699	6.02286e-81	1
Zm00001d005901	28	57	1.18221	2.67755	0.000326333	1
Zm00001d005920	102	222	1.28137	4.56832	2.54258e-14	1
Zm00001d005921	386	515	0.576282	6.01781	6.37487e-09	1
Zm00001d005925	990	1102	0.315059	7.22286	2.17743e-06	1
Zm00001d005932	11	42	2.08021	2.04181	3.48325e-06	1
Zm00001d005933	31	4	-2.75789	1.44082	2.27037e-05	-1
Zm00001d005950	650	740	0.347496	6.63523	1.66532e-05	1
Zm00001d005951	258	309	0.420522	5.34904	0.000788537	1
Zm00001d005969	35	56	0.836155	2.7662	0.00893544	1
Zm00001d005973	479	188	-1.18831	5.54207	5.86667e-23	-1
Zm00001d005976	28	8	-1.63253	1.48474	0.00396469	-1
Zm00001d005996	12442	13210	0.246883	10.8347	1.19896e-19	1
Zm00001d005997	86	42	-0.871637	3.20798	0.00135387	-1
Zm00001d005998	58	18	-1.52143	2.47879	3.48732e-05	-1
Zm00001d006001	160	62	-1.2057	3.97501	7.78888e-09	-1
Zm00001d006002	97	126	0.53723	4.01984	0.00631524	1
Zm00001d006016	148	272	1.03782	4.93413	1.26739e-12	1
Zm00001d006019	85	43	-0.820935	3.20892	0.00249473	-1
Zm00001d006033	170	206	0.43729	4.76158	0.00420876	1
Zm00001d006036	251	406	0.853927	5.57119	2.41987e-13	1
Zm00001d006059	271	159	-0.608425	4.92742	2.35283e-05	-1
Zm00001d006085	152	97	-0.487039	4.15254	0.0112662	-1
Zm00001d006096	78	37	-0.913318	3.05815	0.00192264	-1
Zm00001d006100	233	277	0.409827	5.19696	0.00163272	1
Zm00001d006107	100	51	-0.809524	3.44021	0.00102648	-1
Zm00001d006126	53	22	-1.10388	2.46651	0.00248972	-1
Zm00001d006159	210	120	-0.646369	4.54911	9.49198e-05	-1
Zm00001d006185	195	129	-0.435286	4.52791	0.00925746	-1
Zm00001d006193	2455	1201	-0.87095	7.99549	8.31952e-61	-1
Zm00001d006199	470	159	-1.4025	5.45363	1.68544e-28	-1
Zm00001d006203	264	67	-1.81601	4.5302	7.33504e-24	-1
Zm00001d006212	329	222	-0.406866	5.28687	0.00154858	-1
Zm00001d006213	969	596	-0.540622	6.78214	2.84787e-12	-1
Zm00001d006214	265	140	-0.759595	4.83838	3.96525e-07	-1
Zm00001d006219	84	46	-0.706849	3.23271	0.00821044	-1
Zm00001d006242	66	96	0.699933	3.57108	0.00291496	1
Zm00001d006251	205	132	-0.474252	4.58301	0.0033714	-1
Zm00001d006256	104	39	-1.25203	3.35591	1.91123e-06	-1
Zm00001d006257	43	17	-1.17276	2.16335	0.00384456	-1
Zm00001d006270	230	156	-0.399351	4.77835	0.00984423	-1
Zm00001d006286	76	124	0.865612	3.87268	4.16288e-05	1
Zm00001d006310	46	72	0.805067	3.12771	0.00327347	1
Zm00001d006311	240	298	0.472529	5.27512	0.00021389	1
Zm00001d006330	53	82	0.788593	3.31615	0.00264541	1
Zm00001d006355	17	36	1.2365	2.03191	0.00388515	1
Zm00001d006374	160	82	-0.803017	4.10517	4.80177e-05	-1
Zm00001d006401	106	134	0.498118	4.12327	0.010278	1
Zm00001d006402	3292	4506	0.613336	9.12729	3.86279e-57	1
Zm00001d006417	27	65	1.42354	2.79121	9.81736e-06	1
Zm00001d006446	15	78	2.52853	2.82052	4.03885e-13	1
Zm00001d006467	457	673	0.718722	6.34705	7.49494e-16	1
Zm00001d006479	135	79	-0.611817	3.93527	0.00321023	-1
Zm00001d006493	2	17	3.16575	0.724924	0.000404902	1
Zm00001d006509	38	66	0.954517	2.95404	0.00170567	1
Zm00001d006511	410	1306	1.8316	6.97368	1.43358e-121	1
Zm00001d006520	10445	6412	-0.543485	10.2075	2.43304e-71	-1
Zm00001d006539	186	255	0.615312	4.99396	1.43325e-05	1
Zm00001d006540	13529	12803	0.0808989	10.8679	0.00284166	1
Zm00001d006547	202	129	-0.486134	4.55715	0.00308688	-1
Zm00001d006551	262	137	-0.774402	4.81675	3.21124e-07	-1
Zm00001d006568	60	20	-1.41917	2.5501	0.000105781	-1
Zm00001d006582	26	46	0.97999	2.44539	0.00640312	1
Zm00001d006587	6587	8646	0.552875	10.0914	4.71427e-71	1
Zm00001d006588	837	873	0.221195	6.93002	0.00254587	1
Zm00001d006596	214	125	-0.614737	4.58815	0.000179959	-1
Zm00001d006621	28	8	-1.63253	1.48474	0.00396469	-1
Zm00001d006624	111	58	-0.774742	3.59899	0.000898252	-1
Zm00001d006626	43	65	0.754774	3.00299	0.0092441	1
Zm00001d006663	47462	47962	0.175591	12.7279	5.15152e-15	1
Zm00001d006678	523	662	0.500387	6.40975	8.29243e-09	1
Zm00001d006680	39	16	-1.1192	2.04732	0.00916558	-1
Zm00001d006682	31	64	1.20281	2.83228	0.000137099	1
Zm00001d006683	133	212	0.832484	4.64813	2.11741e-07	1
Zm00001d006688	59	20	-1.39497	2.53325	0.00015386	-1
Zm00001d006701	248	139	-0.674325	4.7755	1.00447e-05	-1
Zm00001d006705	8	21	1.53728	1.24134	0.00817489	1
Zm00001d006725	345	401	0.377352	5.74151	0.00048879	1
Zm00001d006738	213	130	-0.551453	4.60634	0.000681065	-1
Zm00001d006795	197	62	-1.5056	4.18754	2.60337e-14	-1
Zm00001d006833	622	651	0.226172	6.50549	0.00713337	1
Zm00001d006834	951	1011	0.248707	7.12868	0.000296148	1
Zm00001d006853	455	299	-0.445097	5.73539	4.93999e-05	-1
Zm00001d006860	321	360	0.325777	5.60933	0.00470252	1
Zm00001d006861	23	44	1.09196	2.34848	0.00311407	1
Zm00001d006866	264	301	0.349543	5.34216	0.00543399	1
Zm00001d006879	18	4	-1.97803	0.865794	0.00722652	-1
Zm00001d006881	197	41	-2.10084	4.05863	9.43279e-22	-1
Zm00001d006900	52	271	2.53915	4.58519	1.24613e-41	1
Zm00001d006906	96	125	0.540675	4.00713	0.00607898	1
Zm00001d006944	86	152	0.981044	4.12219	3.1297e-07	1
Zm00001d007012	793	325	-1.12612	6.28439	3.05208e-33	-1
Zm00001d007016	51	22	-1.04853	2.4305	0.00470036	-1
Zm00001d007027	6	20	1.87455	1.10549	0.00250938	1
Zm00001d007060	119	62	-0.779003	3.69543	0.000580152	-1
Zm00001d007072	739	881	0.413976	6.85738	3.34198e-08	1
Zm00001d007073	1780	1336	-0.253464	7.7813	6.17438e-06	-1
Zm00001d007079	303	359	0.404985	5.57078	0.000430592	1
Zm00001d007081	104	172	0.885459	4.33097	6.33603e-07	1
Zm00001d007092	2421	1911	-0.180792	8.25807	0.000206961	-1
Zm00001d007097	969	1382	0.672589	7.40052	1.12148e-26	1
Zm00001d007113	361	219	-0.560345	5.3565	7.09298e-06	-1
Zm00001d007117	598	322	-0.732401	6.01376	2.38924e-13	-1
Zm00001d007121	116	185	0.833154	4.4534	1.43435e-06	1
Zm00001d007133	94	52	-0.692428	3.39532	0.00594464	-1
Zm00001d007156	23	4	-2.32938	1.1153	0.000537698	-1
Zm00001d007158	342	192	-0.672087	5.23552	3.0004e-07	-1
Zm00001d007201	11	1	-3.15517	0.167529	0.00636217	-1
Zm00001d007208	158	90	-0.650768	4.14317	0.000749628	-1
Zm00001d007215	420	266	-0.498303	5.59851	1.42151e-05	-1
Zm00001d007229	163	232	0.669292	4.83769	7.06539e-06	1
Zm00001d007234	927	1270	0.614589	7.30141	4.88415e-21	1
Zm00001d007240	6	21	1.94453	1.15374	0.00152433	1
Zm00001d007267	13126	14350	0.289094	10.935	4.32692e-27	1
Zm00001d007271	0	10	6.42133	0.00394966	0.00195752	1
Zm00001d007274	1477	879	-0.588197	7.36971	2.81344e-20	-1
Zm00001d007301	35	9	-1.78551	1.74433	0.000614054	-1
Zm00001d007316	76	28	-1.27653	2.91276	4.06031e-05	-1
Zm00001d007329	14	1	-3.49942	0.41229	0.00183717	-1
Zm00001d007341	2	23	3.59925	1.06493	1.0613e-05	1
Zm00001d007349	21	1	-4.07989	0.85852	2.11617e-05	-1
Zm00001d007360	0	10	6.42133	0.00394966	0.00195752	1
Zm00001d007378	49	15	-1.53992	2.24565	0.000119881	-1
Zm00001d007383	323	165	-0.808152	5.1035	4.07605e-09	-1
Zm00001d007390	281	384	0.610775	5.58253	1.09763e-07	1
Zm00001d007394	1486	1954	0.555428	7.94588	1.78971e-25	1
Zm00001d007395	7	20	1.6566	1.15147	0.00595708	1
Zm00001d007399	62	102	0.877304	3.59209	0.000179099	1
Zm00001d007403	31	90	1.69389	3.17848	3.76719e-09	1
Zm00001d007405	81	117	0.690095	3.85464	0.00112115	1
Zm00001d007417	294	157	-0.744141	4.99232	1.38802e-07	-1
Zm00001d007422	269	159	-0.597743	4.92102	3.44699e-05	-1
Zm00001d007424	472	774	0.873837	6.49155	1.77028e-24	1
Zm00001d007434	204	261	0.515673	5.06735	0.000169756	1
Zm00001d007436	74	35	-0.917409	2.9837	0.00189193	-1
Zm00001d007445	410	133	-1.46291	5.24212	1.01519e-26	-1
Zm00001d007446	274	415	0.759124	5.63713	2.30394e-11	1
Zm00001d007474	33	12	-1.29059	1.77888	0.00963779	-1
Zm00001d007503	41	12	-1.60263	1.99217	0.000416456	-1
Zm00001d007518	11	1	-3.15517	0.167529	0.00636217	-1
Zm00001d007549	14	52	2.0433	2.34049	4.65479e-07	1
Zm00001d007560	4	16	2.12426	0.782298	0.00722652	1
Zm00001d007573	155	197	0.506037	4.66906	0.00151019	1
Zm00001d007581	575	912	0.825801	6.74481	9.13335e-26	1
Zm00001d007597	2348	3188	0.601665	8.63299	5.95788e-43	1
Zm00001d007687	214	136	-0.493169	4.63649	0.00240154	-1
Zm00001d007698	347	228	-0.44523	5.34695	0.000377848	-1
Zm00001d007716	320	396	0.467737	5.68493	2.38269e-05	1
Zm00001d007753	129	176	0.60817	4.467	0.000335493	1
Zm00001d007754	63	29	-0.955983	2.74873	0.00318016	-1
Zm00001d007776	114	40	-1.34791	3.45795	9.51922e-08	-1
Zm00001d007778	31	10	-1.46099	1.65504	0.0043629	-1
Zm00001d007783	817	1482	1.01949	7.37713	1.10578e-55	1
Zm00001d007806	166	246	0.727494	4.89936	6.33192e-07	1
Zm00001d007827	15	100	2.88651	3.1215	1.04132e-18	1
Zm00001d007832	9	0	-6.11292	-0.131522	0.00391328	-1
Zm00001d007857	13153	16257	0.466138	11.038	1.60298e-69	1
Zm00001d007858	633	1143	1.01287	7.00519	7.7814e-44	1
Zm00001d007865	438	662	0.756196	6.30931	6.40615e-17	1
Zm00001d007872	48	79	0.877485	3.23212	0.00103332	1
Zm00001d007889	99	145	0.710278	4.15162	0.000216061	1
Zm00001d007892	133	70	-0.764526	3.85747	0.000332669	-1
Zm00001d007896	93	153	0.877769	4.16697	3.48123e-06	1
Zm00001d007898	51	21	-1.11527	2.41076	0.00299353	-1
Zm00001d007908	148	73	-0.85811	3.97555	2.73915e-05	-1
Zm00001d007912	343	245	-0.324814	5.382	0.00904106	-1
Zm00001d007921	586	641	0.289838	6.45426	0.00072355	1
Zm00001d007923	34	3	-3.29193	1.50974	2.32231e-07	-1
Zm00001d007937	2188	1745	-0.165902	8.11921	0.00107845	-1
Zm00001d007945	131	164	0.484188	4.41655	0.00461118	1
Zm00001d007956	0	15	7.00067	0.450389	3.07011e-05	1
Zm00001d007960	262	183	-0.357046	4.9825	0.0110728	-1
Zm00001d007962	177	115	-0.461237	4.37934	0.00858527	-1
Zm00001d007966	201	241	0.42207	4.99242	0.00259194	1
Zm00001d007977	11	1	-3.15517	0.167529	0.00636217	-1
Zm00001d008173	1	12	3.58076	0.284873	0.00183717	1
Zm00001d008189	1144	886	-0.20821	7.16534	0.00219954	-1
Zm00001d008203	398	278	-0.357076	5.58103	0.00185463	-1
Zm00001d008205	86	43	-0.837783	3.21946	0.00192529	-1
Zm00001d008209	87	40	-0.958477	3.19546	0.000483145	-1
Zm00001d008214	27	48	0.987059	2.50161	0.00531213	1
Zm00001d008226	1088	1375	0.498175	7.46295	6.46415e-16	1
Zm00001d008228	834	616	-0.276596	6.67927	0.000493355	-1
Zm00001d008230	11456	14558	0.506177	10.8621	1.22039e-77	1
Zm00001d008239	43	19	-1.01335	2.20967	0.00996464	-1
Zm00001d008244	137	176	0.521451	4.50186	0.002022	1
Zm00001d008249	30	8	-1.73161	1.55372	0.00167444	-1
Zm00001d008273	45	5	-2.98001	1.90392	5.92281e-08	-1
Zm00001d008289	97	54	-0.683363	3.44269	0.00706114	-1
Zm00001d008294	31	10	-1.46099	1.65504	0.0043629	-1
Zm00001d008305	34	101	1.72732	3.33304	9.81569e-11	1
Zm00001d008306	168	210	0.482079	4.77026	0.00156967	1
Zm00001d008323	112	157	0.647125	4.28896	0.000343439	1
Zm00001d008340	152	38	-1.8363	3.74497	1.05022e-14	-1
Zm00001d008354	48	73	0.763706	3.16206	0.00492946	1
Zm00001d008357	799	831	0.217093	6.86094	0.00366025	1
Zm00001d008377	915	530	-0.627193	6.66517	6.77047e-15	-1
Zm00001d008379	1258	684	-0.718493	7.08818	2.00221e-24	-1
Zm00001d008389	269	127	-0.921672	4.80267	1.98258e-09	-1
Zm00001d008394	389	445	0.354402	5.90102	0.000611752	1
Zm00001d008396	204	301	0.7213	5.19061	4.60342e-08	1
Zm00001d008399	40	8	-2.14507	1.85568	2.54233e-05	-1
Zm00001d008408	43	83	1.10688	3.22536	3.90315e-05	1
Zm00001d008422	406	248	-0.550449	5.52874	2.8109e-06	-1
Zm00001d008456	11	0	-6.39863	0.0726473	0.00097925	-1
Zm00001d008458	354	196	-0.692092	5.27728	7.17042e-08	-1
Zm00001d008462	303	107	-1.34027	4.84342	4.63587e-18	-1
Zm00001d008467	219	66	-1.56821	4.32199	1.89126e-16	-1
Zm00001d008488	98	41	-1.09448	3.31902	3.65316e-05	-1
Zm00001d008499	455	548	0.428675	6.1681	5.88655e-06	1
Zm00001d008511	53	81	0.770917	3.30535	0.00338483	1
Zm00001d008529	1474	971	-0.441674	7.42694	1.64085e-12	-1
Zm00001d008540	341	177	-0.785146	5.18933	4.21039e-09	-1
Zm00001d008567	69	36	-0.776159	2.93438	0.00795936	-1
Zm00001d008573	59	89	0.752253	3.44474	0.00182647	1
Zm00001d008577	2	19	3.32517	0.847198	0.000122056	1
Zm00001d008600	632	862	0.608133	6.74597	6.34156e-15	1
Zm00001d008610	449	162	-1.30962	5.41396	5.55102e-25	-1
Zm00001d008612	556	873	0.811223	6.68718	4.06714e-24	1
Zm00001d008619	435	479	0.299401	6.03116	0.00235551	1
Zm00001d008620	1091	1122	0.200872	7.30074	0.00201243	1
Zm00001d008622	289	181	-0.514325	5.05676	0.000200609	-1
Zm00001d008642	168	200	0.41173	4.73023	0.00722482	1
Zm00001d008651	66	33	-0.837256	2.85189	0.00621679	-1
Zm00001d008681	4885	6677	0.611301	9.69524	1.51508e-73	1
Zm00001d008691	240	162	-0.40631	4.83615	0.0063968	-1
Zm00001d008706	17900	17872	0.158213	11.312	5.38493e-10	1
Zm00001d008725	35	58	0.886676	2.79726	0.00518158	1
Zm00001d008733	391	658	0.911164	6.24491	1.19057e-22	1
Zm00001d008744	82	44	-0.736101	3.18855	0.0072253	-1
Zm00001d008749	13	34	1.53793	1.87411	0.000727566	1
Zm00001d008764	571	601	0.234297	6.38682	0.00761249	1
Zm00001d008799	9	23	1.5005	1.36747	0.00704452	1
Zm00001d008808	84	130	0.789569	3.96701	0.000104783	1
Zm00001d008820	153	77	-0.829162	4.03261	2.98559e-05	-1
Zm00001d008826	2410	1517	-0.507306	8.10783	2.30376e-23	-1
Zm00001d008841	0	51	8.75823	2.00762	2.3784e-16	1
Zm00001d008869	13	44	1.90876	2.13872	8.45721e-06	1
Zm00001d008905	102	177	0.95475	4.34792	7.53346e-08	1
Zm00001d008911	144	59	-1.12525	3.85024	2.05233e-07	-1
Zm00001d008957	269	503	1.06306	5.80783	1.01042e-22	1
Zm00001d008961	43	193	2.32313	4.13404	2.01931e-27	1
Zm00001d008962	385	251	-0.456514	5.4911	0.000141165	-1
Zm00001d008963	200	125	-0.517188	4.53037	0.00194711	-1
Zm00001d008987	159	99	-0.522531	4.20211	0.00509294	-1
Zm00001d008993	415	501	0.432054	6.03779	1.10989e-05	1
Zm00001d009014	223	146	-0.45029	4.71288	0.00371022	-1
Zm00001d009017	691	466	-0.407793	6.35123	4.35943e-06	-1
Zm00001d009022	636	352	-0.692794	6.11712	7.16038e-13	-1
Zm00001d009025	0	9	6.27119	-0.104272	0.00391328	1
Zm00001d009027	32	52	0.858248	2.65575	0.00897949	1
Zm00001d009028	5882	13485	1.35743	10.458	0	1
Zm00001d009029	117	173	0.724095	4.39782	3.40122e-05	1
Zm00001d009057	3	16	2.52402	0.722368	0.00258886	1
Zm00001d009075	102	131	0.520905	4.08175	0.00756932	1
Zm00001d009084	184	279	0.760609	5.06719	4.26667e-08	1
Zm00001d009112	4	16	2.12426	0.782298	0.00722652	1
Zm00001d009114	42	0	-8.31884	1.66738	1.89119e-12	-1
Zm00001d009116	16	33	1.19817	1.92581	0.0066671	1
Zm00001d009118	47	14	-1.57869	2.18055	0.00013755	-1
Zm00001d009125	328	205	-0.517349	5.23659	7.5646e-05	-1
Zm00001d009146	80	259	1.85363	4.64399	1.73264e-27	1
Zm00001d009161	471	539	0.354943	6.17615	0.000158874	1
Zm00001d009177	79	23	-1.61477	2.88098	5.99719e-07	-1
Zm00001d009178	75	106	0.658645	3.72687	0.00297052	1
Zm00001d009182	273	129	-0.920434	4.82414	1.42002e-09	-1
Zm00001d009193	64	136	1.24622	3.8805	6.34346e-09	1
Zm00001d009309	16	49	1.76681	2.3163	1.04249e-05	1
Zm00001d009315	57	18	-1.4964	2.46108	5.21881e-05	-1
Zm00001d009328	20	51	1.50482	2.43403	4.00474e-05	1
Zm00001d009330	156	236	0.757216	4.82889	4.0497e-07	1
Zm00001d009339	198	125	-0.502698	4.52192	0.00273086	-1
Zm00001d009352	111	140	0.494842	4.18689	0.00829266	1
Zm00001d009354	974	657	-0.407492	6.84504	7.36049e-08	-1
Zm00001d009372	38	10	-1.7536	1.85918	0.000351377	-1
Zm00001d009407	630	454	-0.312114	6.26006	0.000715524	-1
Zm00001d009410	50	21	-1.08678	2.39216	0.00413006	-1
Zm00001d009425	52	79	0.762312	3.27338	0.00402334	1
Zm00001d009431	1	17	4.07912	0.662355	7.68171e-05	1
Zm00001d009436	28	48	0.934842	2.51898	0.0080226	1
Zm00001d009440	247	138	-0.678907	4.76801	9.50338e-06	-1
Zm00001d009488	821	908	0.305739	6.94821	2.66232e-05	1
Zm00001d009506	5	22	2.26812	1.156	0.00091941	1
Zm00001d009556	163	276	0.919719	4.99475	8.08895e-11	1
Zm00001d009567	25	145	2.69011	3.67191	1.11952e-24	1
Zm00001d009568	14	55	2.12404	2.40246	1.07929e-07	1
Zm00001d009578	50	20	-1.15677	2.3719	0.00157901	-1
Zm00001d009582	141	69	-0.869437	3.90316	4.19449e-05	-1
Zm00001d009589	14352	17721	0.464678	11.163	1.99608e-71	1
Zm00001d009603	55	129	1.3882	3.76495	7.0772e-10	1
Zm00001d009605	123	62	-0.826648	3.72525	0.000214497	-1
Zm00001d009613	668	434	-0.461573	6.27984	3.94152e-07	-1
Zm00001d009617	293	394	0.587551	5.62865	1.78494e-07	1
Zm00001d009618	232	143	-0.537266	4.7338	0.000559123	-1
Zm00001d009631	55	134	1.44302	3.80398	1.06712e-10	1
Zm00001d009638	1324	1503	0.343384	7.65735	3.37242e-09	1
Zm00001d009640	99	127	0.51922	4.0384	0.00814654	1
Zm00001d009687	213	39	-2.28537	4.13695	5.52707e-26	-1
Zm00001d009690	69	34	-0.858344	2.9063	0.0039558	-1
Zm00001d009700	514	692	0.589353	6.43734	8.32943e-12	1
Zm00001d009702	62	23	-1.26584	2.6352	0.000274287	-1
Zm00001d009705	0	8	6.1036	-0.221107	0.00782344	1
Zm00001d009714	320	482	0.751193	5.85502	8.68755e-13	1
Zm00001d009726	132	187	0.662442	4.5323	6.25464e-05	1
Zm00001d009736	20	1	-4.00995	0.802752	4.03632e-05	-1
Zm00001d009738	106	156	0.717251	4.25304	8.16704e-05	1
Zm00001d009743	117	65	-0.686532	3.70509	0.0022554	-1
Zm00001d009745	893	913	0.192401	7.00787	0.00684296	1
Zm00001d009774	205	360	0.972391	5.35758	1.24644e-14	1
Zm00001d009775	120	61	-0.814476	3.69471	0.000327928	-1
Zm00001d009776	64	30	-0.929942	2.77879	0.00353701	-1
Zm00001d009783	104	154	0.726096	4.23134	9.60743e-05	1
Zm00001d009795	69	121	0.969463	3.80216	6.66863e-06	1
Zm00001d009797	27	2	-3.51871	1.19957	3.07473e-06	-1
Zm00001d009799	80	106	0.565694	3.76339	0.00860329	1
Zm00001d009847	101	55	-0.715169	3.48776	0.00382616	-1
Zm00001d009868	502	590	0.39341	6.28939	1.29124e-05	1
Zm00001d009877	1962	2474	0.494965	8.31077	4.69879e-25	1
Zm00001d009918	166	238	0.679821	4.87016	4.45049e-06	1
Zm00001d009927	90	230	1.51274	4.55524	9.7008e-19	1
Zm00001d009929	3116	3322	0.25282	8.84114	1.00932e-09	1
Zm00001d009938	320	377	0.396823	5.6445	0.000400306	1
Zm00001d009950	172	339	1.13875	5.21737	1.2614e-17	1
Zm00001d009967	2815	3235	0.361089	8.75449	1.49582e-17	1
Zm00001d009985	30	75	1.47834	2.97634	8.98248e-07	1
Zm00001d009987	464	342	-0.279568	5.83533	0.00850184	-1
Zm00001d010005	12	1	-3.27927	0.2539	0.00636217	-1
Zm00001d010039	527	318	-0.568129	5.89577	3.8741e-08	-1
Zm00001d010075	169	19	-2.98467	3.71696	2.46151e-27	-1
Zm00001d010082	418	275	-0.443434	5.61445	9.51029e-05	-1
Zm00001d010137	513	284	-0.692366	5.80878	1.14416e-10	-1
Zm00001d010172	619	724	0.386451	6.58678	2.24735e-06	1
Zm00001d010213	127	76	-0.579543	3.8614	0.0061853	-1
Zm00001d010227	544	351	-0.471527	5.98074	3.01133e-06	-1
Zm00001d010231	64	108	0.913965	3.66014	7.32675e-05	1
Zm00001d010248	409	287	-0.350449	5.62301	0.00217206	-1
Zm00001d010251	491	357	-0.299237	5.90773	0.00372913	-1
Zm00001d010290	191	108	-0.661488	4.40843	0.000135285	-1
Zm00001d010308	97	32	-1.43609	3.20916	3.24371e-07	-1
Zm00001d010313	17	48	1.65036	2.31484	3.42495e-05	1
Zm00001d010343	10	24	1.41168	1.44516	0.00909852	1
Zm00001d010368	153	184	0.426329	4.60496	0.00811921	1
Zm00001d010399	433	302	-0.359221	5.70097	0.00121775	-1
Zm00001d010410	138	59	-1.0639	3.80911	1.33003e-06	-1
Zm00001d010411	123	262	1.25048	4.8143	3.46798e-16	1
Zm00001d010416	39	76	1.12036	3.09753	5.66931e-05	1
Zm00001d010421	55	26	-0.917368	2.57449	0.00982733	-1
Zm00001d010426	203	353	0.958206	5.33422	3.94862e-14	1
Zm00001d010445	352	156	-1.01301	5.15626	1.06201e-13	-1
Zm00001d010452	14	2	-2.57767	0.487969	0.0074061	-1
Zm00001d010461	129	67	-0.7836	3.80755	0.00034117	-1
Zm00001d010491	381	411	0.269735	5.8246	0.0109076	1
Zm00001d010516	40	16	-1.1556	2.07097	0.006528	-1
Zm00001d010521	9	22	1.4367	1.32592	0.0107331	1
Zm00001d010529	57	191	1.90257	4.19841	2.0499e-21	1
Zm00001d010534	204	132	-0.467201	4.57895	0.00395715	-1
Zm00001d010535	638	433	-0.398621	6.24047	1.66152e-05	-1
Zm00001d010585	438	490	0.322237	6.0536	0.000950325	1
Zm00001d010586	0	21	7.48287	0.852155	4.82371e-07	1
Zm00001d010599	132	163	0.46441	4.41608	0.00659033	1
Zm00001d010632	129	63	-0.872248	3.77666	6.37863e-05	-1
Zm00001d010634	37	79	1.25182	3.11199	7.19435e-06	1
Zm00001d010654	76	131	0.944766	3.92316	6.18343e-06	1
Zm00001d010662	426	234	-0.703591	5.53808	2.06194e-09	-1
Zm00001d010672	1236	1976	0.837309	7.85443	1.27567e-52	1
Zm00001d010687	65	19	-1.60796	2.61428	7.82532e-06	-1
Zm00001d010700	9	38	2.22195	1.88116	3.38924e-06	1
Zm00001d010713	45	20	-1.00519	2.27362	0.00824783	-1
Zm00001d010714	68	25	-1.27913	2.75853	9.60501e-05	-1
Zm00001d010719	120	152	0.501045	4.30134	0.00558741	1
Zm00001d010733	267	165	-0.533582	4.93584	0.000230163	-1
Zm00001d010755	140	355	1.50199	5.17955	1.98002e-27	1
Zm00001d010788	46	88	1.09414	3.31162	3.17681e-05	1
Zm00001d010791	521	166	-1.48897	5.57819	1.97209e-34	-1
Zm00001d010799	273	343	0.48958	5.46964	4.31473e-05	1
Zm00001d010806	75	36	-0.896233	3.0093	0.00302187	-1
Zm00001d010822	444	661	0.734393	6.31527	4.3141e-16	1
Zm00001d010825	72	36	-0.837445	2.97233	0.00361732	-1
Zm00001d010845	80	5	-3.80824	2.6126	9.56101e-17	-1
Zm00001d010852	709	379	-0.742934	6.25437	1.01788e-15	-1
Zm00001d010855	818	896	0.291828	6.93529	6.6959e-05	1
Zm00001d010872	82	114	0.634985	3.83904	0.00280793	1
Zm00001d010887	178	115	-0.469359	4.38402	0.00731679	-1
Zm00001d010899	56	27	-0.889095	2.60836	0.0107966	-1
Zm00001d010902	68	108	0.826677	3.69084	0.000302568	1
Zm00001d010907	0	9	6.27119	-0.104272	0.00391328	1
Zm00001d010919	150	75	-0.838526	4.00132	3.25397e-05	-1
Zm00001d010920	1763	1911	0.276749	8.03317	9.66957e-08	1
Zm00001d010956	411	492	0.419876	6.01693	2.29573e-05	1
Zm00001d011003	1060	809	-0.229349	7.04581	0.00120046	-1
Zm00001d011006	39	13	-1.41632	1.96888	0.00179266	-1
Zm00001d011013	131	164	0.484188	4.41655	0.00461118	1
Zm00001d011036	197	240	0.445055	4.97671	0.00151068	1
Zm00001d011060	149	65	-1.03499	3.92648	9.76004e-07	-1
Zm00001d011063	2197	2557	0.37937	8.40743	3.76642e-16	1
Zm00001d011073	239	130	-0.717513	4.7066	5.96884e-06	-1
Zm00001d011079	296	103	-1.36147	4.80424	5.85199e-18	-1
Zm00001d011080	2826	526	-2.2649	7.84249	1.6455e-283	-1
Zm00001d011081	204	431	1.23905	5.53131	7.70706e-25	1
Zm00001d011086	178	91	-0.806664	4.25504	1.36194e-05	-1
Zm00001d011087	1160	724	-0.519519	7.04964	2.55368e-13	-1
Zm00001d011092	436	321	-0.281188	5.74529	0.00995123	-1
Zm00001d011093	249	311	0.481025	5.33277	0.00012344	1
Zm00001d011108	21	40	1.0853	2.22034	0.00723705	1
Zm00001d011113	863	453	-0.769221	6.52715	9.33087e-20	-1
Zm00001d011124	99	44	-1.00751	3.36025	9.86917e-05	-1
Zm00001d011144	191	353	1.04605	5.30498	4.09072e-16	1
Zm00001d011154	1115	645	-0.629106	6.94883	1.23351e-17	-1
Zm00001d011162	309	215	-0.362621	5.21606	0.00558517	-1
Zm00001d011174	818	524	-0.481969	6.56255	5.91309e-09	-1
Zm00001d011183	9779	4671	-0.905465	9.97597	1.18762e-175	-1
Zm00001d011192	501	681	0.603187	6.40879	4.97102e-12	1
Zm00001d011193	7	20	1.6566	1.15147	0.00595708	1
Zm00001d011202	17	36	1.2365	2.03191	0.00388515	1
Zm00001d011207	53	14	-1.75157	2.30503	1.04249e-05	-1
Zm00001d011223	119	49	-1.11776	3.58403	4.0514e-06	-1
Zm00001d011242	25	47	1.06723	2.44677	0.00299353	1
Zm00001d011253	591	676	0.354268	6.50212	2.41243e-05	1
Zm00001d011256	860	958	0.316118	7.02075	8.72218e-06	1
Zm00001d011258	61	89	0.704264	3.46266	0.00337668	1
Zm00001d011269	57	22	-1.2086	2.53588	0.000921643	-1
Zm00001d011278	143	227	0.82657	4.74795	1.00688e-07	1
Zm00001d011285	26841	26466	0.140174	11.8869	4.73562e-09	1
Zm00001d011286	18	4	-1.97803	0.865794	0.00722652	-1
Zm00001d011331	275	154	-0.675615	4.92251	3.7027e-06	-1
Zm00001d011334	242	141	-0.618418	4.76199	5.60874e-05	-1
Zm00001d011348	115	48	-1.09816	3.54198	6.59135e-06	-1
Zm00001d011357	137	51	-1.26319	3.73951	2.84256e-08	-1
Zm00001d011362	345	181	-0.769745	5.21161	5.60175e-09	-1
Zm00001d011417	25	3	-2.85033	1.1581	4.97586e-05	-1
Zm00001d011426	21	40	1.0853	2.22034	0.00723705	1
Zm00001d011454	1326	1542	0.378162	7.67904	5.55064e-11	1
Zm00001d011467	355	388	0.288613	5.73341	0.00854467	1
Zm00001d011474	93	136	0.707983	4.0614	0.000291993	1
Zm00001d011486	188	21	-2.99472	3.86565	1.73581e-30	-1
Zm00001d011487	675	292	-1.04814	6.0778	8.07364e-26	-1
Zm00001d011510	497	333	-0.417122	5.8739	6.44328e-05	-1
Zm00001d011512	141	170	0.429965	4.49053	0.0113491	1
Zm00001d011513	473	324	-0.38525	5.81649	0.000286671	-1
Zm00001d011514	89	117	0.554422	3.90776	0.00843679	1
Zm00001d011515	182	707	2.11744	6.03212	1.67075e-83	1
Zm00001d011517	377	480	0.508793	5.94412	6.11302e-07	1
Zm00001d011548	19	41	1.26426	2.2004	0.00189761	1
Zm00001d011562	19	60	1.81229	2.58545	2.38783e-07	1
Zm00001d011569	1456	1153	-0.176128	7.52757	0.00370933	-1
Zm00001d011581	1188	1401	0.398356	7.53214	4.08228e-11	1
Zm00001d011595	289	331	0.356091	5.4755	0.00263877	1
Zm00001d011601	9	0	-6.11292	-0.131522	0.00391328	-1
Zm00001d011610	114	144	0.497021	4.22606	0.00648344	1
Zm00001d011622	148	196	0.565313	4.63767	0.000410487	1
Zm00001d011642	726	799	0.29865	6.76731	0.000106764	1
Zm00001d011645	26	1	-4.38628	1.10854	8.15864e-07	-1
Zm00001d011646	316	165	-0.776556	5.08358	1.6695e-08	-1
Zm00001d011680	107	52	-0.879061	3.51126	0.00033193	-1
Zm00001d011705	187	99	-0.756363	4.34314	2.61316e-05	-1
Zm00001d011709	416	448	0.267311	5.94949	0.00846248	1
Zm00001d011732	465	326	-0.351773	5.80651	0.00100045	-1
Zm00001d011734	5261	7719	0.713536	9.86481	1.13503e-106	1
Zm00001d011735	293	396	0.594853	5.63301	1.23602e-07	1
Zm00001d011740	50	80	0.83687	3.26409	0.00161369	1
Zm00001d011758	235	145	-0.535771	4.75273	0.000504188	-1
Zm00001d011760	1435	1824	0.506489	7.86667	1.51731e-20	1
Zm00001d011773	40	81	1.17575	3.1698	1.74688e-05	1
Zm00001d011780	480	344	-0.320054	5.86598	0.00229617	-1
Zm00001d011782	22	51	1.36818	2.47029	0.000145535	1
Zm00001d011785	72	6	-3.39902	2.49763	7.0542e-14	-1
Zm00001d011789	419	526	0.488455	6.08405	4.23897e-07	1
Zm00001d011797	290	173	-0.58448	5.03362	2.57277e-05	-1
Zm00001d011813	15503	17220	0.312008	11.1877	2.00565e-33	1
Zm00001d011819	852	1062	0.478268	7.09919	5.8409e-12	1
Zm00001d011829	20	3	-2.5303	0.916953	0.000860688	-1
Zm00001d011832	6	19	1.80099	1.05561	0.00939996	1
Zm00001d011833	4242	2988	-0.345079	8.992	5.07337e-18	-1
Zm00001d011838	29	7	-1.87257	1.48273	0.00120499	-1
Zm00001d011845	98	159	0.857776	4.22878	4.23416e-06	1
Zm00001d011846	0	9	6.27119	-0.104272	0.00391328	1
Zm00001d011849	22	42	1.08878	2.28582	0.00599839	1
Zm00001d011877	34	10	-1.59372	1.74616	0.00193496	-1
Zm00001d011879	181	119	-0.444176	4.41818	0.00954607	-1
Zm00001d011891	360	203	-0.665734	5.31134	1.59384e-07	-1
Zm00001d011904	40	8	-2.14507	1.85568	2.54233e-05	-1
Zm00001d011913	466	330	-0.337283	5.81592	0.00150021	-1
Zm00001d011929	501	155	-1.53135	5.51125	2.39033e-34	-1
Zm00001d011932	525	364	-0.367801	5.97374	0.000254064	-1
Zm00001d011943	87	49	-0.666475	3.29653	0.00980798	-1
Zm00001d011958	99	54	-0.712767	3.46056	0.00452019	-1
Zm00001d011968	0	8	6.1036	-0.221107	0.00782344	1
Zm00001d011969	36	79	1.29121	3.10054	4.11415e-06	1
Zm00001d011971	143	59	-1.1152	3.84347	2.81767e-07	-1
Zm00001d011972	105	52	-0.851873	3.49402	0.000560595	-1
Zm00001d011985	110	50	-0.975358	3.51821	6.84975e-05	-1
Zm00001d011993	1937	1476	-0.231641	7.91306	1.72489e-05	-1
Zm00001d012033	187	313	0.903124	5.18072	1.16484e-11	1
Zm00001d012044	982	1101	0.325453	7.21693	1.04057e-06	1
Zm00001d012049	227	336	0.72591	5.34655	6.98962e-09	1
Zm00001d012052	131	40	-1.54822	3.60142	2.11243e-10	-1
Zm00001d012084	86	112	0.540871	3.85134	0.0109169	1
Zm00001d012088	25886	33640	0.538476	12.0571	3.94159e-115	1
Zm00001d012101	89	43	-0.887177	3.25063	0.000864892	-1
Zm00001d012141	237	104	-1.027	4.58736	5.00344e-10	-1
Zm00001d012153	84	110	0.548798	3.82261	0.0101156	1
Zm00001d012177	13	36	1.62011	1.93098	0.000311016	1
Zm00001d012206	371	267	-0.313982	5.4992	0.00783939	-1
Zm00001d012211	93	137	0.718544	4.06782	0.000232689	1
Zm00001d012212	7	19	1.58304	1.10319	0.00939996	1
Zm00001d012224	108	143	0.564886	4.18852	0.00317797	1
Zm00001d012231	198	117	-0.598025	4.48401	0.000486488	-1
Zm00001d012237	90	47	-0.775286	3.30467	0.00264541	-1
Zm00001d012238	85	145	0.929928	4.07247	2.05111e-06	1
Zm00001d012244	105	58	-0.69467	3.5498	0.0036529	-1
Zm00001d012260	426	286	-0.414217	5.65397	0.000250021	-1
Zm00001d012261	13	0	-6.637	0.251097	0.000489894	-1
Zm00001d012274	37	5	-2.69852	1.67672	4.97462e-06	-1
Zm00001d012277	670	456	-0.394565	6.31254	1.09543e-05	-1
Zm00001d012292	22	5	-1.95199	1.11756	0.00250938	-1
Zm00001d012313	333	532	0.836126	5.96579	2.08622e-16	1
Zm00001d012322	22	95	2.26406	3.13913	1.07356e-13	1
Zm00001d012336	449	325	-0.305703	5.77652	0.00466259	-1
Zm00001d012338	296	103	-1.36147	4.80424	5.85199e-18	-1
Zm00001d012339	68	100	0.715772	3.62275	0.00208985	1
Zm00001d012353	1607	1034	-0.475614	7.53711	3.62679e-15	-1
Zm00001d012378	105	254	1.43377	4.71808	5.14566e-19	1
Zm00001d012383	2	16	3.07891	0.659756	0.000732495	1
Zm00001d012391	118	242	1.19578	4.71709	5.10445e-14	1
Zm00001d012394	259	369	0.670868	5.5019	1.43508e-08	1
Zm00001d012395	116	164	0.659442	4.34632	0.00022679	1
Zm00001d012401	67	158	1.3964	4.05077	7.2309e-12	1
Zm00001d012420	53	424	3.15729	5.15101	1.20353e-80	1
Zm00001d012465	250	283	0.339187	5.25835	0.0091161	1
Zm00001d012484	12	1	-3.27927	0.2539	0.00636217	-1
Zm00001d012488	13	64	2.44812	2.55726	2.20733e-10	1
Zm00001d012498	0	10	6.42133	0.00394966	0.00195752	1
Zm00001d012500	14	2	-2.57767	0.487969	0.0074061	-1
Zm00001d012504	43	17	-1.17276	2.16335	0.00384456	-1
Zm00001d012510	184	283	0.781137	5.08	1.24567e-08	1
Zm00001d012511	183	112	-0.547392	4.39188	0.00168929	-1
Zm00001d012513	383	257	-0.414937	5.50113	0.000502024	-1
Zm00001d012518	1842	875	-0.913354	7.56684	7.82866e-52	-1
Zm00001d012532	294	203	-0.373672	5.1401	0.00505441	-1
Zm00001d012539	381	805	1.23938	6.42931	6.25133e-44	1
Zm00001d012550	488	653	0.580546	6.35742	6.00431e-11	1
Zm00001d012559	229	140	-0.549063	4.71052	0.000420324	-1
Zm00001d012561	382	232	-0.558739	5.43812	4.21886e-06	-1
Zm00001d012585	11	40	2.01002	1.9891	9.29427e-06	1
Zm00001d012591	16	50	1.79588	2.33758	6.68141e-06	1
Zm00001d012596	192	123	-0.481582	4.48672	0.00495965	-1
Zm00001d012597	685	479	-0.355528	6.36126	5.49618e-05	-1
Zm00001d012600	22	71	1.84456	2.8124	1.98419e-08	1
Zm00001d012603	12	1	-3.27927	0.2539	0.00636217	-1
Zm00001d012607	345	239	-0.368952	5.3711	0.00319787	-1
Zm00001d012609	100	51	-0.809524	3.44021	0.00102648	-1
Zm00001d012632	394	517	0.552288	6.03305	2.44484e-08	1
Zm00001d012643	49	0	-8.54058	1.86877	1.49982e-14	-1
Zm00001d012660	200	284	0.666012	5.12841	7.57823e-07	1
Zm00001d012662	118	149	0.496529	4.27483	0.00621411	1
Zm00001d012664	9	27	1.73073	1.52287	0.00120499	1
Zm00001d012672	494	124	-1.83271	5.42037	1.61133e-43	-1
Zm00001d012673	500	532	0.249911	6.20434	0.00755412	1
Zm00001d012674	152	77	-0.81971	4.02664	3.84178e-05	-1
Zm00001d012675	1110	2408	1.27765	7.99638	1.10782e-128	1
Zm00001d012677	168	226	0.587955	4.8321	8.02042e-05	1
Zm00001d012702	11	66	2.73081	2.55989	6.04071e-12	1
Zm00001d012707	436	899	1.20422	6.59881	1.33582e-46	1
Zm00001d012710	18	80	2.30407	2.89123	2.92085e-12	1
Zm00001d012735	291	368	0.498968	5.56668	1.73778e-05	1
Zm00001d012746	134	76	-0.656869	3.90763	0.00183795	-1
Zm00001d012749	28	47	0.904544	2.50026	0.0107269	1
Zm00001d012770	1417	906	-0.48473	7.3521	3.76273e-14	-1
Zm00001d012780	4	20	2.44407	1.00871	0.000916869	1
Zm00001d012794	48	0	-8.51092	1.84168	2.99277e-14	-1
Zm00001d012797	250	27	-3.04489	4.26261	1.67499e-40	-1
Zm00001d012806	60	0	-8.83205	2.13697	7.53498e-18	-1
Zm00001d012810	1314	1347	0.196239	7.56616	0.00104288	1
Zm00001d012812	259	107	-1.11401	4.68626	5.13959e-12	-1
Zm00001d012816	41	152	2.04733	3.84381	4.6709e-19	1
Zm00001d012824	32	53	0.885667	2.67259	0.00679068	1
Zm00001d012831	71	35	-0.857812	2.94606	0.00330123	-1
Zm00001d012839	63	21	-1.41942	2.61681	6.18111e-05	-1
Zm00001d012849	40	16	-1.1556	2.07097	0.006528	-1
Zm00001d012854	40	16	-1.1556	2.07097	0.006528	-1
Zm00001d012858	133	64	-0.893581	3.81248	3.13678e-05	-1
Zm00001d012865	391	439	0.327427	5.89341	0.00156555	1
Zm00001d012868	486	222	-0.969548	5.63241	4.82636e-17	-1
Zm00001d012881	1062	1667	0.810866	7.61892	3.78634e-43	1
Zm00001d012884	93	127	0.609294	4.00225	0.00201818	1
Zm00001d012885	11	0	-6.39863	0.0726473	0.00097925	-1
Zm00001d012900	252	24	-3.22552	4.25599	6.00035e-43	-1
Zm00001d012909	34	71	1.21957	2.97207	5.79246e-05	1
Zm00001d012915	66	23	-1.35585	2.69698	6.50068e-05	-1
Zm00001d012922	294	135	-0.96177	4.91597	8.75176e-11	-1
Zm00001d012923	159	228	0.68003	4.8087	5.64212e-06	1
Zm00001d012924	190	286	0.750083	5.10659	3.04298e-08	1
Zm00001d012929	53	20	-1.24062	2.42775	0.000933795	-1
Zm00001d012932	74	38	-0.799148	3.02348	0.00775182	-1
Zm00001d012933	21	2	-3.15814	0.914564	0.000122056	-1
Zm00001d012937	25	6	-1.8779	1.29167	0.00335045	-1
Zm00001d012938	320	54	-2.40401	4.69533	3.35928e-40	-1
Zm00001d012939	10	79	3.12557	2.76441	8.08301e-16	1
Zm00001d012953	9	72	3.14184	2.6334	1.01626e-14	1
Zm00001d012954	28	52	1.05005	2.59157	0.00172494	1
Zm00001d012958	39	16	-1.1192	2.04732	0.00916558	-1
Zm00001d012962	23	43	1.05888	2.32741	0.00433513	1
Zm00001d012966	869	985	0.341194	7.04966	1.2661e-06	1
Zm00001d012973	248	120	-0.886181	4.69893	2.15977e-08	-1
Zm00001d012981	26	6	-1.9342	1.33156	0.0021191	-1
Zm00001d012982	326	460	0.657021	5.8237	5.53233e-10	1
Zm00001d012988	143	53	-1.2696	3.79808	1.45504e-08	-1
Zm00001d012996	12	27	1.32092	1.62374	0.00954372	1
Zm00001d012998	621	454	-0.291359	6.24863	0.00142531	-1
Zm00001d013003	7	23	1.85713	1.28751	0.00144222	1
Zm00001d013006	74	34	-0.959087	2.97021	0.00127722	-1
Zm00001d013007	1539	2171	0.656794	8.05747	3.57098e-37	1
Zm00001d013029	24	7	-1.60092	1.29381	0.0107331	-1
Zm00001d013030	264	173	-0.44903	4.95432	0.00171181	-1
Zm00001d013033	469	646	0.622277	6.32535	3.79719e-12	1
Zm00001d013034	171	203	0.407682	4.75324	0.00771723	1
Zm00001d013039	7399	8740	0.40077	10.1706	2.20303e-39	1
Zm00001d013078	22	42	1.08878	2.28582	0.00599839	1
Zm00001d013089	22	1	-4.14659	0.912176	1.10723e-05	-1
Zm00001d013093	132	72	-0.713074	3.86548	0.000760902	-1
Zm00001d013107	34	8	-1.91144	1.68233	0.00043649	-1
Zm00001d013108	36	81	1.32722	3.12532	1.97152e-06	1
Zm00001d013111	556	906	0.864745	6.72139	1.1906e-27	1
Zm00001d013133	267	445	0.897109	5.68766	1.35999e-15	1
Zm00001d013141	690	733	0.247646	6.66632	0.00193592	1
Zm00001d013146	29427	41400	0.652961	12.3109	6.4989e-175	1
Zm00001d013147	43	10	-1.93135	1.98885	3.66921e-05	-1
Zm00001d013159	985	581	-0.601013	6.78151	7.54369e-15	-1
Zm00001d013181	49	10	-2.11926	2.13024	2.09743e-06	-1
Zm00001d013191	1641	1799	0.293072	7.93878	3.97053e-08	1
Zm00001d013193	1040	157	-2.56637	6.35707	1.00034e-132	-1
Zm00001d013195	414	601	0.698031	6.19218	1.13802e-13	1
Zm00001d013208	56	89	0.827369	3.41744	0.000869712	1
Zm00001d013211	340	425	0.482242	5.78033	7.64867e-06	1
Zm00001d013212	58	169	1.7011	4.06895	1.24467e-16	1
Zm00001d013230	298	167	-0.67461	5.03763	1.51587e-06	-1
Zm00001d013231	25	5	-2.13538	1.24846	0.00144222	-1
Zm00001d013243	209	133	-0.491234	4.60359	0.00250847	-1
Zm00001d013252	115	65	-0.661686	3.69004	0.00349145	-1
Zm00001d013254	593	439	-0.273271	6.19044	0.00346094	-1
Zm00001d013256	100	136	0.603429	4.10181	0.00187486	1
Zm00001d013261	830	341	-1.1226	6.35101	1.32245e-34	-1
Zm00001d013287	63	99	0.811251	3.5734	0.000556164	1
Zm00001d013289	2	40	4.39448	1.74205	1.17145e-10	1
Zm00001d013295	225	148	-0.44355	4.72841	0.00390522	-1
Zm00001d013300	440	238	-0.725786	5.5761	5.09978e-10	-1
Zm00001d013319	143	238	0.894804	4.79142	4.70014e-09	1
Zm00001d013324	722	934	0.531815	6.89215	7.90432e-13	1
Zm00001d013326	158	49	-1.52633	3.87053	5.40932e-12	-1
Zm00001d013348	646	680	0.234429	6.56439	0.00481335	1
Zm00001d013362	96	52	-0.72276	3.41378	0.00374819	-1
Zm00001d013364	87	183	1.23197	4.30711	1.98945e-11	1
Zm00001d013367	393	507	0.527781	6.01496	1.05241e-07	1
Zm00001d013398	94	137	0.703135	4.07364	0.000310738	1
Zm00001d013411	529	309	-0.614997	5.88266	3.66908e-09	-1
Zm00001d013425	113	64	-0.658731	3.66643	0.00410259	-1
Zm00001d013428	1671	1767	0.241046	7.93652	6.42668e-06	1
Zm00001d013431	45	76	0.914563	3.16497	0.000768476	1
Zm00001d013443	2184	1417	-0.463627	7.9841	1.62917e-18	-1
Zm00001d013446	347	228	-0.44523	5.34695	0.000377848	-1
Zm00001d013455	691	170	-1.86195	5.89483	6.4772e-61	-1
Zm00001d013456	140	202	0.688885	4.63229	1.69208e-05	1
Zm00001d013465	371	205	-0.695005	5.34332	3.62502e-08	-1
Zm00001d013468	10	32	1.82495	1.72714	0.000275406	1
Zm00001d013470	54	108	1.15853	3.58036	9.78081e-07	1
Zm00001d013489	14	43	1.76981	2.13714	3.08871e-05	1
Zm00001d013499	36	57	0.821145	2.79609	0.00971613	1
Zm00001d013507	318	392	0.462136	5.6727	3.0456e-05	1
Zm00001d013529	112	48	-1.06007	3.51662	1.07076e-05	-1
Zm00001d013534	294	354	0.42824	5.54072	0.000239363	1
Zm00001d013546	133	164	0.46235	4.42566	0.00677865	1
Zm00001d013551	58	90	0.792958	3.44558	0.00102648	1
Zm00001d013568	5473	2271	-1.10849	9.07158	1.59203e-172	-1
Zm00001d013571	207	97	-0.932266	4.42603	1.1277e-07	-1
Zm00001d013573	25	53	1.24015	2.55966	0.000270923	1
Zm00001d013578	13	1	-3.39354	0.335307	0.0034275	-1
Zm00001d013596	35	5	-2.61864	1.61375	8.52605e-06	-1
Zm00001d013619	20	2	-3.0882	0.860944	0.000222778	-1
Zm00001d013638	5	23	2.33192	1.20269	0.000550905	1
Zm00001d013645	34	10	-1.59372	1.74616	0.00193496	-1
Zm00001d013655	421	632	0.746395	6.24626	6.96401e-16	1
Zm00001d013667	319	416	0.543313	5.72447	6.80605e-07	1
Zm00001d013669	442	202	-0.968806	5.49669	9.84322e-16	-1
Zm00001d013702	21	70	1.89083	2.78275	1.32628e-08	1
Zm00001d013706	138	73	-0.757274	3.91221	0.000323325	-1
Zm00001d013730	33	11	-1.41485	1.74798	0.00545034	-1
Zm00001d013736	134	70	-0.775322	3.86418	0.000332669	-1
Zm00001d013781	1427	344	-1.89167	6.93022	9.91848e-122	-1
Zm00001d013799	446	286	-0.480387	5.69203	1.64527e-05	-1
Zm00001d013809	2173	1430	-0.443169	7.98544	4.55114e-17	-1
Zm00001d013814	34	56	0.877815	2.75161	0.00622088	1
Zm00001d013847	75	188	1.48461	4.27469	2.88812e-15	1
Zm00001d013858	20	63	1.80904	2.65381	1.41102e-07	1
Zm00001d013859	33	53	0.841452	2.68801	0.0098304	1
Zm00001d013861	235	145	-0.535771	4.75273	0.000504188	-1
Zm00001d013872	107	138	0.526986	4.15324	0.00631394	1
Zm00001d013907	121	20	-2.42954	3.32	1.59027e-16	-1
Zm00001d013908	11	27	1.44502	1.59092	0.00513866	1
Zm00001d013915	66	90	0.606942	3.51589	0.0107252	1
Zm00001d013937	4577	5611	0.454317	9.50854	2.61214e-38	1
Zm00001d013964	176	207	0.39427	4.78688	0.00984423	1
Zm00001d013976	37	10	-1.71526	1.83176	0.000543253	-1
Zm00001d013982	102	132	0.531866	4.08808	0.00632881	1
Zm00001d014007	5	24	2.39301	1.24795	0.000328077	1
Zm00001d014017	124	74	-0.583504	3.8261	0.00690231	-1
Zm00001d014039	107	52	-0.879061	3.51126	0.00033193	-1
Zm00001d014060	25	3	-2.85033	1.1581	4.97586e-05	-1
Zm00001d014066	154	55	-1.3231	3.88764	9.07336e-10	-1
Zm00001d014070	58	25	-1.05013	2.60582	0.00269561	-1
Zm00001d014083	9	61	2.90308	2.42954	6.2276e-12	1
Zm00001d014102	52	96	1.04311	3.45056	2.81162e-05	1
Zm00001d014108	259	154	-0.589178	4.87028	7.1151e-05	-1
Zm00001d014122	40	16	-1.1556	2.07097	0.006528	-1
Zm00001d014126	113	149	0.558922	4.24939	0.00212973	1
Zm00001d014138	388	419	0.271283	5.85158	0.00964218	1
Zm00001d014165	6	21	1.94453	1.15374	0.00152433	1
Zm00001d014178	510	291	-0.648793	5.81703	1.22531e-09	-1
Zm00001d014192	1550	918	-0.595166	7.43641	1.56427e-21	-1
Zm00001d014198	40	75	1.06488	3.09653	0.000125806	1
Zm00001d014199	132	81	-0.543411	3.93014	0.00909497	-1
Zm00001d014203	107	60	-0.673045	3.58432	0.0040972	-1
Zm00001d014241	100	56	-0.674892	3.48856	0.00633161	-1
Zm00001d014253	5	28	2.61439	1.41622	1.10954e-05	1
Zm00001d014284	979	1074	0.29405	7.19519	1.18364e-05	1
Zm00001d014286	237	149	-0.508762	4.77572	0.000812911	-1
Zm00001d014291	432	128	-1.59353	5.28371	1.40702e-31	-1
Zm00001d014294	199	283	0.668152	5.12253	7.17614e-07	1
Zm00001d014309	8	24	1.72891	1.36958	0.0021191	1
Zm00001d014313	7	20	1.6566	1.15147	0.00595708	1
Zm00001d014317	301	504	0.903839	5.86415	1.37558e-17	1
Zm00001d014324	585	614	0.230227	6.41947	0.00770027	1
Zm00001d014349	3955	4928	0.477784	9.3115	1.33482e-38	1
Zm00001d014376	9	0	-6.11292	-0.131522	0.00391328	-1
Zm00001d014377	156	91	-0.616484	4.1382	0.00144656	-1
Zm00001d014383	80	32	-1.15852	3.01726	8.0411e-05	-1
Zm00001d014417	424	517	0.446454	6.07686	3.82096e-06	1
Zm00001d014445	289	365	0.497108	5.5557	1.91581e-05	1
Zm00001d014446	272	397	0.705735	5.59352	8.30711e-10	1
Zm00001d014467	3	26	3.22039	1.25235	8.54838e-06	1
Zm00001d014486	39	117	1.74202	3.53737	4.6612e-12	1
Zm00001d014488	1186	723	-0.553488	7.06773	4.46563e-15	-1
Zm00001d014491	56	125	1.31687	3.74031	5.51259e-09	1
Zm00001d014493	4	19	2.37052	0.955284	0.0015534	1
Zm00001d014526	147	78	-0.75291	4.00313	0.00017816	-1
Zm00001d014559	1121	857	-0.226917	7.12747	0.000973247	-1
Zm00001d014564	8917	11734	0.556531	10.5304	3.46286e-84	1
Zm00001d014596	43	126	1.70842	3.65009	1.37034e-12	1
Zm00001d014597	49	11	-1.98328	2.15405	5.28271e-06	-1
Zm00001d014600	1205	1294	0.263251	7.4775	1.831e-05	1
Zm00001d014606	224	271	0.435046	5.15484	0.00118132	1
Zm00001d014609	87	49	-0.666475	3.29653	0.00980798	-1
Zm00001d014616	63	99	0.811251	3.5734	0.000556164	1
Zm00001d014618	11	0	-6.39863	0.0726473	0.00097925	-1
Zm00001d014666	14	1	-3.49942	0.41229	0.00183717	-1
Zm00001d014692	634	408	-0.475324	6.19905	3.97319e-07	-1
Zm00001d014701	932	1018	0.287772	7.1209	2.74536e-05	1
Zm00001d014704	50	74	0.724568	3.19561	0.0072253	1
Zm00001d014715	1466	1163	-0.173544	7.53864	0.00411804	-1
Zm00001d014716	1421	1445	0.18462	7.67276	0.00143884	1
Zm00001d014718	466	710	0.767794	6.4057	2.06176e-18	1
Zm00001d014722	57	105	1.04011	3.57804	1.02703e-05	1
Zm00001d014726	120	66	-0.701031	3.73542	0.0015306	-1
Zm00001d014732	178	100	-0.670771	4.30475	0.000251369	-1
Zm00001d014733	814	468	-0.637917	6.4928	6.02846e-14	-1
Zm00001d014734	90	119	0.562755	3.92844	0.00727451	1
Zm00001d014744	336	529	0.815035	5.96526	1.11229e-15	1
Zm00001d014761	138	170	0.460962	4.47746	0.00663574	1
Zm00001d014764	65	129	1.14773	3.83533	1.51778e-07	1
Zm00001d014772	257	306	0.412052	5.33868	0.00101764	1
Zm00001d014778	1625	2006	0.464323	8.02131	4.68087e-19	1
Zm00001d014781	567	663	0.386054	6.46034	5.63492e-06	1
Zm00001d014790	620	314	-0.820795	6.03329	2.04961e-16	-1
Zm00001d014792	403	453	0.329108	5.93776	0.0011705	1
Zm00001d014793	516	547	0.244585	6.24674	0.00781242	1
Zm00001d014794	33	61	1.04385	2.81487	0.000950474	1
Zm00001d014816	1078	442	-1.12556	6.7259	5.09021e-44	-1
Zm00001d014858	3439	1680	-0.873009	8.4805	4.48813e-80	-1
Zm00001d014865	214	123	-0.637985	4.57919	0.00011023	-1
Zm00001d014889	14	1	-3.49942	0.41229	0.00183717	-1
Zm00001d014914	10	24	1.41168	1.44516	0.00909852	1
Zm00001d014918	11	25	1.33449	1.51886	0.0114032	1
Zm00001d014947	306	209	-0.389363	5.1906	0.00341564	-1
Zm00001d014958	373	208	-0.681811	5.35601	5.28119e-08	-1
Zm00001d014962	55	25	-0.973691	2.5566	0.0066589	-1
Zm00001d014969	378	414	0.291625	5.82517	0.00593029	1
Zm00001d014973	29	55	1.0804	2.6595	0.00104117	1
Zm00001d014983	46	79	0.938714	3.21102	0.000483145	1
Zm00001d014993	277	536	1.11245	5.88334	8.74445e-26	1
Zm00001d015007	81	32	-1.17641	3.0293	5.75562e-05	-1
Zm00001d015025	82	165	1.16796	4.17895	9.11029e-10	1
Zm00001d015031	56	25	-0.999624	2.5732	0.00495282	-1
Zm00001d015037	44	14	-1.48381	2.11396	0.000468415	-1
Zm00001d015053	55	142	1.5266	3.86434	3.17171e-12	1
Zm00001d015054	3	41	3.87511	1.80269	6.13544e-11	1
Zm00001d015084	529	647	0.450874	6.39748	2.45193e-07	1
Zm00001d015085	204	123	-0.568987	4.5379	0.000623288	-1
Zm00001d015088	411	554	0.591065	6.11681	6.78839e-10	1
Zm00001d015123	172	213	0.468611	4.79615	0.00206189	1
Zm00001d015126	320	489	0.771989	5.86802	1.81264e-13	1
Zm00001d015127	40	15	-1.24801	2.0457	0.00388515	-1
Zm00001d015138	5429	6806	0.486584	9.77348	6.49001e-49	1
Zm00001d015153	63	102	0.854269	3.6002	0.000256024	1
Zm00001d015181	83	124	0.738711	3.91871	0.000408236	1
Zm00001d015204	2216	1374	-0.529065	7.97796	1.60491e-23	-1
Zm00001d015205	455	333	-0.289778	5.80265	0.0069426	-1
Zm00001d015209	346	378	0.287988	5.69621	0.00857006	1
Zm00001d015217	38	0	-8.17492	1.53805	3.00335e-11	-1
Zm00001d015224	99	4	-4.42884	2.87318	1.52883e-22	-1
Zm00001d015226	97	32	-1.43609	3.20916	3.24371e-07	-1
Zm00001d015268	146	175	0.421529	4.53545	0.010745	1
Zm00001d015275	14	33	1.38913	1.87235	0.00211339	1
Zm00001d015300	195	120	-0.539524	4.48537	0.00164077	-1
Zm00001d015327	5484	5559	0.180066	9.61722	1.46192e-07	1
Zm00001d015354	24	3	-2.79175	1.11305	8.8826e-05	-1
Zm00001d015356	429	474	0.304298	6.01389	0.00222183	1
Zm00001d015366	282	187	-0.431948	5.05573	0.00183546	-1
Zm00001d015374	151	180	0.413607	4.57902	0.0104066	1
Zm00001d015376	3517	4587	0.543662	9.18093	1.70818e-46	1
Zm00001d015383	99	144	0.700302	4.14556	0.00026976	1
Zm00001d015385	72521	89253	0.459974	13.4973	4.34813e-100	1
Zm00001d015406	89	45	-0.821765	3.27285	0.00175475	-1
Zm00001d015412	47	89	1.07949	3.33218	3.65316e-05	1
Zm00001d015420	55	83	0.752746	3.34632	0.00389145	1
Zm00001d015421	417	618	0.727852	6.221	4.56679e-15	1
Zm00001d015431	333	410	0.460419	5.73787	2.50372e-05	1
Zm00001d015434	67	122	1.02368	3.7958	3.28424e-06	1
Zm00001d015459	146	227	0.796644	4.75879	2.65062e-07	1
Zm00001d015460	55	23	-1.0934	2.52017	0.00285125	-1
Zm00001d015464	543	286	-0.764219	5.8635	5.04617e-13	-1
Zm00001d015470	56	24	-1.05824	2.5553	0.00324248	-1
Zm00001d015477	76	127	0.900068	3.89453	1.86497e-05	1
Zm00001d015484	290	370	0.511749	5.56918	1.04151e-05	1
Zm00001d015493	128	77	-0.572017	3.87541	0.00644876	-1
Zm00001d015505	345	383	0.311114	5.70472	0.0045099	1
Zm00001d015513	241	163	-0.403433	4.8433	0.0065331	-1
Zm00001d015515	146	206	0.656672	4.67268	2.92795e-05	1
Zm00001d015520	41	78	1.08587	3.1448	7.65506e-05	1
Zm00001d015549	222	114	-0.800417	4.57127	1.50564e-06	-1
Zm00001d015569	9828	10167	0.209395	10.4743	4.05687e-13	1
Zm00001d015570	498	591	0.407391	6.2858	6.30215e-06	1
Zm00001d015579	94	50	-0.748881	3.37489	0.00327964	-1
Zm00001d015589	41	7	-2.37023	1.85393	5.67158e-06	-1
Zm00001d015599	202	92	-0.973268	4.37764	6.67705e-08	-1
Zm00001d015613	618	437	-0.339419	6.22038	0.000268688	-1
Zm00001d015618	434	741	0.932043	6.40858	4.12249e-26	1
Zm00001d015658	31	5	-2.44426	1.47872	7.05847e-05	-1
Zm00001d015670	21	3	-2.60023	0.968582	0.000491667	-1
Zm00001d015705	369	256	-0.366855	5.46836	0.00233384	-1
Zm00001d015720	75	24	-1.47884	2.84171	3.88805e-06	-1
Zm00001d015741	57	27	-0.914571	2.62437	0.00816676	-1
Zm00001d015743	51	100	1.12988	3.48053	5.09444e-06	1
Zm00001d015777	0	9	6.27119	-0.104272	0.00391328	1
Zm00001d015778	282	179	-0.494986	5.0296	0.000363237	-1
Zm00001d015779	77	34	-1.01632	3.00721	0.000522827	-1
Zm00001d015842	226	147	-0.459717	4.72803	0.00279703	-1
Zm00001d015844	55	22	-1.15719	2.50162	0.0017971	-1
Zm00001d015852	119	54	-0.977905	3.62788	3.3893e-05	-1
Zm00001d015856	254	318	0.484458	5.36325	8.92186e-05	1
Zm00001d015877	107	26	-1.8758	3.24528	5.06746e-11	-1
Zm00001d015893	226	153	-0.402047	4.75218	0.00907443	-1
Zm00001d015917	123	189	0.779555	4.50337	2.94645e-06	1
Zm00001d015929	2444	3218	0.557368	8.66425	9.89426e-38	1
Zm00001d015945	104	60	-0.632069	3.55967	0.00779682	-1
Zm00001d015952	62	86	0.631454	3.44225	0.0108707	1
Zm00001d015955	172	106	-0.537372	4.30776	0.00332175	-1
Zm00001d015962	132	62	-0.928422	3.79014	1.94951e-05	-1
Zm00001d015976	31	62	1.15709	2.80193	0.000270348	1
Zm00001d015985	321	365	0.34567	5.62034	0.00236921	1
Zm00001d015989	5	19	2.05783	1.00634	0.00409952	1
Zm00001d015992	98	43	-1.02596	3.34021	8.74732e-05	-1
Zm00001d015999	126	49	-1.20014	3.63987	4.22937e-07	-1
Zm00001d016008	317	416	0.552383	5.72079	4.48927e-07	1
Zm00001d016009	5	18	1.98032	0.952882	0.00664208	1
Zm00001d016016	398	225	-0.662092	5.45643	5.02945e-08	-1
Zm00001d016019	279	338	0.437053	5.47063	0.000263976	1
Zm00001d016049	146	89	-0.553009	4.06904	0.00508314	-1
Zm00001d016070	2461	1947	-0.177509	8.28322	0.000243234	-1
Zm00001d016076	3	64	4.51607	2.37723	9.08052e-18	1
Zm00001d016100	1281	1821	0.667878	7.79981	3.61373e-33	1
Zm00001d016105	555	366	-0.440049	6.02266	9.22293e-06	-1
Zm00001d016134	18653	15485	-0.108062	11.2371	2.70859e-05	-1
Zm00001d016149	2	12	2.66739	0.365736	0.0074061	1
Zm00001d016160	91	181	1.15137	4.31595	2.86046e-10	1
Zm00001d016182	7	21	1.72658	1.19823	0.00374236	1
Zm00001d016219	53	16	-1.56043	2.34707	4.58304e-05	-1
Zm00001d016255	64	170	1.56789	4.1098	6.56959e-15	1
Zm00001d016256	0	11	6.5573	0.104745	0.00097925	1
Zm00001d016274	1510	1493	0.144127	7.73893	0.0112437	1
Zm00001d016301	142	533	2.0677	5.63535	6.99963e-62	1
Zm00001d016322	977	490	-0.834951	6.68173	4.88391e-25	-1
Zm00001d016326	463	546	0.398263	6.17587	2.22529e-05	1
Zm00001d016373	452	577	0.512596	6.20709	3.61303e-08	1
Zm00001d016379	49	105	1.25775	3.51071	3.49063e-07	1
Zm00001d016388	58	26	-0.993811	2.62311	0.00411496	-1
Zm00001d016408	216	95	-1.02365	4.45645	4.10086e-09	-1
Zm00001d016410	205	108	-0.763472	4.4712	7.59396e-06	-1
Zm00001d016411	788	570	-0.306703	6.58419	0.000203488	-1
Zm00001d016438	70	34	-0.879063	2.91931	0.00300207	-1
Zm00001d016441	585	78	-2.74456	5.50806	1.28348e-82	-1
Zm00001d016443	3	19	2.77028	0.902286	0.000491667	1
Zm00001d016446	6390	2612	-1.13015	9.28811	4.9277e-199	-1
Zm00001d016469	1093	729	-0.42377	7.00398	3.49561e-09	-1
Zm00001d016474	220	149	-0.401441	4.71405	0.00960194	-1
Zm00001d016506	241	346	0.681914	5.40533	2.34803e-08	1
Zm00001d016530	111	171	0.783191	4.35931	8.80865e-06	1
Zm00001d016532	5	21	2.20137	1.10778	0.00152433	1
Zm00001d016542	1174	900	-0.222935	7.19581	0.000927411	-1
Zm00001d016561	631	731	0.372636	6.60663	5.04356e-06	1
Zm00001d016567	86	152	0.981044	4.12219	3.1297e-07	1
Zm00001d016568	66	111	0.909147	3.70057	5.16476e-05	1
Zm00001d016572	284	319	0.328002	5.43491	0.00717975	1
Zm00001d016588	4444	3325	-0.258023	9.09804	2.96111e-11	-1
Zm00001d016625	20	5	-1.81535	1.02304	0.00664208	-1
Zm00001d016635	25	75	1.74011	2.91216	3.82841e-08	1
Zm00001d016655	513	191	-1.26439	5.61779	1.35878e-26	-1
Zm00001d016662	40	112	1.64267	3.49903	8.39529e-11	1
Zm00001d016674	80	40	-0.837653	3.11869	0.00327347	-1
Zm00001d016690	66	34	-0.794339	2.86653	0.00879787	-1
Zm00001d016691	7283	11406	0.80765	10.3931	3.2389e-166	1
Zm00001d016698	74	146	1.13944	4.01371	2.06475e-08	1
Zm00001d016708	410	550	0.584126	6.10917	1.11166e-09	1
Zm00001d016719	21	112	2.56799	3.32319	2.62214e-18	1
Zm00001d016731	332	369	0.312799	5.65053	0.00535806	1
Zm00001d016768	112	55	-0.864127	3.58048	0.000256024	-1
Zm00001d016771	111	56	-0.825264	3.58125	0.000467858	-1
Zm00001d016800	138	82	-0.589803	3.97486	0.00367179	-1
Zm00001d016802	1021	1182	0.371678	7.29885	1.02941e-08	1
Zm00001d016826	2222	2606	0.390431	8.43	3.26705e-17	1
Zm00001d016853	21	5	-1.88528	1.07109	0.00409952	-1
Zm00001d016855	196	289	0.720307	5.13269	8.84537e-08	1
Zm00001d016864	317	384	0.43694	5.65374	0.000112414	1
Zm00001d016874	35	77	1.29476	3.06358	8.47836e-06	1
Zm00001d016893	266	154	-0.627633	4.89337	1.86336e-05	-1
Zm00001d016897	54	83	0.779155	3.33663	0.00284773	1
Zm00001d016910	16	152	3.39767	3.66157	8.06348e-32	1
Zm00001d016926	2325	3001	0.528661	8.57527	1.36344e-32	1
Zm00001d016941	155	96	-0.530143	4.16291	0.00547603	-1
Zm00001d016979	10	33	1.86918	1.75888	0.000172786	1
Zm00001d016982	913	992	0.280161	7.08708	5.59796e-05	1
Zm00001d016991	16683	22957	0.621024	11.4728	1.28989e-135	1
Zm00001d017002	0	8	6.1036	-0.221107	0.00782344	1
Zm00001d017026	121	66	-0.71299	3.74273	0.00121977	-1
Zm00001d017042	71	150	1.238	4.02215	1.21217e-09	1
Zm00001d017069	510	540	0.242877	6.22901	0.00811576	1
Zm00001d017072	1712	1064	-0.525663	7.6076	6.58775e-19	-1
Zm00001d017077	74	157	1.24415	4.0852	3.76902e-10	1
Zm00001d017079	40	14	-1.34674	2.01999	0.00221931	-1
Zm00001d017085	50	76	0.762982	3.21879	0.00445425	1
Zm00001d017091	158	193	0.448827	4.6636	0.00502996	1
Zm00001d017092	5175	6565	0.503698	9.71438	5.29668e-51	1
Zm00001d017103	99	137	0.62847	4.10238	0.00119568	1
Zm00001d017111	87	43	-0.854437	3.22993	0.0014801	-1
Zm00001d017120	129	159	0.461725	4.3818	0.00835316	1
Zm00001d017139	2105	1712	-0.137655	8.07684	0.00742979	-1
Zm00001d017145	42	12	-1.63728	2.0167	0.000273429	-1
Zm00001d017153	87	116	0.574792	3.88742	0.00644876	1
Zm00001d017167	230	124	-0.730275	4.64717	4.80512e-06	-1
Zm00001d017187	46	86	1.06102	3.28986	5.95478e-05	1
Zm00001d017199	296	499	0.913614	5.84643	8.38926e-18	1
Zm00001d017241	244	28	-2.95762	4.23762	1.14343e-38	-1
Zm00001d017249	2	15	2.9865	0.591569	0.00131833	1
Zm00001d017270	27	58	1.25947	2.67878	0.000134677	1
Zm00001d017274	131	245	1.06293	4.77636	5.46123e-12	1
Zm00001d017275	245	413	0.913469	5.57482	3.86347e-15	1
Zm00001d017276	1	17	4.07912	0.662355	7.68171e-05	1
Zm00001d017279	37	60	0.85561	2.85522	0.00621679	1
Zm00001d017284	3	20	2.84383	0.957686	0.000279321	1
Zm00001d017288	24	44	1.0309	2.36782	0.00497554	1
Zm00001d017330	2848	1950	-0.385982	8.39977	1.61235e-16	-1
Zm00001d017334	35	59	0.911288	2.81255	0.00391622	1
Zm00001d017364	1240	1462	0.398039	7.59367	1.79074e-11	1
Zm00001d017379	1321	1408	0.252467	7.60405	1.93097e-05	1
Zm00001d017387	102	149	0.706494	4.19176	0.000166281	1
Zm00001d017392	145	78	-0.733164	3.99092	0.000283773	-1
Zm00001d017418	39	108	1.62666	3.45153	2.16136e-10	1
Zm00001d017422	5	18	1.98032	0.952882	0.00664208	1
Zm00001d017435	1060	803	-0.240087	7.04089	0.000675809	-1
Zm00001d017449	2225	1537	-0.37319	8.04954	5.58932e-13	-1
Zm00001d017473	17	36	1.2365	2.03191	0.00388515	1
Zm00001d017486	19	39	1.19232	2.15333	0.00384456	1
Zm00001d017503	20	44	1.29236	2.28879	0.00111018	1
Zm00001d017505	52	94	1.01278	3.43079	5.14282e-05	1
Zm00001d017531	31	10	-1.46099	1.65504	0.0043629	-1
Zm00001d017534	16	3	-2.21073	0.689243	0.00756354	-1
Zm00001d017547	36	84	1.37961	3.16172	6.39453e-07	1
Zm00001d017557	858	663	-0.211461	6.74978	0.00641281	-1
Zm00001d017558	37	11	-1.57928	1.86093	0.00110289	-1
Zm00001d017560	254	131	-0.794238	4.76536	2.6195e-07	-1
Zm00001d017564	104	148	0.668808	4.19656	0.000359486	1
Zm00001d017573	45	71	0.81654	3.10401	0.00301108	1
Zm00001d017597	406	687	0.919083	6.3042	8.16764e-24	1
Zm00001d017607	65	15	-1.94662	2.54358	1.59416e-07	-1
Zm00001d017612	18	41	1.34171	2.17861	0.00108392	1
Zm00001d017613	66	91	0.622863	3.52523	0.00870734	1
Zm00001d017621	642	886	0.625102	6.7788	5.45049e-16	1
Zm00001d017622	406	287	-0.339831	5.61708	0.00307761	-1
Zm00001d017646	0	11	6.5573	0.104745	0.00097925	1
Zm00001d017670	26	51	1.12849	2.54011	0.00129029	1
Zm00001d017671	5	17	1.89841	0.897409	0.0106654	1
Zm00001d017711	11987	12007	0.162876	10.736	3.82202e-09	1
Zm00001d017714	47	16	-1.38755	2.22629	0.000506901	-1
Zm00001d017726	45	70	0.79611	3.09151	0.0039085	1
Zm00001d017746	939	1010	0.265597	7.11956	0.000118429	1
Zm00001d017751	82	111	0.596551	3.81635	0.00519111	1
Zm00001d017766	1692	1993	0.396658	8.04075	1.80305e-14	1
Zm00001d017768	243	320	0.557338	5.34236	6.98146e-06	1
Zm00001d017770	829	1027	0.469401	7.05465	2.67862e-11	1
Zm00001d017782	176	655	2.05557	5.93404	9.02524e-75	1
Zm00001d017799	4	32	3.11896	1.5329	2.32231e-07	1
Zm00001d017813	0	8	6.1036	-0.221107	0.00782344	1
Zm00001d017817	11	31	1.64352	1.72527	0.00095196	1
Zm00001d017818	152	93	-0.547717	4.12821	0.0049164	-1
Zm00001d017821	35	7	-2.14276	1.68046	0.000113952	-1
Zm00001d017837	40	69	0.944785	3.0194	0.00106558	1
Zm00001d017840	3274	4084	0.479385	9.03993	3.46547e-34	1
Zm00001d017846	110	60	-0.71289	3.60854	0.00208985	-1
Zm00001d017850	141	177	0.48814	4.52367	0.00380041	1
Zm00001d017852	6	20	1.87455	1.10549	0.00250938	1
Zm00001d017869	35	116	1.88521	3.49355	2.70771e-13	1
Zm00001d017880	213	143	-0.414068	4.66261	0.0097333	-1
Zm00001d017885	154	54	-1.34951	3.8804	5.16398e-10	-1
Zm00001d017894	19	5	-1.74184	0.973293	0.0106654	-1
Zm00001d017918	58	5	-3.34519	2.20969	3.16062e-11	-1
Zm00001d017925	41	77	1.06728	3.13264	0.000105368	1
Zm00001d017932	20	38	1.08146	2.15176	0.00873873	1
Zm00001d017939	307	119	-1.20599	4.90073	1.088e-15	-1
Zm00001d017958	2462	1898	-0.214865	8.26642	9.78957e-06	-1
Zm00001d017966	251	164	-0.453239	4.88045	0.00208526	-1
Zm00001d017987	8	26	1.84385	1.44927	0.000829453	1
Zm00001d018006	30	9	-1.56402	1.58892	0.00340811	-1
Zm00001d018034	9635	10378	0.267642	10.4772	1.75326e-20	1
Zm00001d018036	288	370	0.521729	5.56508	7.03805e-06	1
Zm00001d018037	825	1440	0.963963	7.35429	1.54609e-49	1
Zm00001d018043	101	42	-1.10326	3.35851	2.23733e-05	-1
Zm00001d018059	17	1	-3.77715	0.62093	0.000276113	-1
Zm00001d018069	5787	6975	0.429842	9.83275	1.61139e-39	1
Zm00001d018077	2770	2272	-0.125444	8.47835	0.00618626	-1
Zm00001d018080	23	93	2.16965	3.12589	8.38667e-13	1
Zm00001d018081	1042	1801	0.949828	7.68142	1.50307e-60	1
Zm00001d018098	60	25	-1.09893	2.63771	0.00143682	-1
Zm00001d018099	374	269	-0.314835	5.51037	0.00720611	-1
Zm00001d018134	319	164	-0.798946	5.08899	7.69252e-09	-1
Zm00001d018135	236	270	0.35447	5.18428	0.0064832	1
Zm00001d018141	49	22	-0.990964	2.39356	0.00867098	-1
Zm00001d018145	1894	2039	0.266881	8.13108	1.20901e-07	1
Zm00001d018150	28	9	-1.46494	1.52163	0.00768692	-1
Zm00001d018155	127	69	-0.718719	3.8089	0.000993388	-1
Zm00001d018157	1818	2648	0.702984	8.32603	4.25854e-49	1
Zm00001d018177	426	248	-0.6198	5.5702	9.08779e-08	-1
Zm00001d018178	110	208	1.07864	4.53729	1.75572e-10	1
Zm00001d018183	199	248	0.477775	5.0099	0.000630702	1
Zm00001d018187	135	164	0.440838	4.4347	0.00979426	1
Zm00001d018197	4438	5017	0.337379	9.39766	7.3319e-21	1
Zm00001d018214	210	141	-0.41392	4.64245	0.0107497	-1
Zm00001d018234	455	181	-1.16888	5.47434	1.85411e-21	-1
Zm00001d018238	339	192	-0.659381	5.22776	5.5014e-07	-1
Zm00001d018276	3	14	2.33288	0.588929	0.00756354	1
Zm00001d018298	15	53	1.97208	2.38067	7.21508e-07	1
Zm00001d018328	279	344	0.462429	5.48516	0.00010981	1
Zm00001d018334	84	184	1.29038	4.29771	2.82309e-12	1
Zm00001d018335	51	95	1.05597	3.43163	2.46709e-05	1
Zm00001d018337	88	42	-0.904753	3.229	0.000785706	-1
Zm00001d018341	43	84	1.12413	3.23678	2.82142e-05	1
Zm00001d018342	2005	766	-1.22759	7.58783	2.17691e-87	-1
Zm00001d018343	8	0	-5.94559	-0.245793	0.00782344	-1
Zm00001d018348	289	32	-3.0098	4.47174	1.31083e-46	-1
Zm00001d018358	801	505	-0.504946	6.52286	1.8153e-09	-1
Zm00001d018359	804	585	-0.298231	6.61687	0.00024124	-1
Zm00001d018362	2940	4108	0.64307	8.98226	2.62379e-58	1
Zm00001d018363	936	1034	0.30409	7.13604	9.47572e-06	1
Zm00001d018364	254	352	0.630954	5.44974	1.89525e-07	1
Zm00001d018366	251	403	0.84323	5.56436	5.07208e-13	1
Zm00001d018370	583	1100	1.07624	6.92927	9.06153e-47	1
Zm00001d018371	101	178	0.977068	4.34841	3.80299e-08	1
Zm00001d018380	182	114	-0.513984	4.39747	0.00308159	-1
Zm00001d018386	2479	2874	0.373757	8.57836	3.90793e-17	1
Zm00001d018391	99	143	0.690257	4.13947	0.000336041	1
Zm00001d018394	142	268	1.07611	4.9005	4.83509e-13	1
Zm00001d018399	30	111	2.0432	3.39907	2.94677e-14	1
Zm00001d018401	569	684	0.425955	6.48804	4.57672e-07	1
Zm00001d018403	216	109	-0.825549	4.52334	7.35624e-07	-1
Zm00001d018410	148	180	0.442533	4.56673	0.0061652	1
Zm00001d018411	39	63	0.850179	2.92508	0.00565705	1
Zm00001d018412	213	443	1.21642	5.57751	8.64807e-25	1
Zm00001d018419	27	4	-2.55948	1.2874	6.0176e-05	-1
Zm00001d018429	108	326	1.75307	4.9959	1.43597e-31	1
Zm00001d018430	18	83	2.3571	2.934	6.10836e-13	1
Zm00001d018454	404	443	0.293338	5.92163	0.00422135	1
Zm00001d018455	0	8	6.1036	-0.221107	0.00782344	1
Zm00001d018460	189	225	0.411762	4.89856	0.00477041	1
Zm00001d018461	137	261	1.08961	4.8583	4.42502e-13	1
Zm00001d018462	65	33	-0.815274	2.83824	0.00811065	-1
Zm00001d018464	295	425	0.686976	5.69851	5.68285e-10	1
Zm00001d018467	715	1049	0.713369	6.98786	6.18633e-23	1
Zm00001d018468	2009	2373	0.400685	8.29056	8.56151e-17	1
Zm00001d018470	82	130	0.824279	3.95444	5.42486e-05	1
Zm00001d018472	0	11	6.5573	0.104745	0.00097925	1
Zm00001d018479	294	385	0.54931	5.61086	1.31303e-06	1
Zm00001d018485	7	35	2.46032	1.73273	1.67496e-06	1
Zm00001d018498	1089	854	-0.190198	7.10276	0.00614681	-1
Zm00001d018503	153	252	0.879797	4.87845	2.30472e-09	1
Zm00001d018506	59	83	0.651697	3.38444	0.00928849	1
Zm00001d018511	176	78	-1.01246	4.16935	1.57493e-07	-1
Zm00001d018516	18	4	-1.97803	0.865794	0.00722652	-1
Zm00001d018517	33	10	-1.55082	1.71643	0.00193496	-1
Zm00001d018522	292	166	-0.653938	5.01645	3.25305e-06	-1
Zm00001d018529	262	549	1.2273	5.88245	1.34839e-30	1
Zm00001d018535	1440	1653	0.359462	7.78736	1.20061e-10	1
Zm00001d018544	556	414	-0.264912	6.10165	0.00622637	-1
Zm00001d018555	75	37	-0.856832	3.02244	0.00430049	-1
Zm00001d018560	61	87	0.671518	3.44308	0.00667758	1
Zm00001d018571	174	208	0.417694	4.78372	0.00619553	1
Zm00001d018580	4	21	2.51406	1.06027	0.000537698	1
Zm00001d018595	1194	1481	0.471197	7.58118	2.23794e-15	1
Zm00001d018609	16	2	-2.76864	0.623509	0.0023592	-1
Zm00001d018611	138	78	-0.661846	3.94734	0.00133791	-1
Zm00001d018623	2091	2118	0.178972	8.22643	0.000268191	1
Zm00001d018625	383	606	0.822231	6.15801	6.39881e-18	1
Zm00001d018628	15	36	1.4156	1.98236	0.00121237	1
Zm00001d018629	236	150	-0.493023	4.7761	0.00116875	-1
Zm00001d018630	14	2	-2.57767	0.487969	0.0074061	-1
Zm00001d018639	2236	2570	0.361302	8.42262	6.64762e-15	1
Zm00001d018652	155	97	-0.515211	4.16889	0.00675672	-1
Zm00001d018665	118	42	-1.32742	3.51184	6.96061e-08	-1
Zm00001d018668	1486	1135	-0.228247	7.53277	0.0001628	-1
Zm00001d018691	41	14	-1.38224	2.04407	0.0015179	-1
Zm00001d018693	483	330	-0.388962	5.84492	0.000219308	-1
Zm00001d018699	137	80	-0.614892	3.95489	0.00275108	-1
Zm00001d018704	28	7	-1.82218	1.44691	0.00189492	-1
Zm00001d018738	176	59	-1.41451	4.05158	7.84838e-12	-1
Zm00001d018758	489	840	0.940841	6.58601	1.49084e-29	1
Zm00001d018765	29	58	1.15686	2.70936	0.000385049	1
Zm00001d018779	19493	15744	-0.14768	11.2818	8.01492e-09	-1
Zm00001d018787	206	112	-0.718076	4.49476	1.9636e-05	-1
Zm00001d018796	345	404	0.388102	5.74755	0.000333853	1
Zm00001d018797	24878	25657	0.204954	11.8117	1.88285e-17	1
Zm00001d018801	14	38	1.59199	2.01069	0.000273429	1
Zm00001d018803	181	100	-0.694866	4.31945	0.000132811	-1
Zm00001d018810	7087	4828	-0.393268	9.71107	1.33171e-31	-1
Zm00001d018826	549	230	-1.09431	5.76658	7.85634e-23	-1
Zm00001d018828	32	52	0.858248	2.65575	0.00897949	1
Zm00001d018831	85	22	-1.784	2.94479	2.25213e-08	-1
Zm00001d018838	292	163	-0.680231	5.00643	1.49769e-06	-1
Zm00001d018839	18	38	1.23241	2.1063	0.00324435	1
Zm00001d018846	124	192	0.790592	4.5218	1.96324e-06	1
Zm00001d018857	19	3	-2.45679	0.863369	0.00149764	-1
Zm00001d018868	229	289	0.495953	5.22143	0.000132144	1
Zm00001d018872	554	868	0.808135	6.68003	6.85328e-24	1
Zm00001d018883	20	46	1.35632	2.33177	0.000532691	1
Zm00001d018895	520	551	0.243957	6.25751	0.00805868	1
Zm00001d018901	1880	2087	0.311151	8.1447	5.7826e-10	1
Zm00001d018916	18	44	1.44331	2.24753	0.000343835	1
Zm00001d018929	22	0	-7.39005	0.856097	9.6373e-07	-1
Zm00001d018936	1060	1563	0.720656	7.5595	2.51493e-33	1
Zm00001d018938	256	88	-1.3789	4.59271	5.17336e-16	-1
Zm00001d018940	15	37	1.455	2.00902	0.000814887	1
Zm00001d018944	152	94	-0.532307	4.13433	0.00609862	-1
Zm00001d018946	74	34	-0.959087	2.97021	0.00127722	-1
Zm00001d018957	310	410	0.56363	5.69538	3.43313e-07	1
Zm00001d018959	384	273	-0.331604	5.54081	0.00492942	-1
Zm00001d018966	55	13	-1.91086	2.32332	1.84069e-06	-1
Zm00001d018967	86	227	1.5593	4.52453	2.13308e-19	1
Zm00001d018981	1649	1722	0.22295	7.90766	3.53102e-05	1
Zm00001d018983	733	1543	1.23418	7.3678	2.41217e-78	1
Zm00001d019002	54	85	0.813458	3.35769	0.00173036	1
Zm00001d019034	1073	1364	0.506614	7.44788	2.87108e-16	1
Zm00001d019040	317	68	-2.0585	4.74134	4.82146e-33	-1
Zm00001d019045	115	196	0.928907	4.5022	4.36341e-08	1
Zm00001d019048	141	214	0.761835	4.6873	1.21646e-06	1
Zm00001d019052	258	150	-0.621538	4.85213	3.37129e-05	-1
Zm00001d019059	701	233	-1.42815	6.01974	1.78669e-42	-1
Zm00001d019060	147	233	0.824423	4.78603	6.66866e-08	1
Zm00001d019061	2	98	5.68475	2.93747	2.63691e-29	1
Zm00001d019062	767	1201	0.807304	7.14787	1.32111e-31	1
Zm00001d019075	106	62	-0.612301	3.59396	0.00858903	-1
Zm00001d019078	9	26	1.67653	1.48553	0.00189492	1
Zm00001d019100	69	107	0.79225	3.69011	0.000538735	1
Zm00001d019108	117	69	-0.600527	3.73753	0.00646313	-1
Zm00001d019117	936	404	-1.05146	6.54638	9.40182e-35	-1
Zm00001d019124	803	999	0.475491	7.0123	2.74098e-11	1
Zm00001d019130	148	93	-0.509277	4.10574	0.00837917	-1
Zm00001d019137	6	19	1.80099	1.05561	0.00939996	1
Zm00001d019145	20	58	1.68997	2.5662	1.32916e-06	1
Zm00001d019149	98	266	1.59974	4.74114	9.15477e-23	1
Zm00001d019163	1221	736	-0.569737	7.10305	3.04694e-16	-1
Zm00001d019164	104	59	-0.656269	3.55058	0.00599138	-1
Zm00001d019165	43	77	0.998785	3.15492	0.000254807	1
Zm00001d019177	787	610	-0.207044	6.62756	0.0102678	-1
Zm00001d019191	1250	860	-0.379001	7.21642	1.40126e-08	-1
Zm00001d019217	484	600	0.470319	6.28085	2.24035e-07	1
Zm00001d019223	4	31	3.07333	1.49569	4.26305e-07	1
Zm00001d019228	154	65	-1.08256	3.95816	2.16163e-07	-1
Zm00001d019249	31	102	1.87424	3.31425	5.17718e-12	1
Zm00001d019250	13	33	1.49501	1.84484	0.00110289	1
Zm00001d019268	91	50	-0.702153	3.34634	0.00525772	-1
Zm00001d019269	66	11	-2.41197	2.48692	1.8059e-09	-1
Zm00001d019283	256	442	0.948017	5.66037	5.38055e-17	1
Zm00001d019304	11	1	-3.15517	0.167529	0.00636217	-1
Zm00001d019312	535	351	-0.447465	5.96684	9.56333e-06	-1
Zm00001d019327	0	8	6.1036	-0.221107	0.00782344	1
Zm00001d019329	24	7	-1.60092	1.29381	0.0107331	-1
Zm00001d019333	28	53	1.07747	2.60918	0.00124843	1
Zm00001d019354	1	77	6.25067	2.59097	1.93632e-24	1
Zm00001d019356	34	8	-1.91144	1.68233	0.00043649	-1
Zm00001d019358	266	510	1.09916	5.81611	3.41748e-24	1
Zm00001d019376	68	8	-2.90865	2.46531	1.45933e-11	-1
Zm00001d019411	179	107	-0.581348	4.34707	0.00115347	-1
Zm00001d019423	19	4	-2.05548	0.919343	0.00436394	-1
Zm00001d019454	3956	3088	-0.19689	8.95845	9.78535e-07	-1
Zm00001d019457	60	19	-1.49272	2.53194	5.75387e-05	-1
Zm00001d019463	0	11	6.5573	0.104745	0.00097925	1
Zm00001d019467	167	245	0.712962	4.89901	1.04944e-06	1
Zm00001d019479	852	2113	1.4707	7.75425	2.20896e-135	1
Zm00001d019492	97	50	-0.794142	3.40289	0.00157198	-1
Zm00001d019507	156	393	1.49267	5.32788	5.55211e-30	1
Zm00001d019518	11364	8861	-0.198454	10.4795	6.28974e-12	-1
Zm00001d019520	64	32	-0.837186	2.80939	0.00745179	-1
Zm00001d019534	711	420	-0.598849	6.31366	3.0489e-11	-1
Zm00001d019563	962	1489	0.790624	7.4636	1.57314e-37	1
Zm00001d019573	336	210	-0.517355	5.27108	5.42655e-05	-1
Zm00001d019591	91	131	0.685311	4.0168	0.000505622	1
Zm00001d019593	16	32	1.15394	1.89759	0.00948508	1
Zm00001d019595	536	620	0.370428	6.37068	2.60416e-05	1
Zm00001d019597	26	50	1.09999	2.52165	0.0017971	1
Zm00001d019605	9432	11370	0.430064	10.5375	3.27388e-51	1
Zm00001d019613	341	240	-0.346113	5.3643	0.00595636	-1
Zm00001d019629	71	14	-2.17248	2.62392	3.42548e-09	-1
Zm00001d019697	29	6	-2.09098	1.44488	0.000513761	-1
Zm00001d019721	230	144	-0.514737	4.73053	0.000967025	-1
Zm00001d019754	295	144	-0.873636	4.95084	1.75063e-09	-1
Zm00001d019797	12	1	-3.27927	0.2539	0.00636217	-1
Zm00001d019861	59	16	-1.71479	2.45837	5.47088e-06	-1
Zm00001d019898	415	273	-0.443572	5.60406	0.00010456	-1
Zm00001d019899	631	399	-0.500653	6.18176	1.04196e-07	-1
Zm00001d019956	318	187	-0.605203	5.15725	6.29061e-06	-1
Zm00001d019981	89	51	-0.641637	3.33757	0.0109504	-1
Zm00001d019990	28	6	-2.04059	1.40811	0.000829453	-1
Zm00001d020002	318	368	0.371016	5.621	0.0010934	1
Zm00001d020008	60	22	-1.28243	2.58576	0.000326098	-1
Zm00001d020018	347	446	0.522414	5.83299	7.33564e-07	1
Zm00001d020023	110	145	0.558467	4.21085	0.00227632	1
Zm00001d020025	248	140	-0.663992	4.77943	1.30584e-05	-1
Zm00001d020036	88	48	-0.712614	3.29563	0.00584557	-1
Zm00001d020043	22	42	1.08878	2.28582	0.00599839	1
Zm00001d020052	69	107	0.79225	3.69011	0.000538735	1
Zm00001d020057	1220	1471	0.430349	7.58867	3.95952e-13	1
Zm00001d020064	15	33	1.29049	1.89934	0.00384377	1
Zm00001d020108	985	1618	0.876401	7.55248	4.13928e-48	1
Zm00001d020133	35	73	1.21792	3.01139	3.46057e-05	1
Zm00001d020136	16	33	1.19817	1.92581	0.0066671	1
Zm00001d020137	83	193	1.37648	4.34138	6.24684e-14	1
Zm00001d020147	5	43	3.23119	1.91675	8.57041e-10	1
Zm00001d020170	310	133	-1.0597	4.95967	5.53904e-13	-1
Zm00001d020188	120	41	-1.3863	3.51958	2.71456e-08	-1
Zm00001d020297	70	37	-0.757478	2.96086	0.00858966	-1
Zm00001d020332	18	40	1.30619	2.1549	0.00157155	1
Zm00001d020345	210	253	0.428988	5.05901	0.002071	1
Zm00001d020355	100	55	-0.700832	3.47902	0.00479601	-1
Zm00001d020371	75	37	-0.856832	3.02244	0.00430049	-1
Zm00001d020381	200	237	0.405127	4.97572	0.00388304	1
Zm00001d020390	2	18	3.24766	0.78733	0.000222778	1
Zm00001d020395	178	343	1.10623	5.24442	4.24842e-17	1
Zm00001d020396	230	124	-0.730275	4.64717	4.80512e-06	-1
Zm00001d020402	5416	4211	-0.202587	9.40876	1.78989e-08	-1
Zm00001d020403	25	46	1.03628	2.42708	0.00413006	1
Zm00001d020409	1416	2286	0.851417	8.05943	4.14712e-61	1
Zm00001d020411	61	93	0.767607	3.50106	0.00129517	1
Zm00001d020426	90	47	-0.775286	3.30467	0.00264541	-1
Zm00001d020434	2799	2938	0.230386	8.67431	1.02394e-07	1
Zm00001d020442	13	0	-6.637	0.251097	0.000489894	-1
Zm00001d020460	280	169	-0.567603	4.99015	6.54023e-05	-1
Zm00001d020485	70	34	-0.879063	2.91931	0.00300207	-1
Zm00001d020496	97	124	0.514168	4.00653	0.00908249	1
Zm00001d020497	183	251	0.615955	4.97108	1.5133e-05	1
Zm00001d020500	237	57	-1.8932	4.36072	8.59253e-23	-1
Zm00001d020510	90	119	0.562755	3.92844	0.00727451	1
Zm00001d020511	631	780	0.466224	6.65997	5.9179e-09	1
Zm00001d020537	259	353	0.606937	5.46327	4.05198e-07	1
Zm00001d020552	923	995	0.268804	7.09656	0.000103585	1
Zm00001d020556	321	627	1.12604	6.10449	2.36164e-30	1
Zm00001d020557	164	446	1.60304	5.48134	1.9535e-37	1
Zm00001d020584	90	39	-1.04373	3.21572	0.000131628	-1
Zm00001d020589	1113	1859	0.900467	7.74412	1.01566e-56	1
Zm00001d020595	332	220	-0.433006	5.28881	0.000740775	-1
Zm00001d020603	267	334	0.483278	5.43413	5.78896e-05	1
Zm00001d020607	652	244	-1.25711	5.96372	3.75729e-33	-1
Zm00001d020609	117	169	0.690369	4.37725	8.2509e-05	1
Zm00001d020610	1552	3018	1.11987	8.36978	2.11093e-123	1
Zm00001d020612	57	159	1.6382	3.99717	1.27927e-14	1
Zm00001d020623	1337	861	-0.474386	7.27273	4.99417e-13	-1
Zm00001d020636	5678	2152	-1.23919	9.0845	4.87375e-215	-1
Zm00001d020645	154	91	-0.597884	4.12709	0.0021421	-1
Zm00001d020664	131	163	0.47537	4.4115	0.00544029	1
Zm00001d020669	527	375	-0.330346	5.99556	0.00096507	-1
Zm00001d020686	334	192	-0.637952	5.21474	1.47802e-06	-1
Zm00001d020687	62	111	0.999159	3.67008	1.42028e-05	1
Zm00001d020692	17	3	-2.2975	0.749698	0.00444281	-1
Zm00001d020694	193	260	0.590053	5.03177	1.87699e-05	1
Zm00001d020705	8	51	2.81263	2.19413	8.08072e-10	1
Zm00001d020711	217	277	0.512402	5.15389	0.000109542	1
Zm00001d020717	216	1929	3.31843	7.31615	0	1
Zm00001d020738	173	104	-0.573179	4.30183	0.00179063	-1
Zm00001d020744	23	40	0.954838	2.26233	0.0112675	1
Zm00001d020764	117	150	0.518436	4.27534	0.00425642	1
Zm00001d020771	153	324	1.24222	5.12097	2.25949e-19	1
Zm00001d020775	254	165	-0.461607	4.89394	0.00157663	-1
Zm00001d020780	203	261	0.522758	5.06444	0.000138654	1
Zm00001d020787	1	15	3.89987	0.522757	0.000276113	1
Zm00001d020793	41	62	0.755226	2.93691	0.0102555	1
Zm00001d020804	613	461	-0.250588	6.24836	0.00669022	-1
Zm00001d020808	223	90	-1.14754	4.463	5.41187e-11	-1
Zm00001d020810	80	40	-0.837653	3.11869	0.00327347	-1
Zm00001d020876	73	38	-0.779554	3.01138	0.00992228	-1
Zm00001d020877	12103	13589	0.327544	10.8392	2.22273e-33	1
Zm00001d020881	130	56	-1.05297	3.72837	3.03246e-06	-1
Zm00001d020898	218	362	0.891732	5.39325	6.30118e-13	1
Zm00001d020910	159	17	-3.05616	3.62392	9.16969e-27	-1
Zm00001d020932	61	122	1.15875	3.75282	2.15424e-07	1
Zm00001d020954	334	523	0.807192	5.95171	3.06556e-15	1
Zm00001d020957	1016	793	-0.197007	6.99971	0.00590867	-1
Zm00001d020965	66	108	0.869661	3.67557	0.000151894	1
Zm00001d020974	67	109	0.861292	3.69156	0.000166072	1
Zm00001d020976	1	30	4.89423	1.34306	1.57049e-08	1
Zm00001d020977	52	168	1.84971	4.0269	3.46188e-18	1
Zm00001d020983	129	80	-0.528174	3.90367	0.0105255	-1
Zm00001d021000	826	1015	0.457676	7.04265	9.76418e-11	1
Zm00001d021026	20	120	2.73737	3.39743	8.85997e-21	1
Zm00001d021060	346	221	-0.486032	5.32587	0.000108653	-1
Zm00001d021119	310	432	0.639016	5.74051	4.88063e-09	1
Zm00001d021122	158	188	0.410982	4.6422	0.0105203	1
Zm00001d021131	54	85	0.813458	3.35769	0.00173036	1
Zm00001d021177	354	444	0.487129	5.84111	3.80835e-06	1
Zm00001d021207	6	28	2.35755	1.45339	3.91012e-05	1
Zm00001d021221	39	102	1.54429	3.39136	2.5535e-09	1
Zm00001d021225	93	123	0.563167	3.97517	0.0053996	1
Zm00001d021231	136	181	0.572398	4.52119	0.000664993	1
Zm00001d021245	727	756	0.216867	6.72492	0.00541361	1
Zm00001d021282	252	166	-0.441497	4.89102	0.00254872	-1
Zm00001d021291	522	654	0.48561	6.39839	2.32029e-08	1
Zm00001d021295	742	1089	0.713886	7.04156	1.24213e-23	1
Zm00001d021299	112	13	-2.9351	3.14799	3.30759e-18	-1
Zm00001d021301	814	572	-0.348477	6.61244	1.89738e-05	-1
Zm00001d021304	74	164	1.30704	4.12894	3.25872e-11	1
Zm00001d021310	2795	3499	0.484548	8.81486	3.09105e-31	1
Zm00001d021318	922	1171	0.505314	7.22866	3.5892e-14	1
Zm00001d021320	16	2	-2.76864	0.623509	0.0023592	-1
Zm00001d021334	670	1065	0.828969	6.96696	9.94257e-30	1
Zm00001d021336	83	38	-0.964455	3.12796	0.000691612	-1
Zm00001d021338	29	49	0.914124	2.55441	0.00890231	1
Zm00001d021360	144	206	0.676554	4.66502	1.72081e-05	1
Zm00001d021362	85	114	0.583228	3.85942	0.00592779	1
Zm00001d021370	2140	1335	-0.520259	7.93128	3.18871e-22	-1
Zm00001d021375	373	428	0.358796	5.84316	0.000686386	1
Zm00001d021403	455	288	-0.499152	5.71294	5.91338e-06	-1
Zm00001d021410	83	117	0.654962	3.8681	0.00193922	1
Zm00001d021413	194	245	0.496912	4.98454	0.000477019	1
Zm00001d021416	963	701	-0.297603	6.87677	6.48219e-05	-1
Zm00001d021417	52	89	0.934023	3.38018	0.000292162	1
Zm00001d021421	2354	3352	0.670351	8.67842	4.16257e-54	1
Zm00001d021422	738	553	-0.255818	6.51277	0.00224108	-1
Zm00001d021435	67172	91259	0.602579	13.471	1.50692e-169	1
Zm00001d021442	243	276	0.344019	5.22035	0.0082032	1
Zm00001d021444	392	15	-4.53652	4.79955	6.75266e-86	-1
Zm00001d021450	306	470	0.779343	5.80838	3.45775e-13	1
Zm00001d021458	17	3	-2.2975	0.749698	0.00444281	-1
Zm00001d021459	37	4	-3.01215	1.64369	1.41326e-06	-1
Zm00001d021461	24	1	-4.27141	1.01375	3.01494e-06	-1
Zm00001d021491	26	8	-1.52614	1.41222	0.00909852	-1
Zm00001d021494	447	238	-0.748551	5.59027	1.11411e-10	-1
Zm00001d021495	83	159	1.0971	4.14837	1.01654e-08	1
Zm00001d021512	190	220	0.37175	4.88368	0.0110235	1
Zm00001d021520	195	127	-0.457808	4.51856	0.00648426	-1
Zm00001d021525	183	245	0.581066	4.95031	4.73068e-05	1
Zm00001d021526	1491	1853	0.47402	7.9029	1.47512e-18	1
Zm00001d021532	78	113	0.694318	3.80375	0.00117081	1
Zm00001d021572	33	86	1.53857	3.15262	8.15564e-08	1
Zm00001d021577	108	64	-0.593517	3.62746	0.00942006	-1
Zm00001d021582	121	61	-0.826436	3.70222	0.000254746	-1
Zm00001d021584	124	67	-0.726629	3.77228	0.00082064	-1
Zm00001d021596	3099	4204	0.600412	9.03238	2.27825e-52	1
Zm00001d021609	258	295	0.353657	5.3115	0.00493847	1
Zm00001d021615	1820	633	-1.36302	7.40933	1.81505e-94	-1
Zm00001d021620	22143	23465	0.244131	11.6648	1.96549e-23	1
Zm00001d021626	837	970	0.373178	7.01355	1.71384e-07	1
Zm00001d021627	91	197	1.2735	4.4	1.35227e-12	1
Zm00001d021632	15	34	1.33341	1.92753	0.00263377	1
Zm00001d021634	268	57	-2.07045	4.50031	2.40337e-28	-1
Zm00001d021645	249	140	-0.669794	4.78296	1.06107e-05	-1
Zm00001d021653	407	1925	2.40185	7.42543	1.34634e-246	1
Zm00001d021656	61	185	1.75892	4.18445	1.30578e-18	1
Zm00001d021659	207	129	-0.521386	4.57767	0.00132995	-1
Zm00001d021664	8	0	-5.94559	-0.245793	0.00782344	-1
Zm00001d021665	54	94	0.958464	3.4489	7.78522e-05	1
Zm00001d021668	2110	1609	-0.23059	8.03682	9.05145e-06	-1
Zm00001d021672	963	1003	0.219159	7.13081	0.00140542	1
Zm00001d021686	131	209	0.833771	4.62731	2.29837e-07	1
Zm00001d021690	2	16	3.07891	0.659756	0.000732495	1
Zm00001d021695	38	63	0.887526	2.91203	0.0039558	1
Zm00001d021698	138	26	-2.24245	3.53311	8.70206e-17	-1
Zm00001d021699	27	1	-4.44046	1.15365	4.23548e-07	-1
Zm00001d021703	8448	8368	0.146744	10.2228	1.20199e-06	1
Zm00001d021718	130	63	-0.883377	3.78376	4.88491e-05	-1
Zm00001d021730	229	133	-0.622999	4.68149	8.44366e-05	-1
Zm00001d021741	420	470	0.322654	5.99354	0.00130256	1
Zm00001d021746	55	17	-1.5269	2.4052	6.01999e-05	-1
Zm00001d021752	75	26	-1.36391	2.87099	1.32015e-05	-1
Zm00001d021754	113	60	-0.751663	3.63236	0.00131296	-1
Zm00001d021755	71	126	0.986678	3.8538	3.51789e-06	1
Zm00001d021763	24832	27580	0.311894	11.8672	1.18032e-38	1
Zm00001d021775	457	992	1.27837	6.71848	7.62138e-56	1
Zm00001d021784	13574	22803	0.908844	11.3564	2.54731e-278	1
Zm00001d021785	241	278	0.366348	5.22091	0.00484152	1
Zm00001d021802	459	242	-0.762725	5.62302	2.46952e-11	-1
Zm00001d021804	0	8	6.1036	-0.221107	0.00782344	1
Zm00001d021815	277	319	0.36399	5.4191	0.00280887	1
Zm00001d021839	210	339	0.850965	5.31349	2.4807e-11	1
Zm00001d021841	218	268	0.45814	5.12915	0.000651465	1
Zm00001d021850	538	374	-0.363993	6.01052	0.00027071	-1
Zm00001d021858	1565	1733	0.307559	7.87842	1.50345e-08	1
Zm00001d021895	4	16	2.12426	0.782298	0.00722652	1
Zm00001d021896	31	10	-1.46099	1.65504	0.0043629	-1
Zm00001d021899	212	302	0.670624	5.21467	2.65812e-07	1
Zm00001d021900	14	35	1.47373	1.92925	0.000949698	1
Zm00001d021906	25557	33146	0.535587	12.0369	1.55822e-113	1
Zm00001d021931	44	13	-1.5898	2.08945	0.000239046	-1
Zm00001d021935	129	75	-0.621141	3.86744	0.00325617	-1
Zm00001d021936	168	47	-1.67477	3.92155	3.62351e-14	-1
Zm00001d021938	248	351	0.661322	5.43384	5.20296e-08	1
Zm00001d021952	92	23	-1.83421	3.04388	2.27486e-09	-1
Zm00001d021962	1394	1385	0.151115	7.62743	0.0101978	1
Zm00001d021965	0	21	7.48287	0.852155	4.82371e-07	1
Zm00001d021985	88	49	-0.682939	3.30645	0.00782982	-1
Zm00001d021995	11	27	1.44502	1.59092	0.00513866	1
Zm00001d022000	112	50	-1.00132	3.53515	3.84275e-05	-1
Zm00001d022010	83	42	-0.820491	3.17586	0.00297528	-1
Zm00001d022032	109	295	1.59569	4.8903	3.77053e-25	1
Zm00001d022035	4	154	5.38154	3.58305	2.26713e-43	1
Zm00001d022036	5	129	4.81351	3.34806	1.29728e-34	1
Zm00001d022040	204	234	0.358207	4.97781	0.0107031	1
Zm00001d022042	2947	3540	0.424959	8.85679	6.33317e-25	1
Zm00001d022060	380	420	0.304768	5.83995	0.00358269	1
Zm00001d022062	156	83	-0.749059	4.08865	0.000167662	-1
Zm00001d022071	56	18	-1.47092	2.44315	7.77627e-05	-1
Zm00001d022072	3	40	3.83959	1.77177	1.17145e-10	1
Zm00001d022089	141	1	-6.81944	3.31299	1.67842e-37	-1
Zm00001d022092	43	16	-1.25961	2.13963	0.00226501	-1
Zm00001d022097	19	36	1.07721	2.07977	0.0105614	1
Zm00001d022099	86	112	0.540871	3.85134	0.0109169	1
Zm00001d022102	7	21	1.72658	1.19823	0.00374236	1
Zm00001d022134	758	524	-0.372084	6.49965	1.05851e-05	-1
Zm00001d022139	109	162	0.731444	4.30145	5.01399e-05	1
Zm00001d022163	69	34	-0.858344	2.9063	0.0039558	-1
Zm00001d022166	152	252	0.889249	4.87513	1.61264e-09	1
Zm00001d022179	90	122	0.598639	3.94946	0.00409261	1
Zm00001d022181	213	615	1.68959	5.92209	3.65168e-54	1
Zm00001d022189	248	317	0.514386	5.34636	3.29833e-05	1
Zm00001d022200	437	544	0.476324	6.13747	5.11151e-07	1
Zm00001d022229	252	357	0.662695	5.45762	4.29745e-08	1
Zm00001d022237	1558	1057	-0.399208	7.52488	4.65167e-11	-1
Zm00001d022239	163	103	-0.501269	4.24593	0.00713229	-1
Zm00001d022274	2575	3403	0.562684	8.74269	5.33468e-40	1
Zm00001d022302	255	111	-1.03868	4.68785	9.73906e-11	-1
Zm00001d022314	165	222	0.58818	4.80648	8.51083e-05	1
Zm00001d022364	31	60	1.10988	2.77093	0.000524138	1
Zm00001d022367	16	3	-2.21073	0.689243	0.00756354	-1
Zm00001d022371	210	25	-2.90403	4.0316	3.92069e-33	-1
Zm00001d022374	72	138	1.09766	3.94677	1.0389e-07	1
Zm00001d022388	2765	2228	-0.15105	8.46357	0.00101981	-1
Zm00001d022395	2016	2273	0.333556	8.25781	6.712e-12	1
Zm00001d022407	61	86	0.654862	3.43319	0.00832082	1
Zm00001d022420	1652	2382	0.688389	8.17899	1.69442e-43	1
Zm00001d022421	5401	7787	0.688301	9.88708	2.35348e-100	1
Zm00001d022424	56	13	-1.9368	2.34278	1.15442e-06	-1
Zm00001d022435	67	138	1.2013	3.91466	9.07416e-09	1
Zm00001d022445	348	169	-0.88113	5.18434	5.76746e-11	-1
Zm00001d022449	437	496	0.343088	6.06187	0.000431458	1
Zm00001d022451	146	186	0.509419	4.58564	0.00157979	1
Zm00001d022456	1241	1522	0.454897	7.62737	8.3234e-15	1
Zm00001d022463	300	193	-0.475641	5.12602	0.00041058	-1
Zm00001d022475	169	212	0.487191	4.78168	0.00137557	1
Zm00001d022476	34	113	1.88911	3.45568	4.49707e-13	1
Zm00001d022477	43	80	1.05384	3.19057	0.000101296	1
Zm00001d022480	13	1	-3.39354	0.335307	0.0034275	-1
Zm00001d022493	124	320	1.5272	5.0242	1.74521e-25	1
Zm00001d022496	15	0	-6.84152	0.409582	0.000122627	-1
Zm00001d022504	523	656	0.487254	6.4021	2.05677e-08	1
Zm00001d022510	817	1031	0.496042	7.04914	1.96396e-12	1
Zm00001d022512	63	112	0.98905	3.68613	1.19221e-05	1
Zm00001d022516	396	680	0.940277	6.28217	1.33643e-24	1
Zm00001d022518	133	36	-1.72159	3.58221	5.42444e-12	-1
Zm00001d022525	507	596	0.39371	6.30381	1.25398e-05	1
Zm00001d022527	197	122	-0.530412	4.50354	0.00175928	-1
Zm00001d022529	71	12	-2.39287	2.58927	4.10316e-10	-1
Zm00001d022544	266	355	0.57663	5.48345	1.14688e-06	1
Zm00001d022550	12	1	-3.27927	0.2539	0.00636217	-1
Zm00001d022557	3540	3967	0.324761	9.06462	9.29025e-17	1
Zm00001d022569	1026	1340	0.545617	7.40633	3.49377e-18	1
Zm00001d022574	11	30	1.5964	1.69282	0.00146635	1
Zm00001d022590	60	194	1.8512	4.23164	6.96801e-21	1
Zm00001d022599	269	144	-0.74059	4.86673	6.95313e-07	-1
Zm00001d022600	345	416	0.430318	5.77146	6.70613e-05	1
Zm00001d022614	16	1	-3.69038	0.554739	0.000521183	-1
Zm00001d022622	541	711	0.554582	6.49028	6.49701e-11	1
Zm00001d022630	323	854	1.56279	6.42544	1.29645e-65	1
Zm00001d023208	475	663	0.641411	6.35521	5.11442e-13	1
Zm00001d023223	443	625	0.656865	6.26431	7.55027e-13	1
Zm00001d023242	95	256	1.58928	4.68891	6.33818e-22	1
Zm00001d023258	478	512	0.259541	6.14488	0.00632842	1
Zm00001d023267	92	135	0.71292	4.04905	0.000274081	1
Zm00001d023277	255	472	1.04838	5.72122	6.10605e-21	1
Zm00001d023294	199	104	-0.775031	4.42478	9.1423e-06	-1
Zm00001d023298	12	60	2.46946	2.46466	5.68754e-10	1
Zm00001d023311	1020	1245	0.448	7.34088	2.65341e-12	1
Zm00001d023314	3160	1802	-0.649818	8.44126	1.43308e-44	-1
Zm00001d023333	121	168	0.633368	4.39079	0.000293074	1
Zm00001d023336	5	20	2.13139	1.05794	0.00250938	1
Zm00001d023343	1000	1660	0.891569	7.58408	1.19539e-50	1
Zm00001d023353	45	67	0.733025	3.05335	0.0106238	1
Zm00001d023371	513	306	-0.584769	5.85051	3.41179e-08	-1
Zm00001d023376	21946	16936	-0.21339	11.4219	2.30434e-17	-1
Zm00001d023379	1052	1292	0.456895	7.3905	4.30604e-13	1
Zm00001d023387	0	25	7.73312	1.0696	3.02899e-08	1
Zm00001d023395	401	527	0.554522	6.05968	1.30979e-08	1
Zm00001d023402	47	74	0.813593	3.16303	0.00274214	1
Zm00001d023423	565	410	-0.302075	6.10806	0.00170922	-1
Zm00001d023437	3377	3739	0.307372	8.98701	1.21653e-14	1
Zm00001d023504	106	141	0.571517	4.16583	0.00293716	1
Zm00001d023516	52991	44626	-0.0873896	12.7534	9.68449e-05	-1
Zm00001d023522	17	3	-2.2975	0.749698	0.00444281	-1
Zm00001d023536	1938	1499	-0.21008	7.92375	9.25106e-05	-1
Zm00001d023539	20	5	-1.81535	1.02304	0.00664208	-1
Zm00001d023543	29	50	0.943201	2.57246	0.0066589	1
Zm00001d023559	63535	75492	0.409244	13.2773	2.58009e-78	1
Zm00001d023565	27	9	-1.41272	1.48675	0.0114032	-1
Zm00001d023592	74	129	0.960997	3.89582	4.96858e-06	1
Zm00001d023593	312	520	0.897156	5.91139	6.0645e-18	1
Zm00001d023596	208	125	-0.573735	4.56368	0.000466506	-1
Zm00001d023603	224	332	0.727821	5.32866	7.17879e-09	1
Zm00001d023636	97	135	0.636676	4.07828	0.00108181	1
Zm00001d023655	432	525	0.441643	6.10096	4.64598e-06	1
Zm00001d023659	315	209	-0.431165	5.21435	0.000992831	-1
Zm00001d023664	22	45	1.18805	2.34992	0.00133131	1
Zm00001d023673	1164	2261	1.11825	7.95398	3.543e-97	1
Zm00001d023677	9222	10312	0.321641	10.4438	1.52793e-28	1
Zm00001d023682	265	162	-0.549193	4.91884	0.000140596	-1
Zm00001d023694	290	150	-0.790139	4.95599	4.24287e-08	-1
Zm00001d023699	1404	1416	0.172736	7.64913	0.00308746	1
Zm00001d023707	6479	6327	0.126221	9.82935	0.000114378	1
Zm00001d023741	403	295	-0.289487	5.62868	0.0111654	-1
Zm00001d023757	2634	3321	0.494814	8.73531	3.18664e-31	1
Zm00001d023760	69	22	-1.48365	2.72568	1.13914e-05	-1
Zm00001d023767	21	5	-1.88528	1.07109	0.00409952	-1
Zm00001d023781	285	20	-3.66459	4.39433	5.42908e-54	-1
Zm00001d023792	292	337	0.367107	5.49646	0.00191713	1
Zm00001d023795	550	588	0.256801	6.34509	0.00392861	1
Zm00001d023802	586	401	-0.386726	6.12343	5.70255e-05	-1
Zm00001d023815	2	15	2.9865	0.591569	0.00131833	1
Zm00001d023869	86	185	1.2643	4.31304	5.90208e-12	1
Zm00001d023874	364	234	-0.476752	5.40233	0.000101694	-1
Zm00001d023886	43	66	0.776761	3.01627	0.00719555	1
Zm00001d023887	213	289	0.600385	5.17909	5.44514e-06	1
Zm00001d023908	60	30	-0.83703	2.72044	0.0107186	-1
Zm00001d023929	1996	2160	0.274376	8.21078	2.57052e-08	1
Zm00001d023950	97	46	-0.914141	3.36198	0.000385856	-1
Zm00001d023987	879	548	-0.52112	6.64986	1.05475e-10	-1
Zm00001d023994	24	1	-4.27141	1.01375	3.01494e-06	-1
Zm00001d024009	3580	2605	-0.298191	8.76819	1.75191e-12	-1
Zm00001d024014	9	0	-6.11292	-0.131522	0.00391328	-1
Zm00001d024018	102	17	-2.41637	3.08449	5.99555e-14	-1
Zm00001d024027	513	1302	1.50393	7.0478	3.97713e-91	1
Zm00001d024037	30	629	4.54444	5.62484	8.89574e-158	1
Zm00001d024048	278	168	-0.565822	4.98062	7.52818e-05	-1
Zm00001d024066	43	17	-1.17276	2.16335	0.00384456	-1
Zm00001d024141	101	52	-0.795911	3.45892	0.00153803	-1
Zm00001d024143	17	0	-7.02061	0.55212	3.07011e-05	-1
Zm00001d024148	9058	10520	0.376338	10.4485	1.6804e-38	1
Zm00001d024151	58	5	-3.34519	2.20969	3.16062e-11	-1
Zm00001d024177	24	1	-4.27141	1.01375	3.01494e-06	-1
Zm00001d024187	406	297	-0.290439	5.6389	0.0103084	-1
Zm00001d024200	8	25	1.78753	1.40997	0.0013304	1
Zm00001d024204	237	143	-0.568011	4.75196	0.000229242	-1
Zm00001d024225	274	326	0.410997	5.4299	0.000721484	1
Zm00001d024231	168	95	-0.66133	4.22622	0.000342463	-1
Zm00001d024239	367	227	-0.532383	5.39134	1.34111e-05	-1
Zm00001d024241	204	110	-0.729978	4.47649	1.72869e-05	-1
Zm00001d024242	421	476	0.33752	6.00519	0.00068179	1
Zm00001d024245	647	697	0.267816	6.58468	0.00105621	1
Zm00001d024262	207	259	0.483532	5.06962	0.000421984	1
Zm00001d024268	126	45	-1.32268	3.60521	5.27744e-08	-1
Zm00001d024270	227	103	-0.978761	4.54173	5.89573e-09	-1
Zm00001d024281	1273	419	-1.44248	6.87318	1.25265e-74	-1
Zm00001d024291	1178	705	-0.580091	7.0473	3.10786e-16	-1
Zm00001d024294	552	326	-0.599146	5.94998	4.67939e-09	-1
Zm00001d024314	158	373	1.39898	5.2781	6.16568e-26	1
Zm00001d024318	11	26	1.39081	1.55533	0.00768692	1
Zm00001d024324	28	90	1.84008	3.14541	3.52026e-10	1
Zm00001d024325	114	66	-0.627113	3.69076	0.0056081	-1
Zm00001d024365	77	41	-0.747083	3.09697	0.00954737	-1
Zm00001d024372	738	1026	0.635719	6.98584	1.66784e-18	1
Zm00001d024379	715	911	0.509902	6.86525	1.0325e-11	1
Zm00001d024382	197	123	-0.518646	4.50827	0.0021621	-1
Zm00001d024386	32	78	1.44212	3.04082	9.97133e-07	1
Zm00001d024403	43	79	1.03572	3.17878	0.000138253	1
Zm00001d024423	29	10	-1.3652	1.59085	0.00954372	-1
Zm00001d024425	241	279	0.371526	5.2238	0.00426285	1
Zm00001d024432	18	42	1.37638	2.20194	0.000743304	1
Zm00001d024497	73	131	1.00277	3.90366	1.85381e-06	1
Zm00001d024499	298	143	-0.898272	4.95677	5.69901e-10	-1
Zm00001d024500	28	5	-2.29807	1.36827	0.000327558	-1
Zm00001d024507	801	1025	0.516151	7.03243	3.77281e-13	1
Zm00001d024518	1613	2606	0.852511	8.24789	4.0931e-68	1
Zm00001d024525	137	83	-0.561858	3.97547	0.00562114	-1
[truncated: 2,424 more rows]

## Sheet: S5(HZ4)-S5(NIL)
TABLE S3: Transcriptome differential gene profiling data. L5(HZ4)-L5(NIL): differentially expressed gene data between HZ4 and NIL in the new fifth leaf at the 5-leaf stage under LD. L6(HZ4)-L6(NIL): differentially expressed gene data between HZ4 and NIL in the SAM at the 6-leaf stage under LD. S5(HZ4)-S5(NIL): differentially expressed gene data between HZ4 and NIL in the SAM at the 5-leaf stage u…
	control	treat	logFC	logCPM	PValue	Signifi
Zm00001d000001	3277	5455	0.719768	9.13522	3.27168e-83	1
Zm00001d000005	446	343	-0.394123	5.6765	0.000209898	-1
Zm00001d000011	242	311	0.346335	5.16501	0.00629518	1
Zm00001d000021	439	657	0.566126	6.14618	4.79485e-10	1
Zm00001d000023	122	79	-0.641547	3.7252	0.00252201	-1
Zm00001d000030	322	485	0.575327	5.70645	4.48272e-08	1
Zm00001d000066	9	28	1.60868	1.40009	0.00258608	1
Zm00001d000080	27	7	-1.9439	1.29425	0.000829453	-1
Zm00001d000085	22	7	-1.64995	1.09033	0.00817489	-1
Zm00001d000107	95	41	-1.22519	3.17596	4.48574e-06	-1
Zm00001d000120	470	656	0.465516	6.18525	1.97696e-07	1
Zm00001d000164	3	14	2.16129	0.435271	0.0127622	1
Zm00001d000166	118	65	-0.874422	3.59306	9.02179e-05	-1
Zm00001d000168	1609	1861	0.194486	7.8062	0.000265052	1
Zm00001d000169	689	843	0.275569	6.62858	0.000352905	1
Zm00001d000184	194	144	-0.445068	4.46323	0.00585972	-1
Zm00001d000203	207	82	-1.35001	4.24202	7.22767e-14	-1
Zm00001d000204	184	139	-0.419706	4.39846	0.0109969	-1
Zm00001d000205	70	131	0.887549	3.72193	2.90475e-05	1
Zm00001d000224	181	298	0.703526	4.95852	2.31652e-07	1
Zm00001d000228	306	219	-0.497773	5.09267	0.00012335	-1
Zm00001d000238	71	111	0.628363	3.58216	0.00478638	1
Zm00001d000241	296	511	0.772061	5.70598	3.09122e-13	1
Zm00001d000247	365	256	-0.52695	5.33335	9.07598e-06	-1
Zm00001d000257	672	779	0.197714	6.55062	0.0129539	1
Zm00001d000259	36	90	1.30355	3.06428	1.76882e-06	1
Zm00001d000263	48	135	1.47405	3.5883	1.6137e-10	1
Zm00001d000270	2251	6392	1.49024	9.11868	0	1
Zm00001d000276	37	155	2.04759	3.65522	5.08591e-18	1
Zm00001d000277	394	858	1.10712	6.33623	9.74311e-37	1
Zm00001d000279	15	62	2.0229	2.38121	6.42411e-08	1
Zm00001d000281	0	10	6.33226	-0.149733	0.00195752	1
Zm00001d000288	13	33	1.32029	1.6865	0.00457933	1
Zm00001d000293	8	0	-6.02998	-0.369513	0.00782344	-1
Zm00001d000294	607	708	0.206599	6.40903	0.0129128	1
Zm00001d000300	900	641	-0.504931	6.63902	5.89145e-11	-1
Zm00001d000314	134	93	-0.541734	3.89728	0.00545277	-1
Zm00001d000339	567	360	-0.670579	5.90865	1.03513e-11	-1
Zm00001d000345	460	616	0.405787	6.12011	9.33655e-06	1
Zm00001d000357	64	28	-1.2044	2.63136	0.00022986	-1
Zm00001d000358	80	47	-0.781141	3.07927	0.00445425	-1
Zm00001d000370	72	1	-6.01705	2.31582	1.77361e-20	-1
Zm00001d000379	176	258	0.536065	4.81783	0.00016884	1
Zm00001d000399	420	284	-0.579701	5.51338	2.39383e-07	-1
Zm00001d000417	19	59	1.61296	2.39938	6.67474e-06	1
Zm00001d000419	37	11	-1.75389	1.74697	0.00022598	-1
Zm00001d000432	1476	1242	-0.264417	7.45548	8.09337e-06	-1
Zm00001d000435	132	68	-0.97104	3.71881	5.91138e-06	-1
Zm00001d001765	302	395	0.371755	5.49667	0.00103535	1
Zm00001d001766	166	46	-1.86404	3.80286	3.64558e-17	-1
Zm00001d001770	28	9	-1.63923	1.40371	0.00258608	-1
Zm00001d001771	711	973	0.43711	6.7643	3.39674e-09	1
Zm00001d001774	896	297	-1.60804	6.27331	9.09815e-68	-1
Zm00001d001776	43	92	1.07969	3.16119	3.17681e-05	1
Zm00001d001779	10	1	-3.18439	-0.047508	0.0117402	-1
Zm00001d001784	37	8	-2.20722	1.66157	1.5694e-05	-1
Zm00001d001785	1037	1216	0.21429	7.18396	0.000902081	1
Zm00001d001787	560	689	0.283606	6.33477	0.000882438	1
Zm00001d001788	257	334	0.362511	5.26018	0.00302234	1
Zm00001d001799	132	238	0.834413	4.58929	9.26912e-08	1
Zm00001d001800	124	204	0.702258	4.41775	2.27403e-05	1
Zm00001d001804	88	56	-0.666294	3.25513	0.0098024	-1
Zm00001d001806	100	27	-1.89948	3.08107	5.39483e-11	-1
Zm00001d001807	36	86	1.23806	3.01932	7.35496e-06	1
Zm00001d001808	257	359	0.466609	5.3193	0.000114729	1
Zm00001d001809	206	282	0.437409	4.98578	0.00107297	1
Zm00001d001812	45	90	0.982619	3.16137	0.000140811	1
Zm00001d001819	5	68	3.71735	2.30699	3.77577e-15	1
Zm00001d001820	6007	4291	-0.500732	9.37629	3.33761e-46	-1
Zm00001d001828	436	336	-0.391153	5.64523	0.000269766	-1
Zm00001d001833	11	0	-6.48337	-0.0472276	0.00097925	-1
Zm00001d001834	428	127	-1.76719	5.17494	7.64248e-39	-1
Zm00001d001841	11	151	3.74854	3.41416	3.95247e-32	1
Zm00001d001842	7	22	1.61948	1.08716	0.00817489	1
Zm00001d001844	142	97	-0.564643	3.9704	0.00301539	-1
Zm00001d001846	455	568	0.304535	6.04778	0.00121541	1
Zm00001d001848	350	135	-1.38898	4.98119	4.05219e-23	-1
Zm00001d001856	198	285	0.509778	4.97087	0.000153113	1
Zm00001d001859	139	101	-0.475639	3.97613	0.0121694	-1
Zm00001d001862	128	73	-0.824509	3.72558	0.000107319	-1
Zm00001d001869	111	54	-1.0532	3.44734	8.6236e-06	-1
Zm00001d001871	107	71	-0.606258	3.55341	0.00721492	-1
Zm00001d001879	1184	1602	0.420753	7.48928	7.14706e-13	1
Zm00001d001880	240	391	0.688437	5.35326	6.90561e-09	1
Zm00001d001882	226	154	-0.568423	4.63064	0.000198694	-1
Zm00001d001894	108	180	0.720899	4.23252	4.99886e-05	1
Zm00001d001896	212	328	0.613924	5.1303	1.77451e-06	1
Zm00001d001899	186	257	0.450793	4.84738	0.00136754	1
Zm00001d001900	133	288	1.09851	4.77312	1.21552e-13	1
Zm00001d001907	85	42	-1.03029	3.07972	0.000178219	-1
Zm00001d001908	105	169	0.670585	4.16176	0.000238224	1
Zm00001d001910	18	1	-4.02449	0.569986	7.68171e-05	-1
Zm00001d001916	36	73	1.00199	2.86268	0.000522827	1
Zm00001d001917	35	63	0.830342	2.71527	0.00621679	1
Zm00001d001923	99	47	-1.08814	3.27529	2.15671e-05	-1
Zm00001d001924	40	9	-2.15189	1.77484	9.48459e-06	-1
Zm00001d001928	327	204	-0.695795	5.10941	7.71614e-08	-1
Zm00001d001932	203	309	0.590416	5.05413	7.81204e-06	1
Zm00001d001933	690	817	0.228288	6.60503	0.00336072	1
Zm00001d001939	177	339	0.921644	5.06451	4.19564e-12	1
Zm00001d001941	51	13	-1.97703	2.13453	1.94915e-06	-1
Zm00001d001953	559	441	-0.357393	6.01679	0.000144367	-1
Zm00001d001959	117	62	-0.930193	3.56196	3.91713e-05	-1
Zm00001d001966	379	505	0.398557	5.83774	7.55779e-05	1
Zm00001d001968	326	218	-0.595676	5.14382	3.09128e-06	-1
Zm00001d001978	335	229	-0.563971	5.19546	6.98146e-06	-1
Zm00001d001983	64	120	0.890187	3.59706	6.28607e-05	1
Zm00001d001994	286	379	0.39062	5.42922	0.00077442	1
Zm00001d002004	1076	1475	0.439579	7.36229	5.61096e-13	1
Zm00001d002006	452	337	-0.438847	5.67661	3.65939e-05	-1
Zm00001d002012	407	314	-0.389542	5.54714	0.000435719	-1
Zm00001d002024	546	427	-0.369983	5.97749	0.000116391	-1
Zm00001d002027	709	835	0.220541	6.63995	0.00410222	1
Zm00001d002028	768	658	-0.238391	6.52675	0.00274407	-1
Zm00001d002052	226	438	0.938815	5.42577	1.09121e-15	1
Zm00001d002053	134	198	0.547431	4.43537	0.000871255	1
Zm00001d002064	173	96	-0.864229	4.13902	1.96357e-06	-1
Zm00001d002084	130	90	-0.545295	3.85289	0.00584761	-1
Zm00001d002089	347	235	-0.577434	5.24051	3.02944e-06	-1
Zm00001d002094	3422	2619	-0.401221	8.60692	3.43523e-21	-1
Zm00001d002111	41	74	0.834567	2.93758	0.00276169	1
Zm00001d002115	125	193	0.610764	4.37384	0.000285209	1
Zm00001d002126	113	52	-1.13326	3.44749	1.85363e-06	-1
Zm00001d002132	30	58	0.932832	2.56629	0.00382221	1
Zm00001d002136	4	17	2.03851	0.68666	0.00722652	1
Zm00001d002137	25	47	0.892014	2.29082	0.0129346	1
Zm00001d002141	4944	3531	-0.501001	9.09533	1.03918e-40	-1
Zm00001d002147	50	99	0.968334	3.29979	7.78522e-05	1
Zm00001d002155	369	561	0.588803	5.91013	2.14999e-09	1
Zm00001d002160	37	74	0.982194	2.88801	0.000590225	1
Zm00001d002164	141	87	-0.711211	3.90388	0.000274081	-1
Zm00001d002166	523	378	-0.483702	5.86733	1.14989e-06	-1
Zm00001d002181	34	13	-1.39382	1.71856	0.00312177	-1
Zm00001d002200	28	59	1.05655	2.55033	0.00119738	1
Zm00001d002250	319	221	-0.544666	5.13313	2.09794e-05	-1
Zm00001d002253	529	747	0.48233	6.36503	1.09289e-08	1
Zm00001d002262	143	34	-2.08375	3.54801	3.48673e-17	-1
Zm00001d002266	219	147	-0.590115	4.5771	0.000148614	-1
Zm00001d002267	261	103	-1.35575	4.57091	4.43326e-17	-1
Zm00001d002272	123	60	-1.04948	3.5934	3.03246e-06	-1
Zm00001d002274	288	225	-0.371375	5.05926	0.00521628	-1
Zm00001d002277	67	37	-0.869833	2.80081	0.00433147	-1
Zm00001d002278	277	204	-0.45649	4.96728	0.000836474	-1
Zm00001d002282	90	43	-1.07878	3.14444	5.95478e-05	-1
Zm00001d002283	61	21	-1.54816	2.47307	1.17542e-05	-1
Zm00001d002284	488	344	-0.519727	5.753	5.53893e-07	-1
Zm00001d002288	63	104	0.706644	3.46072	0.00196134	1
Zm00001d002332	143	236	0.706872	4.62387	4.20224e-06	1
Zm00001d002339	1923	3082	0.66506	8.33291	1.28566e-47	1
Zm00001d002343	87	155	0.816876	3.98505	2.94399e-05	1
Zm00001d002345	79	48	-0.732729	3.07918	0.00770976	-1
Zm00001d002346	274	213	-0.37854	4.98483	0.00544835	-1
Zm00001d002347	249	187	-0.428272	4.82672	0.00279398	-1
Zm00001d002352	282	186	-0.615468	4.92846	8.6704e-06	-1
Zm00001d002364	192	76	-1.351	4.13469	5.19725e-13	-1
Zm00001d002377	86	150	0.786264	3.94949	7.22148e-05	1
Zm00001d002403	46	78	0.744855	3.04289	0.00529964	1
Zm00001d002410	882	722	-0.304146	6.69617	5.38094e-05	-1
Zm00001d002422	363	449	0.291242	5.71602	0.00529297	1
Zm00001d002429	663	931	0.474283	6.68516	4.50114e-10	1
Zm00001d002433	120	180	0.569061	4.29095	0.0010542	1
Zm00001d002449	54	98	0.842939	3.32804	0.000471161	1
Zm00001d002451	1525	2386	0.630329	7.97749	1.9997e-35	1
Zm00001d002462	245	88	-1.49129	4.44418	1.89223e-18	-1
Zm00001d002483	134	189	0.48036	4.39636	0.0040293	1
Zm00001d002489	209	121	-0.80327	4.42988	1.01444e-06	-1
Zm00001d002506	18	98	2.42129	2.9474	1.93126e-14	1
Zm00001d002534	935	796	-0.247576	6.8057	0.000697576	-1
Zm00001d002540	164	87	-0.929033	4.04073	8.12611e-07	-1
Zm00001d002543	4848	5705	0.219418	9.40966	2.8263e-10	1
Zm00001d002544	108	72	-0.59952	3.56917	0.00755016	-1
Zm00001d002546	4554	6328	0.459191	9.45331	1.81367e-40	1
Zm00001d002548	269	195	-0.479283	4.91586	0.000562301	-1
Zm00001d002553	192	139	-0.481066	4.43347	0.00318005	-1
Zm00001d002555	35	4	-3.10519	1.47349	3.43248e-07	-1
Zm00001d002592	33	1	-4.89445	1.29544	4.17686e-09	-1
Zm00001d002601	12783	10553	-0.291984	10.5556	9.58855e-26	-1
Zm00001d002603	149	269	0.83635	4.76347	1.18809e-08	1
Zm00001d002617	513	407	-0.349248	5.89697	0.00038814	-1
Zm00001d002624	112	172	0.602949	4.21288	0.000754031	1
Zm00001d002632	53	23	-1.21529	2.36821	0.000782068	-1
Zm00001d002641	177	108	-0.727467	4.22091	3.5125e-05	-1
Zm00001d002650	1135	980	-0.227226	7.09409	0.000620688	-1
Zm00001d002654	575	460	-0.33726	6.06617	0.000271501	-1
Zm00001d002663	171	101	-0.77431	4.1546	1.70887e-05	-1
Zm00001d002671	50	86	0.765518	3.1721	0.00264541	1
Zm00001d002673	62	100	0.673168	3.41798	0.0036529	1
Zm00001d002688	81	41	-0.99551	3.0235	0.000386736	-1
Zm00001d002690	1962	2242	0.177037	8.08278	0.000317874	1
Zm00001d002703	342	267	-0.372416	5.305	0.00182314	-1
Zm00001d002721	3218	1786	-0.8648	8.33658	4.63484e-79	-1
Zm00001d002734	255	322	0.321009	5.22593	0.00959022	1
Zm00001d002736	15	1	-3.76343	0.36807	0.000521183	-1
Zm00001d002758	31	156	2.31118	3.61762	7.2241e-21	1
Zm00001d002759	58	139	1.24376	3.69283	1.23734e-08	1
Zm00001d002782	112	71	-0.672071	3.59265	0.00252667	-1
Zm00001d002787	31	8	-1.9529	1.47275	0.000297911	-1
Zm00001d002791	229	294	0.344888	5.08515	0.00738237	1
Zm00001d002796	84	42	-1.01324	3.06863	0.000240459	-1
Zm00001d002797	203	135	-0.603475	4.46359	0.000188336	-1
Zm00001d002801	281	134	-1.08304	4.75764	3.57269e-13	-1
Zm00001d002819	165	102	-0.708621	4.12808	9.27334e-05	-1
Zm00001d002829	131	238	0.845374	4.5854	6.63764e-08	1
Zm00001d002833	97	241	1.29647	4.45931	1.13449e-14	1
Zm00001d002842	554	358	-0.645158	5.88515	8.0415e-11	-1
Zm00001d002848	16	4	-1.98195	0.630752	0.0118586	-1
Zm00001d002857	210	318	0.58294	5.0982	7.25281e-06	1
Zm00001d002875	87	33	-1.41054	3.00109	9.33417e-07	-1
Zm00001d002884	2	16	2.90886	0.502035	0.00131833	1
Zm00001d002889	515	608	0.224035	6.18203	0.0124811	1
Zm00001d002890	207	265	0.340765	4.93832	0.0122565	1
Zm00001d002891	103	64	-0.700825	3.46364	0.00328431	-1
Zm00001d002905	553	694	0.312179	6.3324	0.000253091	1
Zm00001d002943	584	466	-0.34097	6.08686	0.000212119	-1
Zm00001d002950	268	210	-0.367064	4.95811	0.00758714	-1
Zm00001d003014	416	598	0.50802	6.03457	6.34617e-08	1
Zm00001d003016	272	192	-0.51763	4.91595	0.000194145	-1
Zm00001d003048	46	15	-1.62394	2.069	9.05054e-05	-1
Zm00001d003062	992	867	-0.209694	6.90829	0.00293903	-1
Zm00001d003068	346	480	0.456708	5.74015	1.04581e-05	1
Zm00001d003071	152	206	0.422859	4.54318	0.0074593	1
Zm00001d003081	576	781	0.423761	6.45369	2.14182e-07	1
Zm00001d003083	133	182	0.436746	4.36073	0.0100065	1
Zm00001d003085	620	398	-0.654748	6.04316	4.04185e-12	-1
Zm00001d003089	245	156	-0.66622	4.70769	7.87976e-06	-1
Zm00001d003090	241	29	-3.06483	4.1476	1.57033e-42	-1
Zm00001d003101	321	180	-0.849542	5.0265	2.18594e-10	-1
Zm00001d003107	65	116	0.819004	3.574	0.000254746	1
Zm00001d003108	84	127	0.580246	3.79126	0.00602204	1
Zm00001d003114	104	57	-0.88151	3.41245	0.000278666	-1
Zm00001d003115	0	13	6.70663	0.130047	0.000245094	1
Zm00001d003120	10	1	-3.18439	-0.047508	0.0117402	-1
Zm00001d003123	421	272	-0.645387	5.49094	1.20009e-08	-1
Zm00001d003127	5210	7174	0.446071	9.63981	2.03473e-41	1
Zm00001d003143	19	3	-2.62859	0.746654	0.000860688	-1
Zm00001d003148	338	462	0.435317	5.69429	3.5792e-05	1
Zm00001d003158	30	9	-1.73834	1.47257	0.00107662	-1
Zm00001d003159	165	238	0.512756	4.71199	0.000539092	1
Zm00001d003164	1150	1612	0.47176	7.47669	1.11078e-15	1
Zm00001d003180	111	189	0.751757	4.29055	1.56027e-05	1
Zm00001d003185	37	10	-1.88976	1.71906	0.00010027	-1
Zm00001d003210	82	52	-0.67123	3.15419	0.0122369	-1
Zm00001d003242	300	395	0.381337	5.49253	0.000777933	1
Zm00001d003245	122	70	-0.81575	3.66077	0.000179107	-1
Zm00001d003247	20	6	-1.73142	0.952779	0.00939996	-1
Zm00001d003248	269	457	0.748904	5.55424	1.96794e-11	1
Zm00001d003254	104	147	0.483328	4.0376	0.0119491	1
Zm00001d003257	497	599	0.253838	6.14697	0.00517943	1
Zm00001d003268	256	326	0.33317	5.23826	0.00689643	1
Zm00001d003291	177	271	0.598785	4.86308	1.98722e-05	1
Zm00001d003328	241	170	-0.51859	4.74254	0.000424945	-1
Zm00001d003329	281	221	-0.361756	5.02821	0.00710328	-1
Zm00001d003333	325	210	-0.645153	5.12004	5.52556e-07	-1
Zm00001d003345	210	277	0.383883	4.98298	0.00411547	1
Zm00001d003347	34	66	0.938996	2.74309	0.00183718	1
Zm00001d003349	46	22	-1.07522	2.21593	0.00497554	-1
Zm00001d003378	341	258	-0.417638	5.28138	0.000615645	-1
Zm00001d003379	848	574	-0.578323	6.52357	6.17879e-13	-1
Zm00001d003381	226	296	0.373679	5.08234	0.00374849	1
Zm00001d003393	243	325	0.403889	5.20321	0.00121646	1
Zm00001d003394	106	150	0.485001	4.0656	0.0107427	1
Zm00001d003395	199	285	0.502514	4.97385	0.000186476	1
Zm00001d003401	2297	3080	0.407746	8.43692	4.8407e-20	1
Zm00001d003411	119	79	-0.605664	3.70385	0.00465432	-1
Zm00001d003415	61	97	0.652692	3.38284	0.00537532	1
Zm00001d003427	334	248	-0.444728	5.24019	0.000319282	-1
Zm00001d003438	382	201	-0.941359	5.24381	5.13565e-14	-1
Zm00001d003452	19	1	-4.10197	0.631475	4.03632e-05	-1
Zm00001d003457	311	517	0.71761	5.74299	5.98599e-12	1
Zm00001d003468	185	280	0.582166	4.91637	2.32523e-05	1
Zm00001d003477	86	51	-0.767787	3.1854	0.00363298	-1
Zm00001d003513	3	14	2.16129	0.435271	0.0127622	1
Zm00001d003518	251	169	-0.58572	4.77365	5.8004e-05	-1
Zm00001d003533	229	51	-2.17942	4.19834	5.67843e-28	-1
Zm00001d003538	111	61	-0.877738	3.50558	0.000138635	-1
Zm00001d003539	435	627	0.511913	6.10102	2.9176e-08	1
Zm00001d003552	68	109	0.664334	3.54278	0.00330607	1
Zm00001d003555	17	50	1.53409	2.19181	6.92263e-05	1
Zm00001d003566	44	77	0.790223	3.0086	0.00354894	1
Zm00001d003593	5	19	1.88466	0.850115	0.00664208	1
Zm00001d003598	204	295	0.516467	5.01749	9.58195e-05	1
Zm00001d003601	1270	929	-0.466438	7.1508	7.90481e-13	-1
Zm00001d003612	272	126	-1.12482	4.69796	1.54076e-13	-1
Zm00001d003616	547	433	-0.352497	5.98774	0.000230822	-1
Zm00001d003632	1095	860	-0.363889	6.98118	1.19353e-07	-1
Zm00001d003643	264	397	0.572964	5.42013	8.93745e-07	1
Zm00001d003653	349	512	0.537343	5.79954	1.46468e-07	1
Zm00001d003655	67	35	-0.949724	2.77397	0.00204549	-1
Zm00001d003672	804	984	0.27601	6.85097	0.000127048	1
Zm00001d003673	248	185	-0.437972	4.81688	0.00230394	-1
Zm00001d003680	492	789	0.665818	6.3702	3.64554e-15	1
Zm00001d003683	1121	1439	0.344832	7.36761	1.46686e-08	1
Zm00001d003712	215	318	0.549012	5.11177	2.15472e-05	1
Zm00001d003718	158	226	0.500651	4.64306	0.000991401	1
Zm00001d003725	807	1171	0.521619	6.99573	3.6215e-14	1
Zm00001d003730	7224	6660	-0.132687	9.80624	3.23798e-05	-1
Zm00001d003751	12	0	-6.60756	0.0459925	0.000489894	-1
Zm00001d003757	390	960	1.28388	6.44423	3.2955e-51	1
Zm00001d003760	150	405	1.4168	5.16779	8.41322e-27	1
Zm00001d003767	1122	1519	0.421595	7.41228	2.1762e-12	1
Zm00001d003779	184	248	0.414977	4.81152	0.00363694	1
Zm00001d003784	128	14	-3.19657	3.23891	2.47265e-24	-1
Zm00001d003800	682	831	0.269618	6.61064	0.000515064	1
Zm00001d003812	412	323	-0.366398	5.57468	0.000847148	-1
Zm00001d003813	180	246	0.434988	4.79148	0.00248298	1
Zm00001d003817	506	711	0.475199	6.29697	3.85225e-08	1
Zm00001d003823	14	3	-2.19136	0.438051	0.0127622	-1
Zm00001d003830	101	32	-1.66975	3.1454	1.7915e-09	-1
Zm00001d003833	73	17	-2.10961	2.60217	2.10509e-09	-1
Zm00001d003840	256	380	0.554218	5.36489	3.17935e-06	1
Zm00001d003846	210	275	0.373434	4.97711	0.00535036	1
Zm00001d003850	285	367	0.349269	5.40101	0.00297081	1
Zm00001d003857	1447	1819	0.314642	7.71858	8.73159e-09	1
Zm00001d003861	12	2	-2.52733	0.215596	0.0129695	-1
Zm00001d003878	258	349	0.420266	5.29832	0.000487608	1
Zm00001d003879	944	1175	0.300352	7.09544	5.90471e-06	1
Zm00001d003895	809	930	0.18565	6.81121	0.0106281	1
Zm00001d003897	11	28	1.32275	1.46904	0.00954372	1
Zm00001d003911	1647	1418	-0.231378	7.62849	3.85718e-05	-1
Zm00001d003917	243	319	0.377016	5.18806	0.00268329	1
Zm00001d003941	278	218	-0.365984	5.01101	0.00675535	-1
Zm00001d003948	235	141	-0.751857	4.61595	1.06287e-06	-1
Zm00001d003950	182	129	-0.511562	4.34473	0.00232283	-1
Zm00001d003962	660	787	0.238442	6.54655	0.00272512	1
Zm00001d003972	1	12	3.41551	0.130317	0.0034275	1
Zm00001d003999	25	74	1.54547	2.72822	9.02861e-07	1
Zm00001d004048	281	479	0.753782	5.6199	4.84924e-12	1
Zm00001d004051	63	97	0.606242	3.40063	0.00914638	1
Zm00001d004053	338	254	-0.427426	5.26456	0.000489965	-1
Zm00001d004057	315	520	0.707525	5.7551	1.1625e-11	1
Zm00001d004058	30	100	1.7174	3.10735	6.12067e-10	1
Zm00001d004094	92	46	-1.01343	3.19606	0.00011787	-1
Zm00001d004099	110	66	-0.751265	3.53776	0.00093768	-1
Zm00001d004119	393	279	-0.509485	5.44648	8.56579e-06	-1
Zm00001d004125	1048	798	-0.408536	6.8987	7.5627e-09	-1
Zm00001d004136	270	391	0.518595	5.42026	8.57047e-06	1
Zm00001d004137	45	0	-8.50356	1.66296	5.97214e-14	-1
Zm00001d004138	825	346	-1.26873	6.24585	2.99237e-44	-1
Zm00001d004140	213	137	-0.651611	4.51346	4.19812e-05	-1
Zm00001d004152	199	272	0.43519	4.93506	0.00140527	1
Zm00001d004153	209	284	0.426754	5.00039	0.00133299	1
Zm00001d004154	190	86	-1.15784	4.17615	2.0692e-10	-1
Zm00001d004193	290	380	0.374391	5.44	0.00121963	1
Zm00001d004198	487	400	-0.299251	5.84437	0.00308241	-1
Zm00001d004215	327	235	-0.491821	5.1902	9.00948e-05	-1
Zm00001d004220	1952	3549	0.847005	8.46868	1.87353e-81	1
Zm00001d004248	283	404	0.497954	5.47564	1.28995e-05	1
Zm00001d004380	23	6	-1.93189	1.09054	0.00233201	-1
Zm00001d004383	173	232	0.407684	4.71931	0.00580099	1
Zm00001d004386	130	237	0.850347	4.57764	6.09182e-08	1
Zm00001d004409	41	75	0.8539	2.94961	0.0021108	1
Zm00001d004415	30	54	0.82997	2.50235	0.0118088	1
Zm00001d004416	50	14	-1.84261	2.13439	7.29944e-06	-1
Zm00001d004428	128	188	0.538738	4.36501	0.00142541	1
Zm00001d004436	19	72	1.89969	2.61119	2.10861e-08	1
Zm00001d004448	191	138	-0.483944	4.42484	0.00308688	-1
Zm00001d004465	93	142	0.594523	3.94388	0.00277241	1
Zm00001d004472	284	226	-0.344812	5.0508	0.00981168	-1
Zm00001d004489	24	61	1.32588	2.51788	7.65316e-05	1
Zm00001d004554	42	86	1.01638	3.08678	0.000131628	1
Zm00001d004560	3	16	2.35233	0.566316	0.00444281	1
Zm00001d004587	32	8	-1.99852	1.50598	0.000184753	-1
Zm00001d004595	92	48	-0.95219	3.21613	0.000263327	-1
Zm00001d004625	57	32	-0.845793	2.58497	0.0107186	-1
Zm00001d004649	183	107	-0.788933	4.24579	6.32374e-06	-1
Zm00001d004659	347	246	-0.511471	5.26718	2.98007e-05	-1
Zm00001d004667	303	240	-0.351534	5.14059	0.00591173	-1
Zm00001d004669	547	463	-0.255879	6.03083	0.00625832	-1
Zm00001d004689	949	1353	0.496213	7.21422	7.86218e-15	1
Zm00001d004691	129	187	0.519833	4.36505	0.00209131	1
Zm00001d004700	65	104	0.661643	3.47758	0.00433048	1
Zm00001d004702	129	246	0.91522	4.60827	4.14059e-09	1
Zm00001d004706	115	30	-1.94954	3.267	7.46449e-13	-1
Zm00001d004734	67	33	-1.0343	2.74662	0.000899674	-1
Zm00001d004753	165	409	1.29358	5.21625	9.87712e-24	1
Zm00001d004758	512	605	0.225327	6.17432	0.0122344	1
Zm00001d004790	692	508	-0.46126	6.27913	1.09268e-07	-1
Zm00001d004807	364	273	-0.43028	5.36958	0.000239823	-1
Zm00001d004836	30	10	-1.58833	1.50562	0.00224347	-1
Zm00001d004837	1781	1983	0.139574	7.92355	0.00679842	1
Zm00001d004839	822	1204	0.535144	7.03021	3.87174e-15	1
Zm00001d004840	2	14	2.71782	0.36473	0.00419502	1
Zm00001d004841	910	1180	0.359391	7.07544	7.13552e-08	1
Zm00001d004848	62	29	-1.10828	2.6161	0.000724993	-1
Zm00001d004861	307	246	-0.334842	5.16669	0.00822209	-1
Zm00001d004875	160	111	-0.542414	4.14885	0.00248856	-1
Zm00001d004881	27	62	1.18019	2.58149	0.00027388	1
Zm00001d004885	47	21	-1.17289	2.21607	0.0022238	-1
Zm00001d004917	83	53	-0.661276	3.17493	0.0129058	-1
Zm00001d004927	164	220	0.408124	4.64327	0.00730078	1
Zm00001d004933	284	188	-0.61024	4.94062	9.49641e-06	-1
Zm00001d004936	517	632	0.274286	6.21481	0.00193167	1
Zm00001d004959	102	148	0.521081	4.03185	0.00675672	1
Zm00001d004979	261	333	0.335916	5.2675	0.00587579	1
Zm00001d004982	254	359	0.48354	5.31226	5.56515e-05	1
Zm00001d004997	293	385	0.378403	5.45702	0.00100103	1
Zm00001d005008	120	71	-0.7715	3.6533	0.00040382	-1
Zm00001d005012	100	45	-1.16519	3.26577	6.17332e-06	-1
Zm00001d005027	232	297	0.340762	5.10149	0.00871877	1
Zm00001d005059	233	144	-0.709186	4.61964	3.95427e-06	-1
Zm00001d005063	84	24	-1.81737	2.85476	6.00162e-09	-1
Zm00001d005089	125	214	0.759681	4.46464	3.21706e-06	1
Zm00001d005090	624	465	-0.439627	6.13953	1.24091e-06	-1
Zm00001d005094	110	69	-0.687254	3.56148	0.0022554	-1
Zm00001d005100	230	159	-0.547661	4.66402	0.000288523	-1
Zm00001d005118	180	285	0.647191	4.91622	2.66968e-06	1
Zm00001d005146	525	888	0.742691	6.51107	4.20789e-20	1
Zm00001d005151	177	233	0.380932	4.73691	0.00948081	1
Zm00001d005154	124	84	-0.576582	3.77351	0.00456284	-1
Zm00001d005159	678	858	0.324225	6.63221	2.56378e-05	1
Zm00001d005182	10	0	-6.34748	-0.146878	0.00195752	-1
Zm00001d005188	120	179	0.56103	4.28622	0.00126702	1
Zm00001d005193	229	168	-0.462005	4.69289	0.00202171	-1
Zm00001d005200	434	561	0.354802	6.00777	0.000176509	1
Zm00001d005228	195	272	0.464465	4.92279	0.000694616	1
Zm00001d005231	1907	2914	0.59625	8.27909	1.39981e-37	1
Zm00001d005238	576	722	0.310456	6.39005	0.00020175	1
Zm00001d005252	512	341	-0.601605	5.78899	3.96676e-09	-1
Zm00001d005253	269	344	0.339249	5.31262	0.00530925	1
Zm00001d005256	85	128	0.574502	3.80463	0.00626896	1
Zm00001d005257	30	12	-1.32828	1.56953	0.00798014	-1
Zm00001d005270	41	77	0.891805	2.97339	0.00121793	1
Zm00001d005275	229	154	-0.587437	4.64191	0.000113885	-1
Zm00001d005276	2427	2136	-0.199665	8.20189	2.62662e-05	-1
Zm00001d005278	45	0	-8.50356	1.66296	5.97214e-14	-1
Zm00001d005281	388	469	0.258042	5.79355	0.0109689	1
Zm00001d005300	88	128	0.524533	3.82454	0.0120971	1
Zm00001d005312	95	145	0.594002	3.97375	0.00248964	1
Zm00001d005315	266	212	-0.342595	4.95806	0.0128293	-1
Zm00001d005323	331	221	-0.59792	5.16473	2.42652e-06	-1
Zm00001d005328	95	151	0.652448	4.00866	0.000749628	1
Zm00001d005334	2094	2513	0.247722	8.21454	1.64587e-07	1
Zm00001d005338	541	378	-0.532508	5.89586	6.71974e-08	-1
Zm00001d005347	395	575	0.526157	5.97078	4.39885e-08	1
Zm00001d005350	203	150	-0.451606	4.52518	0.00431596	-1
Zm00001d005355	39	4	-3.26078	1.60204	3.20238e-08	-1
Zm00001d005356	246	66	-1.91152	4.35204	8.90219e-26	-1
Zm00001d005368	96	59	-0.716531	3.35868	0.00382616	-1
Zm00001d005393	118	82	-0.539815	3.71793	0.0113286	-1
Zm00001d005398	11	34	1.60172	1.65707	0.000834919	1
Zm00001d005429	50	13	-1.94853	2.11311	3.11953e-06	-1
Zm00001d005432	37	74	0.982194	2.88801	0.000590225	1
Zm00001d005446	447	614	0.442444	6.09984	1.61924e-06	1
Zm00001d005451	281	209	-0.442252	4.99378	0.0010994	-1
Zm00001d005454	1712	3233	0.901728	8.31494	1.37581e-84	1
Zm00001d005460	81	165	1.00994	4.00792	2.21963e-07	1
Zm00001d005470	75	45	-0.750746	2.99997	0.00803212	-1
Zm00001d005472	1707	1255	-0.45915	7.57983	8.13362e-16	-1
Zm00001d005478	418	220	-0.941019	5.37304	3.98644e-15	-1
Zm00001d005485	447	655	0.535682	6.15411	3.38794e-09	1
Zm00001d005503	335	451	0.413419	5.669	0.000100257	1
Zm00001d005507	244	153	-0.688314	4.69342	4.38058e-06	-1
Zm00001d005513	103	159	0.610368	4.09824	0.00110068	1
Zm00001d005516	184	135	-0.461792	4.3808	0.00539465	-1
Zm00001d005542	669	881	0.38166	6.64512	6.535e-07	1
Zm00001d005546	795	1588	0.982659	7.26283	1.26226e-52	1
Zm00001d005552	19	41	1.08922	2.04273	0.00629421	1
Zm00001d005573	362	278	-0.396162	5.37623	0.000698461	-1
Zm00001d005584	291	216	-0.445179	5.0426	0.000840307	-1
Zm00001d005607	7	21	1.55276	1.04285	0.0126012	1
Zm00001d005622	60	21	-1.52437	2.45615	1.75885e-05	-1
Zm00001d005624	844	736	-0.212917	6.67424	0.00533018	-1
Zm00001d005648	30	54	0.82997	2.50235	0.0118088	1
Zm00001d005649	1765	1561	-0.192597	7.74615	0.000388501	-1
Zm00001d005653	89	55	-0.708509	3.25521	0.00594464	-1
Zm00001d005675	593	826	0.462613	6.51786	7.18233e-09	1
Zm00001d005726	376	241	-0.656838	5.32439	5.02945e-08	-1
Zm00001d005732	441	556	0.318812	6.01075	0.00074053	1
Zm00001d005742	168	249	0.551931	4.76069	0.000150001	1
Zm00001d005754	224	174	-0.379584	4.69629	0.0112661	-1
Zm00001d005757	76	151	0.973905	3.89398	1.11071e-06	1
Zm00001d005765	122	197	0.675351	4.37817	5.92112e-05	1
Zm00001d005775	14	36	1.33943	1.79744	0.00263377	1
Zm00001d005779	19	0	-7.26507	0.570231	3.84742e-06	-1
Zm00001d005791	2630	3473	0.38569	8.61956	8.09956e-20	1
Zm00001d005794	431	275	-0.663427	5.51765	3.49239e-09	-1
Zm00001d005808	220	362	0.702758	5.23738	1.4212e-08	1
Zm00001d005814	66	38	-0.809833	2.80071	0.00795936	-1
Zm00001d005816	67	39	-0.794134	2.82716	0.00858966	-1
Zm00001d005818	254	342	0.413578	5.27213	0.000676591	1
Zm00001d005830	0	11	6.46813	-0.0503104	0.00097925	1
Zm00001d005833	219	159	-0.476997	4.62289	0.00184266	-1
Zm00001d005843	319	395	0.292779	5.53144	0.00897986	1
Zm00001d005863	0	9	6.18224	-0.25653	0.00391328	1
Zm00001d005866	196	319	0.686942	5.06226	1.9295e-07	1
Zm00001d005871	34	65	0.917012	2.72919	0.00245403	1
Zm00001d005881	144	203	0.479645	4.49853	0.00282295	1
Zm00001d005895	33	8	-2.04275	1.53847	0.000113952	-1
Zm00001d005905	77	138	0.82531	3.81734	5.42486e-05	1
Zm00001d005926	114	163	0.499963	4.17762	0.0059499	1
Zm00001d005928	359	285	-0.348299	5.38505	0.0027916	-1
Zm00001d005945	756	599	-0.351179	6.45357	1.79583e-05	-1
Zm00001d005951	699	561	-0.332639	6.34897	8.24013e-05	-1
Zm00001d005958	298	214	-0.49287	5.05676	0.000201197	-1
Zm00001d005961	43	80	0.878348	3.03134	0.00112291	1
Zm00001d005966	237	167	-0.520124	4.718	0.000455299	-1
Zm00001d005969	171	120	-0.525914	4.25011	0.0024156	-1
Zm00001d005975	108	163	0.577879	4.14631	0.00165253	1
Zm00001d005993	10	26	1.35223	1.36474	0.0114032	1
Zm00001d005998	87	157	0.835357	3.99669	1.7895e-05	1
Zm00001d006008	5881	7019	0.239785	9.69923	2.03655e-13	1
Zm00001d006010	418	524	0.310567	5.92924	0.00142932	1
Zm00001d006016	506	164	-1.6401	5.44466	7.03902e-41	-1
Zm00001d006024	42	76	0.838315	2.97348	0.00231001	1
Zm00001d006030	166	115	-0.544468	4.20039	0.00201123	-1
Zm00001d006033	216	156	-0.484568	4.60007	0.00168844	-1
Zm00001d006041	426	266	-0.694581	5.48899	9.31216e-10	-1
Zm00001d006046	510	633	0.296229	6.20722	0.00083825	1
Zm00001d006052	514	663	0.351751	6.24922	5.64331e-05	1
Zm00001d006064	419	520	0.296068	5.92469	0.00241326	1
Zm00001d006085	402	503	0.307863	5.87169	0.00197977	1
Zm00001d006088	10	28	1.45865	1.43498	0.00513866	1
Zm00001d006106	104	161	0.614465	4.11441	0.000946102	1
Zm00001d006107	300	480	0.662438	5.6574	6.66486e-10	1
Zm00001d006112	194	265	0.434281	4.89815	0.00166952	1
Zm00001d006113	280	352	0.314609	5.35643	0.00863553	1
Zm00001d006124	180	274	0.59043	4.88212	2.26497e-05	1
Zm00001d006125	375	525	0.46988	5.86332	2.49729e-06	1
Zm00001d006132	449	319	-0.508404	5.63806	2.3417e-06	-1
Zm00001d006160	2230	1512	-0.57596	7.91697	6.28303e-29	-1
Zm00001d006169	45	4	-3.46662	1.77567	8.57041e-10	-1
Zm00001d006193	47	24	-0.981317	2.27472	0.00867098	-1
Zm00001d006204	169	222	0.377878	4.66914	0.0121696	1
Zm00001d006212	293	209	-0.502557	5.02855	0.000172917	-1
Zm00001d006213	21618	19049	-0.19793	11.3566	2.06477e-15	-1
Zm00001d006227	121	167	0.449031	4.23312	0.0117431	1
Zm00001d006244	219	288	0.379535	5.04058	0.00375053	1
Zm00001d006268	0	11	6.46813	-0.0503104	0.00097925	1
Zm00001d006269	242	179	-0.45019	4.77673	0.00198594	-1
Zm00001d006287	865	1310	0.583312	7.13228	8.59771e-19	1
Zm00001d006293	145	87	-0.751534	3.92863	0.000108248	-1
Zm00001d006309	983	1357	0.449695	7.23792	1.29153e-12	1
Zm00001d006321	1353	1116	-0.293209	7.31715	2.11522e-06	-1
Zm00001d006323	1008	883	-0.206397	6.93285	0.00321315	-1
Zm00001d006329	300	238	-0.349251	5.12734	0.00646694	-1
Zm00001d006330	187	48	-1.97453	3.94907	1.47435e-20	-1
Zm00001d006336	178	265	0.558378	4.84712	7.52818e-05	1
Zm00001d006337	117	174	0.556674	4.24763	0.00162667	1
Zm00001d006350	126	56	-1.18353	3.58591	1.83308e-07	-1
Zm00001d006384	26	49	0.895669	2.34665	0.0107269	1
Zm00001d006401	170	258	0.58607	4.79782	4.53528e-05	1
Zm00001d006428	512	318	-0.702311	5.74998	1.66147e-11	-1
Zm00001d006433	384	484	0.318394	5.81171	0.00157928	1
Zm00001d006439	722	921	0.335737	6.72909	7.1604e-06	1
Zm00001d006440	580	721	0.298475	6.3934	0.000346912	1
Zm00001d006455	339	536	0.645343	5.82244	2.15273e-10	1
Zm00001d006457	312	249	-0.340661	5.18728	0.00679316	-1
Zm00001d006459	282	201	-0.503648	4.97333	0.00021957	-1
Zm00001d006472	462	244	-0.936071	5.51828	1.65151e-16	-1
Zm00001d006474	414	549	0.391658	5.96071	4.72961e-05	1
Zm00001d006480	604	500	-0.287969	6.15881	0.00139331	-1
Zm00001d006485	17	0	-7.1057	0.438809	1.53628e-05	-1
Zm00001d006493	346	438	0.32464	5.66557	0.00228164	1
Zm00001d006505	35	11	-1.67399	1.69026	0.000543253	-1
Zm00001d006510	2325	2696	0.198166	8.33872	1.45414e-05	1
Zm00001d006512	339	431	0.33088	5.63969	0.00207243	1
Zm00001d006547	3569	3021	-0.255898	8.73195	4.6462e-10	-1
Zm00001d006548	2084	2338	0.150497	8.15572	0.00178529	1
Zm00001d006549	53	22	-1.27907	2.35015	0.000460605	-1
Zm00001d006551	237	101	-1.24491	4.46496	6.52164e-14	-1
Zm00001d006552	442	207	-1.10936	5.39792	2.10026e-20	-1
Zm00001d006555	867	757	-0.21112	6.71377	0.00521738	-1
Zm00001d006562	126	193	0.599279	4.37834	0.000361928	1
Zm00001d006565	137	197	0.508217	4.44402	0.00193464	1
Zm00001d006567	278	424	0.593348	5.50639	1.5335e-07	1
Zm00001d006573	672	582	-0.222811	6.34182	0.00922767	-1
Zm00001d006574	56	90	0.667898	3.2718	0.00630538	1
Zm00001d006580	281	196	-0.534844	4.95552	9.55051e-05	-1
Zm00001d006582	120	181	0.577049	4.29567	0.000875373	1
Zm00001d006588	99	64	-0.643751	3.42937	0.00779682	-1
Zm00001d006590	81	50	-0.709999	3.12254	0.00872718	-1
Zm00001d006591	80	39	-1.04954	2.98881	0.000224826	-1
Zm00001d006593	312	206	-0.614011	5.07373	2.63835e-06	-1
Zm00001d006594	107	165	0.608864	4.15148	0.000890648	1
Zm00001d006602	423	324	-0.399942	5.598	0.000242848	-1
Zm00001d006608	146	63	-1.22631	3.7816	7.70423e-09	-1
Zm00001d006621	136	68	-1.01407	3.74692	1.85381e-06	-1
Zm00001d006623	704	838	0.235922	6.63805	0.00214918	1
Zm00001d006626	444	345	-0.379256	5.67646	0.000361782	-1
Zm00001d006628	1494	819	-0.882557	7.22462	3.44889e-42	-1
Zm00001d006629	205	158	-0.390841	4.56489	0.0124222	-1
Zm00001d006638	53	88	0.714776	3.22281	0.00416028	1
Zm00001d006650	140	451	1.67141	5.25734	2.21578e-37	1
Zm00001d006658	140	195	0.462282	4.44839	0.00476308	1
Zm00001d006667	333	412	0.29161	5.59242	0.00772222	1
Zm00001d006701	140	74	-0.934076	3.81452	6.4179e-06	-1
Zm00001d006708	606	387	-0.662226	6.00745	4.0922e-12	-1
Zm00001d006711	283	174	-0.716721	4.89467	3.17994e-07	-1
Zm00001d006714	187	248	0.39166	4.82146	0.00587341	1
Zm00001d006720	14	32	1.17013	1.68667	0.0114445	1
Zm00001d006722	67	107	0.658983	3.51868	0.00388803	1
Zm00001d006725	527	646	0.278258	6.24452	0.00146973	1
Zm00001d006744	33	10	-1.72529	1.60098	0.000614054	-1
Zm00001d006749	269	354	0.380575	5.33571	0.00157555	1
Zm00001d006750	585	745	0.333327	6.42502	5.30176e-05	1
Zm00001d006756	169	231	0.435179	4.7015	0.00343637	1
Zm00001d006758	280	214	-0.403023	5.00532	0.00286281	-1
Zm00001d006759	107	68	-0.66843	3.52955	0.00330607	-1
Zm00001d006760	3074	3994	0.36229	8.83128	1.45582e-19	1
Zm00001d006771	221	284	0.346257	5.03501	0.00829995	1
Zm00001d006788	140	193	0.447419	4.43989	0.00648927	1
Zm00001d006825	67	114	0.750302	3.57414	0.000792353	1
Zm00001d006828	361	208	-0.810455	5.20868	1.17654e-10	-1
Zm00001d006834	158	109	-0.550483	4.12773	0.0023048	-1
Zm00001d006838	123	194	0.641461	4.36928	0.000142773	1
Zm00001d006844	2899	3721	0.344708	8.73691	4.41131e-17	1
Zm00001d006856	185	80	-1.22357	4.11845	5.39953e-11	-1
Zm00001d006857	192	141	-0.460474	4.44202	0.00463587	-1
Zm00001d006860	110	69	-0.687254	3.56148	0.0022554	-1
Zm00001d006861	66	33	-1.01265	2.73264	0.00121843	-1
Zm00001d006871	1302	1523	0.210754	7.50986	0.000301784	1
Zm00001d006876	195	120	-0.715263	4.36339	1.9636e-05	-1
Zm00001d006899	3488	3193	-0.142896	8.75142	0.000476201	-1
Zm00001d006907	536	635	0.229061	6.24219	0.00894098	1
Zm00001d006917	566	391	-0.548901	5.95411	1.45829e-08	-1
Zm00001d006928	163	227	0.462105	4.66528	0.00217742	1
Zm00001d007029	333	233	-0.530367	5.20045	2.28219e-05	-1
Zm00001d007058	159	237	0.560083	4.68686	0.000181964	1
Zm00001d007065	789	633	-0.333175	6.52295	2.89927e-05	-1
Zm00001d007067	432	553	0.340747	5.99329	0.000339622	1
Zm00001d007075	904	777	-0.233787	6.76347	0.00156095	-1
Zm00001d007079	65	31	-1.08051	2.69009	0.000694712	-1
Zm00001d007084	5551	6574	0.228605	9.6099	6.36354e-12	1
Zm00001d007097	351	180	-0.978392	5.11006	7.9539e-14	-1
Zm00001d007103	60	112	0.883682	3.50194	0.000126258	1
Zm00001d007117	217	127	-0.78768	4.4891	9.9263e-07	-1
Zm00001d007130	281	362	0.349868	5.38108	0.00314444	1
Zm00001d007139	229	177	-0.386771	4.72474	0.00912638	-1
Zm00001d007154	725	853	0.219116	6.6713	0.00390979	1
Zm00001d007157	72	141	0.953009	3.80385	3.92261e-06	1
Zm00001d007164	208	142	-0.565692	4.51326	0.000369921	-1
Zm00001d007172	162	93	-0.815264	4.06295	1.17124e-05	-1
Zm00001d007173	267	213	-0.341221	4.96403	0.013023	-1
Zm00001d007174	115	179	0.622365	4.26208	0.000394493	1
Zm00001d007175	240	36	-2.7481	4.17856	5.75111e-38	-1
Zm00001d007187	349	273	-0.36959	5.33527	0.00178789	-1
Zm00001d007192	806	1119	0.457884	6.95678	5.07836e-11	1
Zm00001d007199	34	14	-1.2879	1.74647	0.0055707	-1
Zm00001d007202	150	216	0.510299	4.57451	0.00107224	1
Zm00001d007214	220	305	0.455671	5.09034	0.000465873	1
Zm00001d007229	247	183	-0.447817	4.80696	0.00189083	-1
Zm00001d007241	100	66	-0.613924	3.455	0.0105276	-1
Zm00001d007255	205	149	-0.475384	4.52927	0.00262126	-1
Zm00001d007261	76	130	0.758062	3.75695	0.000281372	1
Zm00001d007267	1952	1718	-0.199623	7.88799	0.000124743	-1
Zm00001d007270	243	347	0.49835	5.25742	4.68931e-05	1
Zm00001d007274	701	382	-0.891037	6.13269	5.91178e-22	-1
Zm00001d007295	404	290	-0.493535	5.49264	1.20658e-05	-1
Zm00001d007301	748	635	-0.25165	6.48273	0.00179277	-1
Zm00001d007305	3	14	2.16129	0.435271	0.0127622	1
Zm00001d007372	282	356	0.320641	5.36996	0.00711271	1
Zm00001d007383	495	624	0.318632	6.17666	0.000381485	1
Zm00001d007388	464	353	-0.409744	5.7266	9.02096e-05	-1
Zm00001d007434	324	224	-0.547653	5.1542	1.65585e-05	-1
Zm00001d007435	409	557	0.43005	5.96508	7.7208e-06	1
Zm00001d007436	230	299	0.362924	5.10143	0.00518487	1
Zm00001d007469	78	24	-1.71062	2.77513	8.25501e-08	-1
Zm00001d007477	56	30	-0.913047	2.53775	0.00679068	-1
Zm00001d007500	372	292	-0.36461	5.42895	0.00151023	-1
Zm00001d007522	678	404	-0.76216	6.13105	1.2762e-16	-1
Zm00001d007630	148	96	-0.639229	3.99995	0.000711987	-1
Zm00001d007646	10	34	1.73762	1.62721	0.000393673	1
Zm00001d007650	164	225	0.440527	4.66167	0.00352941	1
Zm00001d007675	134	93	-0.541734	3.89728	0.00545277	-1
Zm00001d007679	79	25	-1.67037	2.80206	1.13304e-07	-1
Zm00001d007698	478	390	-0.308861	5.8133	0.00247481	-1
Zm00001d007719	434	260	-0.754313	5.49327	3.08875e-11	-1
Zm00001d007757	461	371	-0.328662	5.75252	0.00156555	-1
Zm00001d007763	123	188	0.596167	4.34216	0.000465949	1
Zm00001d007764	362	181	-1.01491	5.14214	5.34978e-15	-1
Zm00001d007766	59	18	-1.72113	2.38682	3.18494e-06	-1
Zm00001d007768	110	170	0.612054	4.19269	0.000689353	1
Zm00001d007776	172	119	-0.546381	4.25016	0.00162667	-1
Zm00001d007784	459	318	-0.544702	5.65487	3.71285e-07	-1
Zm00001d007789	23	8	-1.52427	1.17517	0.0107331	-1
Zm00001d007801	138	89	-0.647469	3.89751	0.000924945	-1
Zm00001d007810	1574	2006	0.334449	7.85081	1.9919e-10	1
Zm00001d007814	10	0	-6.34748	-0.146878	0.00195752	-1
Zm00001d007815	1181	1823	0.610839	7.59734	5.69281e-27	1
Zm00001d007819	1587	1914	0.254856	7.81886	1.57933e-06	1
Zm00001d007820	26	49	0.895669	2.34665	0.0107269	1
Zm00001d007824	3244	3653	0.155888	8.79651	0.0001148	1
Zm00001d007835	1347	1080	-0.334098	7.29254	8.1669e-08	-1
Zm00001d007836	48	78	0.683616	3.06537	0.00972881	1
Zm00001d007840	271	401	0.549686	5.44385	1.96847e-06	1
Zm00001d007845	31	70	1.15649	2.75653	0.000135915	1
Zm00001d007857	781	643	-0.295865	6.52488	0.000202566	-1
Zm00001d007862	1005	762	-0.414687	6.83575	9.92045e-09	-1
Zm00001d007870	272	214	-0.361222	4.98185	0.00811556	-1
Zm00001d007889	531	635	0.242579	6.236	0.00573086	1
Zm00001d007901	283	146	-0.96964	4.80482	2.90445e-11	-1
Zm00001d007902	141	214	0.586077	4.5308	0.000220681	1
Zm00001d007912	335	263	-0.364358	5.27885	0.00285667	-1
Zm00001d007915	55	12	-2.20004	2.19709	1.07518e-07	-1
Zm00001d007934	124	176	0.489405	4.29113	0.00489872	1
Zm00001d007936	70	135	0.930901	3.74971	9.72625e-06	1
Zm00001d007940	325	420	0.354415	5.59226	0.00118982	1
Zm00001d007943	279	176	-0.679717	4.88831	1.28536e-06	-1
Zm00001d007951	326	401	0.283218	5.55735	0.0107121	1
Zm00001d007975	402	304	-0.418388	5.51705	0.00018257	-1
Zm00001d008171	150	102	-0.571226	4.04562	0.00209579	-1
Zm00001d008178	322	206	-0.659507	5.10121	3.67637e-07	-1
Zm00001d008191	21	53	1.31509	2.32767	0.000263136	1
Zm00001d008210	126	47	-1.43568	3.51477	1.26423e-09	-1
Zm00001d008214	6	23	1.90146	1.08695	0.00233201	1
Zm00001d008216	628	488	-0.379211	6.17458	2.33521e-05	-1
Zm00001d008218	737	520	-0.518462	6.34601	9.64739e-10	-1
Zm00001d008228	265	187	-0.518076	4.87847	0.000230042	-1
Zm00001d008230	1161	1022	-0.199364	7.13959	0.00233197	-1
Zm00001d008242	229	320	0.467094	5.15432	0.000238826	1
Zm00001d008244	179	236	0.38318	4.75422	0.00861607	1
Zm00001d008249	706	869	0.284229	6.66839	0.000184678	1
Zm00001d008262	59	93	0.640013	3.32843	0.00745599	1
Zm00001d008266	403	532	0.385128	5.91834	8.16598e-05	1
Zm00001d008268	451	586	0.362271	6.06716	0.000104242	1
Zm00001d008284	381	594	0.625092	5.97792	7.91334e-11	1
Zm00001d008287	157	234	0.559963	4.66871	0.000201696	1
Zm00001d008289	440	673	0.597551	6.16823	3.666e-11	1
Zm00001d008291	239	109	-1.14718	4.50635	1.80916e-12	-1
Zm00001d008298	48	22	-1.13646	2.25557	0.00259142	-1
Zm00001d008305	117	216	0.868416	4.43895	1.48825e-07	1
Zm00001d008306	164	97	-0.772279	4.09591	2.6101e-05	-1
Zm00001d008312	45	73	0.681058	2.97377	0.0128637	1
Zm00001d008314	258	192	-0.44143	4.87195	0.00175519	-1
Zm00001d008320	131	200	0.594557	4.43097	0.000306928	1
Zm00001d008322	234	181	-0.385698	4.75607	0.00861607	-1
Zm00001d008340	23	8	-1.52427	1.17517	0.0107331	-1
Zm00001d008342	130	229	0.800834	4.5463	4.37544e-07	1
Zm00001d008357	4101	4618	0.155874	9.13453	2.68327e-05	1
Zm00001d008359	1035	1471	0.491703	7.33653	1.25926e-15	1
Zm00001d008360	259	353	0.431123	5.31005	0.000385569	1
Zm00001d008367	3	22	2.80869	0.900206	0.000157883	1
Zm00001d008377	1109	1772	0.660646	7.53698	3.58825e-30	1
Zm00001d008390	265	191	-0.487561	4.891	0.000500955	-1
Zm00001d008396	243	151	-0.701359	4.68261	3.14413e-06	-1
Zm00001d008407	227	298	0.377024	5.09053	0.00335382	1
Zm00001d008412	166	115	-0.544468	4.20039	0.00201123	-1
Zm00001d008424	74	45	-0.731413	2.98825	0.0101871	-1
Zm00001d008433	254	322	0.326675	5.22343	0.00844284	1
Zm00001d008439	697	572	-0.300498	6.35912	0.000360232	-1
Zm00001d008467	8	0	-6.02998	-0.369513	0.00782344	-1
Zm00001d008488	12	1	-3.44447	0.133292	0.0034275	-1
Zm00001d008511	197	140	-0.507799	4.45915	0.00168767	-1
Zm00001d008515	495	400	-0.322752	5.85733	0.00120035	-1
Zm00001d008530	114	161	0.482166	4.16735	0.00828653	1
Zm00001d008531	130	88	-0.57767	3.84002	0.00367179	-1
Zm00001d008537	94	39	-1.28187	3.14479	2.21789e-06	-1
Zm00001d008540	58	108	0.880081	3.45192	0.000179099	1
Zm00001d008545	456	303	-0.604925	5.62138	2.43417e-08	-1
Zm00001d008546	490	644	0.37878	6.19565	2.1139e-05	1
Zm00001d008560	46	9	-2.35294	1.92988	4.48459e-07	-1
Zm00001d008564	88	141	0.663954	3.90706	0.000975409	1
Zm00001d008573	497	338	-0.571461	5.75829	3.58132e-08	-1
Zm00001d008580	14	1	-3.66474	0.293968	0.000980413	-1
Zm00001d008594	3012	3467	0.187545	8.70628	5.80105e-06	1
Zm00001d008597	156	215	0.44707	4.59402	0.00390522	1
Zm00001d008600	238	330	0.455886	5.20308	0.000260843	1
Zm00001d008610	684	590	-0.22865	6.36459	0.00659507	-1
Zm00001d008612	54	90	0.720247	3.25234	0.00350931	1
Zm00001d008613	52	90	0.774567	3.23261	0.00186968	1
Zm00001d008622	1577	2152	0.433052	7.90932	5.34464e-17	1
Zm00001d008654	345	195	-0.838127	5.13381	8.46286e-11	-1
Zm00001d008663	72	115	0.659238	3.62036	0.00266948	1
Zm00001d008669	4250	5440	0.340721	9.28631	1.77127e-21	1
Zm00001d008690	66	105	0.653448	3.49418	0.00457118	1
Zm00001d008724	285	208	-0.46955	5.00258	0.000506502	-1
Zm00001d008727	267	138	-0.966944	4.72254	1.10298e-10	-1
Zm00001d008733	26	7	-1.88971	1.2557	0.0013304	-1
Zm00001d008743	461	575	0.303308	6.06593	0.00117786	1
Zm00001d008756	105	68	-0.64124	3.51328	0.00507484	-1
Zm00001d008757	1029	1518	0.54546	7.35976	4.10849e-19	1
Zm00001d008762	787	1029	0.371342	6.87309	1.77296e-07	1
Zm00001d008763	252	182	-0.484615	4.82028	0.000728036	-1
Zm00001d008779	282	139	-1.03536	4.77806	2.28067e-12	-1
Zm00001d008788	471	713	0.582635	6.25717	2.76034e-11	1
Zm00001d008789	296	187	-0.677609	4.97374	6.79229e-07	-1
Zm00001d008799	49	12	-2.03379	2.06944	2.03745e-06	-1
Zm00001d008839	55	88	0.661459	3.24268	0.00744488	1
Zm00001d008846	358	458	0.339869	5.72295	0.00110116	1
Zm00001d008855	16	56	1.78401	2.28963	2.49407e-06	1
Zm00001d008866	10	29	1.50905	1.46885	0.00340811	1
Zm00001d008870	221	299	0.42048	5.07673	0.00114478	1
Zm00001d008874	617	523	-0.253818	6.20485	0.00432218	-1
Zm00001d008890	198	150	-0.415649	4.50474	0.00911062	-1
Zm00001d008898	42	106	1.31763	3.28972	1.60137e-07	1
Zm00001d008906	477	389	-0.309543	5.80999	0.00244509	-1
Zm00001d008916	414	501	0.259695	5.88759	0.00875236	1
Zm00001d008929	1391	1691	0.266319	7.63515	2.05558e-06	1
Zm00001d008975	328	418	0.33428	5.59424	0.00222313	1
Zm00001d008976	59	95	0.670669	3.34674	0.00479601	1
Zm00001d008977	415	348	-0.269349	5.62809	0.0128213	-1
Zm00001d008997	447	359	-0.331601	5.70695	0.00165647	-1
Zm00001d009007	17	36	1.06156	1.87573	0.0127768	1
Zm00001d009011	235	340	0.51723	5.22048	3.08707e-05	1
Zm00001d009014	632	805	0.333592	6.53633	2.87215e-05	1
Zm00001d009029	275	187	-0.57149	4.9099	4.0259e-05	-1
Zm00001d009041	9	0	-6.19745	-0.253912	0.00391328	-1
Zm00001d009077	112	71	-0.672071	3.59265	0.00252667	-1
Zm00001d009091	16	0	-7.0189	0.368327	3.07011e-05	-1
Zm00001d009097	508	607	0.2414	6.17171	0.00730006	1
Zm00001d009103	117	254	1.10209	4.59257	3.12965e-12	1
Zm00001d009114	62	0	-8.96481	2.09326	4.76548e-19	-1
Zm00001d009117	554	476	-0.234281	6.05895	0.011627	-1
Zm00001d009127	704	842	0.242791	6.64176	0.001563	1
Zm00001d009146	1106	1747	0.644056	7.52295	1.54716e-28	1
Zm00001d009161	3144	3441	0.114808	8.72987	0.00528589	1
Zm00001d009163	146	211	0.515492	4.53897	0.00111371	1
Zm00001d009233	527	387	-0.460755	5.88785	3.08818e-06	-1
Zm00001d009309	2514	3176	0.321798	8.51871	1.35524e-13	1
Zm00001d009315	31	59	0.910328	2.59734	0.00424942	1
Zm00001d009324	75	142	0.904401	3.83029	9.34017e-06	1
Zm00001d009328	56	6	-3.2111	2.09238	3.16062e-11	-1
Zm00001d009403	59	94	0.655422	3.33761	0.00599057	1
Zm00001d009415	456	371	-0.312933	5.74383	0.00268813	-1
Zm00001d009417	1609	2449	0.590577	8.03077	2.92225e-32	1
Zm00001d009425	58	119	1.01986	3.54208	7.84911e-06	1
Zm00001d009426	220	342	0.620794	5.18748	8.1529e-07	1
Zm00001d009436	278	353	0.329038	5.35413	0.0060283	1
Zm00001d009440	148	250	0.740431	4.69364	7.84795e-07	1
Zm00001d009450	54	100	0.872049	3.34635	0.000275825	1
Zm00001d009476	284	356	0.31045	5.37448	0.00907735	1
Zm00001d009480	3517	4371	0.298195	8.98972	8.90718e-15	1
Zm00001d009488	2139	2960	0.453224	8.36027	1.97809e-23	1
Zm00001d009502	32	71	1.13129	2.78378	0.000159204	1
Zm00001d009503	21	43	1.01423	2.13025	0.00824783	1
Zm00001d009504	142	224	0.64174	4.57421	3.99797e-05	1
Zm00001d009512	122	73	-0.755315	3.68257	0.000464957	-1
Zm00001d009549	21	7	-1.58322	1.04585	0.0126012	-1
Zm00001d009552	64	104	0.683968	3.46917	0.00328431	1
Zm00001d009554	157	253	0.672533	4.73623	4.9743e-06	1
Zm00001d009555	383	241	-0.683441	5.34063	1.21492e-08	-1
Zm00001d009562	246	138	-0.84882	4.64623	2.90101e-08	-1
Zm00001d009566	150	257	0.760902	4.72553	2.87698e-07	1
Zm00001d009567	575	484	-0.263906	6.09893	0.00401851	-1
Zm00001d009568	88	42	-1.08025	3.11249	7.10683e-05	-1
Zm00001d009582	87	136	0.628378	3.8695	0.0021169	1
Zm00001d009583	2	16	2.90886	0.502035	0.00131833	1
Zm00001d009589	2198	2708	0.285608	8.30509	5.90815e-10	1
Zm00001d009617	257	155	-0.744443	4.74653	4.43637e-07	-1
Zm00001d009626	61	29	-1.08487	2.60079	0.000998264	-1
Zm00001d009631	481	310	-0.648971	5.68076	1.10756e-09	-1
Zm00001d009634	25	4	-2.6218	1.09096	0.000104826	-1
Zm00001d009640	415	505	0.267685	5.8954	0.00670675	1
Zm00001d009652	371	464	0.307199	5.75608	0.00282393	1
Zm00001d009653	574	701	0.272896	6.36443	0.00121697	1
Zm00001d009657	398	530	0.397701	5.90751	5.08151e-05	1
Zm00001d009660	266	336	0.321486	5.28671	0.00898965	1
Zm00001d009667	53	18	-1.56675	2.27552	4.00474e-05	-1
Zm00001d009700	500	407	-0.312227	5.87643	0.00162596	-1
Zm00001d009717	325	534	0.700774	5.7958	9.15281e-12	1
Zm00001d009723	251	319	0.330309	5.20842	0.00809411	1
Zm00001d009724	278	216	-0.379273	5.00526	0.00505441	-1
Zm00001d009740	833	556	-0.598535	6.48984	1.74663e-13	-1
Zm00001d009745	901	707	-0.365173	6.69991	1.22616e-06	-1
Zm00001d009749	1014	1441	0.491548	7.30691	2.32214e-15	1
Zm00001d009750	444	369	-0.282265	5.71924	0.00728631	-1
Zm00001d009751	45	15	-1.59232	2.04658	0.00013755	-1
Zm00001d009753	253	198	-0.368844	4.87495	0.00903738	-1
Zm00001d009761	987	1160	0.217563	7.11456	0.000977172	1
Zm00001d009762	36	16	-1.17903	1.85331	0.00786634	-1
Zm00001d009765	384	235	-0.723555	5.32919	1.94095e-09	-1
Zm00001d009771	339	271	-0.338267	5.30727	0.00458627	-1
Zm00001d009783	210	276	0.378668	4.98005	0.0046957	1
Zm00001d009792	53	85	0.664807	3.19275	0.00830204	1
Zm00001d009797	69	118	0.757643	3.62016	0.000565699	1
Zm00001d009824	116	57	-1.03887	3.51406	6.92041e-06	-1
Zm00001d009840	418	338	-0.321786	5.615	0.00301755	-1
Zm00001d009859	223	161	-0.485075	4.6454	0.00141705	-1
Zm00001d009866	204	371	0.847046	5.21971	1.43208e-11	1
Zm00001d009870	2058	2353	0.177834	8.15206	0.000224735	1
Zm00001d009873	96	43	-1.17177	3.20647	8.70997e-06	-1
Zm00001d009877	230	122	-0.929461	4.5222	6.38575e-09	-1
Zm00001d009888	569	720	0.324091	6.38	0.000110601	1
Zm00001d009891	246	366	0.557538	5.30975	3.54194e-06	1
Zm00001d009902	94	146	0.619156	3.97369	0.00160931	1
Zm00001d009910	133	215	0.676991	4.50219	2.48554e-05	1
Zm00001d009952	217	279	0.346979	5.00927	0.00880224	1
Zm00001d009965	64	33	-0.968336	2.70427	0.00220485	-1
Zm00001d009967	1111	1686	0.586278	7.49454	1.43876e-23	1
Zm00001d009971	5	19	1.88466	0.850115	0.00664208	1
Zm00001d009985	401	225	-0.848733	5.3456	1.8061e-12	-1
Zm00001d009990	324	428	0.386073	5.60561	0.000386606	1
Zm00001d010008	214	315	0.542065	5.101	2.93804e-05	1
Zm00001d010009	437	586	0.407752	6.04752	1.44264e-05	1
Zm00001d010016	900	1139	0.324317	7.03996	1.53504e-06	1
Zm00001d010030	623	439	-0.5203	6.10364	1.45401e-08	-1
Zm00001d010033	389	258	-0.607572	5.39234	1.95467e-07	-1
Zm00001d010048	186	77	-1.2864	4.1078	7.76541e-12	-1
Zm00001d010109	255	349	0.437132	5.29118	0.000297487	1
Zm00001d010120	54	114	1.06086	3.46845	6.34408e-06	1
Zm00001d010128	416	564	0.423588	5.98577	9.03885e-06	1
Zm00001d010149	129	79	-0.721957	3.77381	0.000547964	-1
Zm00001d010190	142	234	0.704716	4.61254	4.91716e-06	1
Zm00001d010193	8	23	1.49376	1.17209	0.0107331	1
Zm00001d010207	52	17	-1.62121	2.23657	3.02082e-05	-1
Zm00001d010213	126	181	0.50673	4.32393	0.00316062	1
Zm00001d010220	97	178	0.859577	4.16653	2.56641e-06	1
Zm00001d010221	1	10	3.15546	-0.0500303	0.0117402	1
Zm00001d010231	52	19	-1.46186	2.27539	0.000115354	-1
Zm00001d010234	90	48	-0.920524	3.19589	0.000460761	-1
Zm00001d010235	477	300	-0.684212	5.65521	1.95497e-10	-1
Zm00001d010241	271	346	0.336927	5.32194	0.00546461	1
Zm00001d010251	776	984	0.327141	6.82812	5.86763e-06	1
Zm00001d010258	26	64	1.28009	2.59676	7.9386e-05	1
Zm00001d010259	48	25	-0.953019	2.31266	0.00967242	-1
Zm00001d010271	188	94	-1.01444	4.20646	1.41025e-08	-1
Zm00001d010284	50	9	-2.47292	2.0247	5.48673e-08	-1
Zm00001d010290	152	218	0.504495	4.59003	0.0011434	1
Zm00001d010304	399	328	-0.298004	5.55881	0.00697502	-1
Zm00001d010315	112	73	-0.632064	3.60792	0.00429305	-1
Zm00001d010325	200	258	0.351763	4.89523	0.0109684	1
Zm00001d010368	255	359	0.477874	5.31461	6.68989e-05	1
Zm00001d010385	13	2	-2.64167	0.293707	0.0074061	-1
Zm00001d010399	421	43	-3.30304	4.92046	9.13347e-79	-1
Zm00001d010402	126	74	-0.782215	3.71843	0.000243507	-1
Zm00001d010403	151	201	0.396947	4.51913	0.0129001	1
Zm00001d010413	989	1211	0.276711	7.14952	2.19268e-05	1
Zm00001d010416	79	44	-0.857917	3.03466	0.00211018	-1
Zm00001d010426	306	224	-0.465224	5.10617	0.000312138	-1
Zm00001d010431	153	220	0.50821	4.60155	0.000998878	1
Zm00001d010448	59	33	-0.851216	2.6308	0.00893544	-1
Zm00001d010451	74	45	-0.731413	2.98825	0.0101871	-1
Zm00001d010459	1	11	3.29134	0.0429647	0.00636217	1
Zm00001d010470	203	155	-0.40434	4.54513	0.0101598	-1
Zm00001d010482	120	47	-1.36536	3.46488	1.18943e-08	-1
Zm00001d010488	1116	887	-0.346701	7.01606	3.46254e-07	-1
Zm00001d010491	1078	1223	0.166635	7.21445	0.009259	1
Zm00001d010500	338	481	0.493446	5.72784	2.16324e-06	1
Zm00001d010519	96	153	0.656329	4.02586	0.000641231	1
Zm00001d010527	248	397	0.663118	5.38478	2.09093e-08	1
Zm00001d010528	1332	1847	0.456139	7.67931	1.70548e-16	1
Zm00001d010534	613	803	0.374032	6.51504	3.24319e-06	1
Zm00001d010537	94	137	0.527445	3.91968	0.00873012	1
Zm00001d010538	687	844	0.281473	6.62763	0.000263946	1
Zm00001d010554	148	102	-0.551877	4.03426	0.00305614	-1
Zm00001d010566	368	476	0.355735	5.77135	0.000507007	1
Zm00001d010574	198	148	-0.434998	4.49657	0.00647457	-1
Zm00001d010575	2712	3160	0.205145	8.56441	1.79294e-06	1
Zm00001d010589	226	157	-0.540611	4.6418	0.000381687	-1
Zm00001d010590	263	350	0.396714	5.31248	0.00108731	1
Zm00001d010602	355	293	-0.292219	5.39379	0.0119069	-1
Zm00001d010603	551	650	0.222927	6.27858	0.00989278	1
Zm00001d010610	363	281	-0.384662	5.38514	0.000962294	-1
Zm00001d010618	3845	3429	-0.180603	8.87414	5.10195e-06	-1
Zm00001d010625	441	584	0.38968	6.05037	3.33725e-05	1
Zm00001d010631	1044	1335	0.339268	7.26201	6.90767e-08	1
Zm00001d010649	8	27	1.72392	1.3279	0.00189492	1
Zm00001d010650	1289	1105	-0.237595	7.27257	0.000152522	-1
Zm00001d010652	46	12	-1.94288	2.00112	8.45721e-06	-1
Zm00001d010657	8	0	-6.02998	-0.369513	0.00782344	-1
Zm00001d010684	55	21	-1.39911	2.36847	0.000124158	-1
Zm00001d010710	442	326	-0.454438	5.63793	2.41896e-05	-1
Zm00001d010716	400	254	-0.67032	5.40793	8.47734e-09	-1
Zm00001d010719	531	353	-0.604282	5.84026	1.87147e-09	-1
Zm00001d010727	245	176	-0.492322	4.77683	0.000715527	-1
Zm00001d010728	507	633	0.304738	6.20342	0.000601029	1
Zm00001d010733	569	781	0.441397	6.44621	7.18297e-08	1
Zm00001d010736	193	355	0.863386	5.15078	1.90589e-11	1
Zm00001d010754	166	102	-0.717332	4.13341	7.40437e-05	-1
Zm00001d010783	107	151	0.481049	4.07667	0.0110584	1
Zm00001d010792	251	343	0.434921	5.26726	0.000360315	1
Zm00001d010793	200	112	-0.851194	4.35005	4.80719e-07	-1
Zm00001d010798	232	139	-0.753923	4.59684	1.16548e-06	-1
Zm00001d010799	147	93	-0.675199	3.97657	0.000394439	-1
Zm00001d010803	109	194	0.815604	4.30457	2.55245e-06	1
Zm00001d010804	728	1025	0.47813	6.822	4.38261e-11	1
Zm00001d010815	10	0	-6.34748	-0.146878	0.00195752	-1
Zm00001d010819	98	152	0.617167	4.03164	0.00130052	1
Zm00001d010824	102	186	0.850536	4.23224	1.84089e-06	1
Zm00001d010835	145	268	0.870206	4.7462	3.93721e-09	1
Zm00001d010840	50	88	0.798637	3.1925	0.00159783	1
Zm00001d010842	257	191	-0.443359	4.86558	0.00171278	-1
Zm00001d010855	375	493	0.379173	5.81156	0.000169895	1
Zm00001d010859	45	82	0.848514	3.07612	0.00135387	1
Zm00001d010880	300	403	0.410255	5.50887	0.000274218	1
Zm00001d010912	12	0	-6.60756	0.0459925	0.000489894	-1
Zm00001d010920	4225	4897	0.197528	9.19957	6.42878e-08	1
Zm00001d010936	313	645	1.02743	5.95171	2.41404e-25	1
Zm00001d010946	168	237	0.480709	4.71914	0.0011397	1
Zm00001d010950	184	306	0.71803	4.99098	9.42035e-08	1
Zm00001d010956	735	199	-1.89972	5.92203	3.84901e-71	-1
Zm00001d010957	17	36	1.06156	1.87573	0.0127768	1
Zm00001d010961	124	50	-1.32358	3.52271	1.54634e-08	-1
Zm00001d010967	808	608	-0.425622	6.5171	1.17071e-07	-1
Zm00001d010994	118	167	0.485213	4.21814	0.00671239	1
Zm00001d011005	421	538	0.338283	5.95486	0.000452994	1
Zm00001d011013	330	209	-0.674053	5.13078	1.556e-07	-1
Zm00001d011034	547	704	0.34855	6.33691	4.25119e-05	1
Zm00001d011049	659	816	0.292827	6.57398	0.000197639	1
Zm00001d011055	133	194	0.528803	4.41379	0.00142652	1
Zm00001d011060	819	1058	0.353943	6.9207	4.69596e-07	1
Zm00001d011063	1062	666	-0.6885	6.80432	7.4068e-21	-1
Zm00001d011076	356	174	-1.04767	5.10751	1.6617e-15	-1
Zm00001d011078	392	264	-0.585501	5.4121	4.42614e-07	-1
Zm00001d011083	16	0	-7.0189	0.368327	3.07011e-05	-1
Zm00001d011089	319	241	-0.419747	5.18492	0.000848329	-1
Zm00001d011091	295	216	-0.464866	5.05389	0.000462804	-1
Zm00001d011108	296	167	-0.840684	4.91361	1.82066e-09	-1
Zm00001d011111	171	115	-0.587249	4.22558	0.000787879	-1
Zm00001d011113	1087	1533	0.480545	7.40063	1.53521e-15	1
Zm00001d011125	189	298	0.641172	4.98237	1.89279e-06	1
Zm00001d011131	37	13	-1.51539	1.80121	0.000949698	-1
Zm00001d011132	126	64	-0.991287	3.64632	6.66863e-06	-1
Zm00001d011140	161	105	-0.631473	4.12257	0.000493176	-1
Zm00001d011144	83	36	-1.21766	2.9891	2.07271e-05	-1
Zm00001d011145	153	98	-0.657415	4.04016	0.000421056	-1
Zm00001d011162	364	487	0.404449	5.78309	7.25325e-05	1
Zm00001d011168	214	279	0.367052	5.00054	0.00574835	1
Zm00001d011185	42	145	1.76916	3.61835	3.63276e-14	1
Zm00001d011195	79	44	-0.857917	3.03466	0.00211018	-1
Zm00001d011204	317	391	0.28717	5.51935	0.010765	1
Zm00001d011213	150	204	0.427886	4.52714	0.00712278	1
Zm00001d011222	359	297	-0.288824	5.41138	0.0124552	-1
Zm00001d011231	89	54	-0.73492	3.24548	0.00443947	-1
Zm00001d011233	539	436	-0.321288	5.98032	0.000815238	-1
Zm00001d011236	3023	2465	-0.309793	8.46827	2.08085e-12	-1
Zm00001d011253	929	569	-0.722538	6.59884	3.97087e-20	-1
Zm00001d011258	110	181	0.702444	4.2473	7.03812e-05	1
Zm00001d011272	182	126	-0.545476	4.331	0.00123056	-1
Zm00001d011283	405	290	-0.497101	5.49472	1.03048e-05	-1
Zm00001d011290	51	23	-1.15993	2.33159	0.00154648	-1
Zm00001d011298	238	187	-0.363122	4.79004	0.0124659	-1
Zm00001d011330	182	306	0.733786	4.98509	5.33264e-08	1
Zm00001d011331	189	117	-0.706692	4.32208	3.17209e-05	-1
Zm00001d011333	113	37	-1.62283	3.31417	4.41957e-10	-1
Zm00001d011335	97	147	0.58373	3.99722	0.00270775	1
Zm00001d011348	165	246	0.560428	4.73996	0.000133707	1
Zm00001d011379	135	254	0.895841	4.66063	4.37905e-09	1
Zm00001d011398	35	16	-1.13853	1.82725	0.0110741	-1
Zm00001d011401	260	181	-0.537624	4.84329	0.000158003	-1
Zm00001d011422	88	135	0.601276	3.86956	0.00329508	1
Zm00001d011426	531	404	-0.40966	5.92035	2.76691e-05	-1
Zm00001d011427	620	395	-0.66566	6.03895	1.92699e-12	-1
Zm00001d011430	80	42	-0.942955	3.02341	0.000768476	-1
Zm00001d011447	197	116	-0.778833	4.35445	3.74287e-06	-1
Zm00001d011474	373	587	0.638599	5.95562	4.45825e-11	1
Zm00001d011478	289	473	0.695119	5.62381	1.60955e-10	1
Zm00001d011492	252	165	-0.625985	4.7635	1.86336e-05	-1
Zm00001d011499	97	146	0.573891	3.99142	0.00327078	1
Zm00001d011513	198	142	-0.494653	4.47176	0.00212698	-1
Zm00001d011514	162	228	0.477314	4.66525	0.00154638	1
Zm00001d011534	979	1114	0.170934	7.078	0.0105741	1
Zm00001d011551	8	0	-6.02998	-0.369513	0.00782344	-1
Zm00001d011560	279	208	-0.438867	4.98498	0.00124181	-1
Zm00001d011573	16	3	-2.38242	0.569497	0.00444281	-1
Zm00001d011580	164	119	-0.477719	4.21033	0.0065171	-1
Zm00001d011581	2514	3343	0.395728	8.56022	3.54418e-20	1
Zm00001d011588	403	501	0.298534	5.87012	0.0027254	1
Zm00001d011596	256	132	-0.970347	4.66129	2.27707e-10	-1
Zm00001d011601	64	0	-9.01053	2.13638	1.19881e-19	-1
Zm00001d011606	472	362	-0.39809	5.75614	0.000123293	-1
Zm00001d011615	716	923	0.350903	6.72554	2.7924e-06	1
Zm00001d011617	155	243	0.632863	4.69389	2.28969e-05	1
Zm00001d011634	315	448	0.492568	5.62618	5.14918e-06	1
Zm00001d011642	565	874	0.613858	6.53762	1.39643e-14	1
Zm00001d011643	87	40	-1.13396	3.0799	3.90315e-05	-1
Zm00001d011652	442	354	-0.335605	5.68903	0.00154382	-1
Zm00001d011655	19	2	-3.18484	0.690217	0.000222778	-1
Zm00001d011656	185	14	-3.72752	3.71512	3.28776e-39	-1
Zm00001d011684	187	96	-0.976417	4.21142	4.27028e-08	-1
Zm00001d011687	8	33	2.01221	1.53394	0.000113952	1
Zm00001d011700	320	231	-0.485369	5.16187	0.000128553	-1
Zm00001d011705	1061	1218	0.183655	7.20057	0.00427135	1
Zm00001d011707	58	16	-1.8652	2.3325	1.01061e-06	-1
Zm00001d011721	672	581	-0.225292	6.34068	0.00848715	-1
Zm00001d011732	656	781	0.236172	6.53658	0.00310405	1
Zm00001d011734	670	1016	0.585164	6.76564	3.04332e-15	1
Zm00001d011738	110	161	0.533639	4.14641	0.00369522	1
Zm00001d011742	134	92	-0.55731	3.89105	0.00434457	-1
Zm00001d011746	37	17	-1.13162	1.90391	0.00916558	-1
Zm00001d011750	327	470	0.507793	5.68872	1.54232e-06	1
Zm00001d011762	140	95	-0.574215	3.94648	0.00277241	-1
Zm00001d011766	637	783	0.282255	6.51934	0.000438566	1
Zm00001d011771	204	277	0.425678	4.96514	0.00158208	1
Zm00001d011782	135	197	0.529414	4.43541	0.00128483	1
Zm00001d011786	537	708	0.383335	6.32991	7.10215e-06	1
Zm00001d011787	11	48	2.09767	2.01887	1.28417e-06	1
Zm00001d011803	94	61	-0.638203	3.35852	0.0102204	-1
Zm00001d011805	196	99	-0.999852	4.27057	1.08082e-08	-1
Zm00001d011812	124	188	0.584497	4.34676	0.000587972	1
Zm00001d011831	132	87	-0.61614	3.84658	0.0019224	-1
Zm00001d011842	153	262	0.760141	4.75334	2.23858e-07	1
Zm00001d011843	133	190	0.498765	4.39632	0.00281738	1
Zm00001d011845	20	42	1.05034	2.08715	0.00723705	1
Zm00001d011877	155	232	0.566067	4.65402	0.000186496	1
Zm00001d011882	10	0	-6.34748	-0.146878	0.00195752	-1
Zm00001d011898	444	351	-0.35439	5.68728	0.00082904	-1
Zm00001d011900	534	682	0.337448	6.29613	8.48573e-05	1
Zm00001d011908	177	120	-0.575632	4.27928	0.000805979	-1
Zm00001d011912	54	149	1.44677	3.73489	3.27088e-11	1
Zm00001d011915	115	254	1.12694	4.5848	1.25793e-12	1
Zm00001d011919	371	282	-0.410979	5.4051	0.000387469	-1
Zm00001d011922	0	8	6.0148	-0.371885	0.00782344	1
Zm00001d011928	480	721	0.571429	6.2777	5.5817e-11	1
Zm00001d011941	140	99	-0.514791	3.9703	0.0067935	-1
Zm00001d011952	3	15	2.25997	0.502284	0.00756354	1
Zm00001d011953	2595	2289	-0.196421	8.29988	2.12492e-05	-1
Zm00001d011963	142	195	0.441836	4.45692	0.00682234	1
Zm00001d011969	31	55	0.809267	2.53479	0.0128629	1
Zm00001d011970	454	311	-0.561004	5.63257	2.03162e-07	-1
Zm00001d011972	130	59	-1.15345	3.63917	2.12945e-07	-1
Zm00001d011983	390	236	-0.739793	5.34535	6.95439e-10	-1
Zm00001d011997	106	64	-0.742196	3.48882	0.00131296	-1
Zm00001d012005	408	254	-0.698881	5.42543	1.61661e-09	-1
Zm00001d012032	268	108	-1.32561	4.61716	6.20191e-17	-1
Zm00001d012034	74	43	-0.796814	2.96471	0.0054529	-1
Zm00001d012061	392	255	-0.635517	5.39241	5.37357e-08	-1
Zm00001d012081	41	71	0.774964	2.90086	0.00602865	1
Zm00001d012086	321	403	0.312684	5.55134	0.00489812	1
Zm00001d012092	432	600	0.458404	6.05998	9.71715e-07	1
Zm00001d012103	4203	5120	0.269303	9.23082	1.11472e-13	1
Zm00001d012109	0	9	6.18224	-0.25653	0.00391328	1
Zm00001d012121	38	70	0.863817	2.85009	0.00275595	1
Zm00001d012130	8	0	-6.02998	-0.369513	0.00782344	-1
Zm00001d012141	344	217	-0.679814	5.18809	7.02631e-08	-1
Zm00001d012142	82	52	-0.67123	3.15419	0.0122369	-1
Zm00001d012156	570	394	-0.548035	5.96458	1.37597e-08	-1
Zm00001d012159	39	18	-1.12545	1.97669	0.0075924	-1
Zm00001d012161	5469	4872	-0.182172	9.38146	1.9538e-07	-1
Zm00001d012166	259	354	0.435203	5.31238	0.000334804	1
Zm00001d012197	51	81	0.650734	3.13051	0.0115844	1
Zm00001d012204	151	241	0.658635	4.67213	1.24652e-05	1
Zm00001d012211	1186	952	-0.332445	7.10994	4.67604e-07	-1
Zm00001d012237	308	397	0.350669	5.5131	0.00185367	1
Zm00001d012240	22	43	0.947499	2.1514	0.0126445	1
Zm00001d012262	59	31	-0.941061	2.60056	0.00424942	-1
Zm00001d012275	28	77	1.43998	2.81001	1.96758e-06	1
Zm00001d012277	91	55	-0.740526	3.27464	0.00374819	-1
Zm00001d012283	7	34	2.24462	1.53376	2.57758e-05	1
Zm00001d012295	97	141	0.523662	3.96203	0.00810449	1
Zm00001d012302	123	80	-0.635193	3.73919	0.00265162	-1
Zm00001d012304	61	94	0.607427	3.35597	0.0102204	1
Zm00001d012306	77	129	0.728104	3.75701	0.000481755	1
Zm00001d012314	386	481	0.301934	5.8101	0.00274545	1
Zm00001d012321	366	214	-0.78929	5.23607	2.35611e-10	-1
Zm00001d012325	386	266	-0.552372	5.40325	1.98983e-06	-1
Zm00001d012327	130	36	-1.86421	3.4572	8.72569e-14	-1
Zm00001d012328	8	0	-6.02998	-0.369513	0.00782344	-1
Zm00001d012337	112	177	0.64426	4.23762	0.000278817	1
Zm00001d012338	197	124	-0.682718	4.3902	3.86833e-05	-1
Zm00001d012353	642	496	-0.387561	6.20267	1.29801e-05	-1
Zm00001d012391	130	206	0.648219	4.45222	7.35559e-05	1
Zm00001d012415	544	352	-0.64326	5.85973	1.28722e-10	-1
Zm00001d012423	2964	2167	-0.467237	8.37171	5.88152e-25	-1
Zm00001d012433	29	53	0.85177	2.46916	0.0107966	1
Zm00001d012439	2208	2480	0.152178	8.23992	0.00121358	1
Zm00001d012443	176	67	-1.40707	3.99566	1.67314e-12	-1
Zm00001d012447	119	61	-0.978032	3.56992	1.5037e-05	-1
Zm00001d012459	79	179	1.16336	4.07524	1.24912e-09	1
Zm00001d012469	306	420	0.441289	5.55498	6.85707e-05	1
Zm00001d012501	238	309	0.361064	5.14935	0.00462307	1
Zm00001d012503	442	612	0.453962	6.0903	9.4206e-07	1
Zm00001d012505	56	18	-1.64601	2.33224	1.14955e-05	-1
Zm00001d012513	729	1043	0.501262	6.83745	3.86495e-12	1
Zm00001d012514	931	819	-0.200303	6.82129	0.00552531	-1
Zm00001d012518	912	1333	0.532096	7.17802	1.78212e-16	1
Zm00001d012522	77	43	-0.854053	3.00016	0.00252042	-1
Zm00001d012532	419	331	-0.355413	5.60365	0.00109068	-1
Zm00001d012536	129	92	-0.5025	3.85922	0.010848	-1
Zm00001d012546	109	184	0.739304	4.25697	2.71241e-05	1
Zm00001d012549	174	246	0.483863	4.77109	0.00084056	1
Zm00001d012560	858	750	-0.209468	6.69951	0.00577706	-1
Zm00001d012563	13	31	1.23045	1.62774	0.00963779	1
Zm00001d012571	190	252	0.391786	4.84429	0.0054438	1
Zm00001d012577	3	14	2.16129	0.435271	0.0127622	1
Zm00001d012599	136	191	0.474183	4.41391	0.00426603	1
Zm00001d012601	202	259	0.342995	4.90459	0.0128108	1
Zm00001d012605	141	199	0.481299	4.46947	0.00304041	1
Zm00001d012607	169	295	0.787831	4.91282	1.35764e-08	1
Zm00001d012611	131	92	-0.524674	3.87204	0.0075837	-1
Zm00001d012623	36	12	-1.59032	1.7468	0.000727566	-1
Zm00001d012627	114	212	0.878899	4.40865	1.4681e-07	1
Zm00001d012635	364	176	-1.06324	5.13431	3.6941e-16	-1
Zm00001d012643	227	0	-10.8351	3.90256	1.66654e-68	-1
Zm00001d012652	193	251	0.363466	4.85081	0.00975009	1
Zm00001d012656	22	45	1.0129	2.19251	0.00683275	1
Zm00001d012664	363	459	0.323012	5.73351	0.00184766	1
Zm00001d012667	605	519	-0.236562	6.18449	0.00823184	-1
Zm00001d012671	221	324	0.536282	5.14368	2.67686e-05	1
Zm00001d012675	6884	6553	-0.0865039	9.75891	0.00734061	-1
Zm00001d012677	597	834	0.466819	6.52997	4.53673e-09	1
Zm00001d012679	349	459	0.379734	5.70871	0.000287416	1
Zm00001d012682	26	8	-1.70025	1.29406	0.00295847	-1
Zm00001d012684	307	439	0.500397	5.59383	4.72959e-06	1
Zm00001d012702	505	688	0.43062	6.26844	7.07606e-07	1
Zm00001d012707	72	133	0.868817	3.74984	3.5034e-05	1
Zm00001d012709	746	628	-0.263777	6.47337	0.00120873	-1
Zm00001d012714	946	1285	0.426394	7.16928	4.55872e-11	1
Zm00001d012729	335	261	-0.375366	5.27408	0.00214852	-1
Zm00001d012748	211	151	-0.497758	4.56121	0.0014504	-1
Zm00001d012754	22	54	1.27527	2.36423	0.000321103	1
Zm00001d012770	1951	2395	0.280382	8.13039	7.2142e-09	1
Zm00001d012774	230	168	-0.468287	4.6965	0.00173043	-1
Zm00001d012775	36	72	0.982128	2.84989	0.000707064	1
Zm00001d012776	443	600	0.422139	6.0753	5.73559e-06	1
Zm00001d012779	68	31	-1.14548	2.73285	0.000264295	-1
Zm00001d012794	68	0	-9.09783	2.21896	7.59085e-21	-1
Zm00001d012795	36	5	-2.83257	1.53902	8.0274e-07	-1
Zm00001d012797	350	62	-2.51002	4.74967	1.05698e-49	-1
Zm00001d012800	140	227	0.681369	4.57801	1.27864e-05	1
Zm00001d012806	99	0	-9.63889	2.73619	4.01682e-30	-1
Zm00001d012807	10	0	-6.34748	-0.146878	0.00195752	-1
Zm00001d012811	226	167	-0.451597	4.6784	0.00267672	-1
Zm00001d012814	14	2	-2.74761	0.367813	0.00419502	-1
Zm00001d012816	118	242	1.02004	4.5498	1.74519e-10	1
Zm00001d012822	219	287	0.374519	5.03777	0.00427291	1
Zm00001d012824	77	115	0.562538	3.65783	0.00934424	1
Zm00001d012826	253	329	0.363378	5.23819	0.00319787	1
Zm00001d012834	126	192	0.59179	4.37388	0.000438165	1
Zm00001d012837	6938	6093	-0.202777	9.71497	4.54591e-10	-1
Zm00001d012844	588	1097	0.884122	6.76405	5.37122e-32	1
Zm00001d012846	380	279	-0.46097	5.41834	6.49114e-05	-1
Zm00001d012847	34	64	0.894687	2.71516	0.00326287	1
Zm00001d012854	85	150	0.803113	3.94344	5.2638e-05	1
Zm00001d012857	704	894	0.329233	6.68914	1.43e-05	1
Zm00001d012859	2	32	3.90323	1.28931	7.09128e-08	1
Zm00001d012869	639	510	-0.340658	6.21638	0.000118797	-1
Zm00001d012875	216	297	0.443798	5.05727	0.000657681	1
Zm00001d012878	3218	3852	0.244021	8.832	1.08276e-09	1
Zm00001d012880	81	36	-1.18252	2.96538	4.06773e-05	-1
Zm00001d012882	165	110	-0.599816	4.16982	0.000765951	-1
Zm00001d012886	698	1011	0.518992	6.7853	1.70007e-12	1
Zm00001d012890	234	315	0.413238	5.15445	0.00115357	1
Zm00001d012895	175	127	-0.477538	4.30282	0.00504619	-1
Zm00001d012923	251	167	-0.602882	4.76687	3.65079e-05	-1
Zm00001d012930	227	309	0.429297	5.1201	0.000857409	1
Zm00001d012931	225	168	-0.436596	4.67837	0.00370617	-1
Zm00001d012933	250	147	-0.78101	4.69363	2.01093e-07	-1
Zm00001d012938	380	118	-1.70156	5.01963	4.35299e-33	-1
Zm00001d012956	43	16	-1.43456	2.02366	0.00059507	-1
Zm00001d012958	145	64	-1.19373	3.78154	1.78396e-08	-1
Zm00001d012962	49	25	-0.98269	2.33133	0.00718924	-1
Zm00001d012964	79	130	0.702298	3.77752	0.000687002	1
Zm00001d012966	1254	1680	0.406475	7.56389	1.31122e-12	1
Zm00001d012969	136	252	0.873804	4.65701	1.04785e-08	1
Zm00001d012972	19	3	-2.62859	0.746654	0.000860688	-1
Zm00001d012976	181	87	-1.07122	4.13415	5.65141e-09	-1
Zm00001d012978	482	703	0.528963	6.25852	1.38368e-09	1
Zm00001d012984	147	198	0.413966	4.49044	0.0102933	1
Zm00001d012991	132	185	0.471195	4.36967	0.00524737	1
Zm00001d012992	1085	1395	0.347121	7.32187	1.8814e-08	1
Zm00001d012993	303	376	0.295891	5.45933	0.0102203	1
Zm00001d012998	222	173	-0.374962	4.68547	0.0126258	-1
Zm00001d013003	21	2	-3.32833	0.801419	6.66138e-05	-1
Zm00001d013010	322	460	0.498996	5.66147	2.91107e-06	1
Zm00001d013019	519	671	0.355089	6.26501	4.33861e-05	1
Zm00001d013030	81	49	-0.739072	3.11187	0.00649905	-1
Zm00001d013034	1242	1561	0.314363	7.49832	7.58295e-08	1
Zm00001d013045	28	52	0.874761	2.43518	0.00982733	1
Zm00001d013048	249	376	0.578935	5.33982	1.14688e-06	1
Zm00001d013052	85	40	-1.10046	3.05764	7.39611e-05	-1
Zm00001d013056	524	701	0.40435	6.30657	2.64293e-06	1
Zm00001d013057	15	3	-2.29005	0.505267	0.00756354	-1
Zm00001d013058	304	404	0.394729	5.51908	0.000441755	1
Zm00001d013059	305	377	0.290234	5.46567	0.0115803	1
Zm00001d013061	159	216	0.426302	4.60937	0.00565705	1
Zm00001d013067	2544	1881	-0.450987	8.15828	6.61055e-21	-1
Zm00001d013071	29	12	-1.27957	1.53775	0.0115913	-1
Zm00001d013076	405	517	0.336736	5.89835	0.000629225	1
Zm00001d013086	1379	1726	0.308371	7.64576	3.45844e-08	1
Zm00001d013092	243	324	0.399445	5.20069	0.00139203	1
Zm00001d013095	119	167	0.473051	4.22316	0.00812431	1
Zm00001d013097	210	105	-1.01454	4.36403	2.18375e-09	-1
Zm00001d013098	163	225	0.449345	4.65797	0.0029602	1
Zm00001d013108	446	242	-0.897104	5.48115	5.23903e-15	-1
Zm00001d013109	56	28	-1.01215	2.50548	0.00304544	-1
Zm00001d013111	645	489	-0.414786	6.19768	3.17904e-06	-1
Zm00001d013112	114	77	-0.580737	3.65291	0.00770478	-1
Zm00001d013113	60	30	-1.01237	2.60067	0.00210791	-1
Zm00001d013116	203	267	0.379742	4.93215	0.00535722	1
Zm00001d013136	37	11	-1.75389	1.74697	0.00022598	-1
Zm00001d013147	111	161	0.520598	4.15167	0.00455504	1
Zm00001d013159	10180	8894	-0.210244	10.2645	6.37264e-13	-1
Zm00001d013163	86	134	0.623679	3.85032	0.00247026	1
Zm00001d013168	232	140	-0.74359	4.60066	1.56776e-06	-1
Zm00001d013185	248	160	-0.647273	4.73237	1.19277e-05	-1
Zm00001d013193	155	115	-0.445629	4.14338	0.0130435	-1
Zm00001d013195	307	244	-0.346613	5.16153	0.00629518	-1
Zm00001d013208	205	27	-2.93418	3.93197	5.82033e-35	-1
Zm00001d013211	1199	701	-0.78965	6.94116	4.9783e-29	-1
Zm00001d013220	182	82	-1.16443	4.11296	3.99935e-10	-1
Zm00001d013222	124	220	0.811128	4.4854	5.67342e-07	1
Zm00001d013223	288	402	0.465541	5.48196	4.34913e-05	1
Zm00001d013241	184	116	-0.680407	4.29382	7.15546e-05	-1
Zm00001d013245	1280	763	-0.761705	7.04558	5.60191e-29	-1
Zm00001d013252	547	726	0.392937	6.36187	3.22117e-06	1
Zm00001d013256	431	317	-0.458463	5.60007	2.56984e-05	-1
Zm00001d013257	40	70	0.790051	2.87575	0.00557531	1
Zm00001d013259	7	22	1.61948	1.08716	0.00817489	1
Zm00001d013265	310	387	0.304541	5.49684	0.00729624	1
Zm00001d013271	168	239	0.492827	4.72615	0.000825395	1
Zm00001d013278	380	274	-0.487048	5.40748	2.62511e-05	-1
Zm00001d013282	2499	1250	-1.01476	7.92074	2.91831e-85	-1
Zm00001d013290	413	534	0.355189	5.93673	0.000254245	1
Zm00001d013309	294	487	0.712454	5.65912	3.29846e-11	1
Zm00001d013310	103	146	0.487411	4.02623	0.0116053	1
Zm00001d013319	521	379	-0.474365	5.86571	1.8563e-06	-1
Zm00001d013320	261	168	-0.650611	4.80411	6.53772e-06	-1
Zm00001d013323	644	512	-0.346255	6.22513	8.76949e-05	-1
Zm00001d013324	300	187	-0.696967	4.98559	2.93632e-07	-1
Zm00001d013329	391	228	-0.793212	5.32935	5.16922e-11	-1
Zm00001d013333	73	24	-1.6152	2.70525	6.798e-07	-1
Zm00001d013334	40	68	0.748307	2.8503	0.0092441	1
Zm00001d013359	50	89	0.814916	3.20259	0.001235	1
Zm00001d013367	25634	21018	-0.301846	11.5549	4.04435e-35	-1
Zm00001d013375	81	141	0.78336	3.86281	0.000130937	1
Zm00001d013380	239	163	-0.567191	4.71102	0.000136971	-1
Zm00001d013393	76	44	-0.802153	3.00006	0.00457419	-1
Zm00001d013398	379	283	-0.436642	5.4248	0.000149176	-1
Zm00001d013410	2357	2647	0.151985	8.33395	0.0009054	1
Zm00001d013412	192	122	-0.669088	4.35876	6.5492e-05	-1
Zm00001d013435	17	4	-2.06876	0.689743	0.00722652	-1
Zm00001d013439	195	147	-0.422759	4.47995	0.00850875	-1
Zm00001d013451	83	46	-0.865115	3.10129	0.0014801	-1
Zm00001d013465	879	708	-0.327476	6.6809	1.66659e-05	-1
Zm00001d013468	46	75	0.688364	3.00879	0.0108469	1
Zm00001d013493	607	494	-0.312528	6.15496	0.000529414	-1
Zm00001d013497	213	124	-0.795308	4.4598	1.00471e-06	-1
Zm00001d013505	471	672	0.497209	6.20672	2.2084e-08	1
Zm00001d013509	43	79	0.86023	3.01997	0.00147608	1
Zm00001d013526	430	517	0.250347	5.937	0.0100304	1
Zm00001d013543	563	425	-0.420978	5.9996	1.00886e-05	-1
Zm00001d013547	65	36	-0.865586	2.76015	0.00518832	-1
Zm00001d013549	222	290	0.369897	5.05465	0.00451158	1
Zm00001d013551	266	415	0.626034	5.46275	5.12238e-08	1
Zm00001d013559	6	24	1.96253	1.12994	0.00144222	1
Zm00001d013566	884	777	-0.201515	6.74616	0.00669786	-1
Zm00001d013568	7437	9077	0.272077	10.0554	3.44375e-19	1
Zm00001d013583	175	234	0.40349	4.73336	0.00605203	1
Zm00001d013590	449	304	-0.577861	5.60992	1.08449e-07	-1
Zm00001d013598	13	32	1.27607	1.65742	0.00666872	1
Zm00001d013603	216	146	-0.580066	4.5614	0.000207503	-1
Zm00001d013607	336	445	0.389804	5.6599	0.00025615	1
Zm00001d013626	267	446	0.724525	5.52838	1.22639e-10	1
Zm00001d013627	535	306	-0.821164	5.76917	2.39871e-15	-1
Zm00001d013638	90	19	-2.25182	2.86811	3.50916e-12	-1
Zm00001d013642	226	360	0.65597	5.2473	1.03796e-07	1
Zm00001d013648	98	50	-0.984475	3.29422	0.000104151	-1
Zm00001d013653	207	265	0.340765	4.93832	0.0122565	1
Zm00001d013669	3314	2580	-0.3766	8.57134	1.5563e-18	-1
Zm00001d013673	373	473	0.327153	5.77482	0.00136297	1
Zm00001d013680	230	127	-0.871572	4.5422	3.90814e-08	-1
Zm00001d013683	424	353	-0.279719	5.65422	0.00915071	-1
Zm00001d013692	341	430	0.319047	5.64158	0.00296615	1
Zm00001d013721	237	310	0.371795	5.14933	0.0035346	1
Zm00001d013730	269	349	0.36006	5.32421	0.00293242	1
Zm00001d013736	392	584	0.559554	5.97956	5.38345e-09	1
Zm00001d013742	38	67	0.800739	2.81104	0.00614794	1
Zm00001d013745	110	66	-0.751265	3.53776	0.00093768	-1
Zm00001d013755	54	95	0.798143	3.30011	0.00102648	1
Zm00001d013757	1009	1349	0.403507	7.24907	1.66594e-10	1
Zm00001d013758	1063	1414	0.396186	7.32	1.41948e-10	1
Zm00001d013765	111	59	-0.925732	3.48918	6.62218e-05	-1
Zm00001d013777	1549	1865	0.252406	7.7826	2.5567e-06	1
Zm00001d013778	144	211	0.535374	4.53091	0.000736605	1
Zm00001d013780	747	635	-0.24972	6.48169	0.0019502	-1
Zm00001d013785	688	985	0.502225	6.75471	1.37656e-11	1
Zm00001d013794	34	79	1.19793	2.91252	2.91735e-05	1
Zm00001d013819	203	142	-0.53061	4.49266	0.00090705	-1
Zm00001d013834	18	3	-2.55111	0.68998	0.00149764	-1
Zm00001d013838	197	264	0.406705	4.90443	0.00316418	1
Zm00001d013839	188	284	0.579429	4.93775	2.19126e-05	1
Zm00001d013845	414	539	0.365144	5.94578	0.000161311	1
Zm00001d013849	100	50	-1.01359	3.31314	5.80158e-05	-1
Zm00001d013858	12	31	1.34479	1.59726	0.00545034	1
Zm00001d013863	326	266	-0.308728	5.26427	0.0120357	-1
Zm00001d013865	68	105	0.610459	3.51066	0.00769019	1
Zm00001d013893	24	8	-1.58534	1.2159	0.00704452	-1
Zm00001d013894	43	14	-1.6256	1.9773	0.000157128	-1
Zm00001d013908	289	174	-0.746975	4.9134	8.42404e-08	-1
Zm00001d013910	443	539	0.267496	5.98909	0.00499579	1
Zm00001d013911	117	70	-0.75544	3.62336	0.000606693	-1
Zm00001d013933	188	117	-0.699043	4.3174	3.95417e-05	-1
Zm00001d013934	162	264	0.68871	4.79089	1.86481e-06	1
Zm00001d013947	18	3	-2.55111	0.68998	0.00149764	-1
Zm00001d013960	408	544	0.399517	5.94419	3.70545e-05	1
Zm00001d013966	185	273	0.545656	4.89477	8.21646e-05	1
Zm00001d014005	128	198	0.613457	4.40923	0.000221368	1
Zm00001d014007	119	164	0.446919	4.20821	0.0130261	1
Zm00001d014019	474	388	-0.304156	5.80333	0.00297304	-1
Zm00001d014026	120	81	-0.581712	3.72507	0.0061853	-1
Zm00001d014030	334	575	0.768078	5.87689	1.68868e-14	1
Zm00001d014033	128	91	-0.507029	3.84635	0.0104853	-1
Zm00001d014039	244	343	0.475707	5.25017	0.000106027	1
Zm00001d014065	310	422	0.429412	5.56682	9.97766e-05	1
Zm00001d014082	1177	1520	0.35351	7.44269	2.77518e-09	1
Zm00001d014090	421	594	0.481108	6.03605	2.9264e-07	1
Zm00001d014093	253	356	0.477126	5.3029	7.37599e-05	1
Zm00001d014108	198	261	0.382924	4.89827	0.00556284	1
Zm00001d014138	584	750	0.345443	6.42931	2.72724e-05	1
Zm00001d014158	163	231	0.487292	4.6798	0.00115519	1
Zm00001d014159	453	330	-0.472306	5.66574	9.56762e-06	-1
Zm00001d014166	14	0	-6.82784	0.216127	0.000122627	-1
Zm00001d014178	242	166	-0.558887	4.73216	0.000153996	-1
Zm00001d014184	0	8	6.0148	-0.371885	0.00782344	1
Zm00001d014207	10	1	-3.18439	-0.047508	0.0117402	-1
Zm00001d014253	19	1	-4.10197	0.631475	4.03632e-05	-1
Zm00001d014254	38	18	-1.08809	1.95279	0.0105614	-1
Zm00001d014256	13	33	1.32029	1.6865	0.00457933	1
Zm00001d014269	0	12	6.59231	0.0426895	0.000489894	1
Zm00001d014275	70	41	-0.78529	2.89129	0.00775182	-1
Zm00001d014286	345	223	-0.644674	5.20578	2.6558e-07	-1
Zm00001d014294	325	188	-0.804709	5.06028	1.11826e-09	-1
Zm00001d014299	86	127	0.546349	3.80469	0.00943338	1
Zm00001d014309	20	6	-1.73142	0.952779	0.00939996	-1
Zm00001d014317	107	161	0.573486	4.1305	0.00191413	1
Zm00001d014319	632	867	0.440619	6.59683	1.68814e-08	1
Zm00001d014341	1752	1436	-0.302337	7.68537	4.38392e-08	-1
Zm00001d014343	1071	832	-0.379667	6.94241	5.30937e-08	-1
Zm00001d014368	31	61	0.958322	2.62762	0.00236821	1
Zm00001d014377	1419	1230	-0.221609	7.41832	0.000219615	-1
Zm00001d014386	191	119	-0.697441	4.34056	3.58217e-05	-1
Zm00001d014412	380	265	-0.535209	5.38773	4.52296e-06	-1
Zm00001d014413	204	263	0.35089	4.92306	0.0103381	1
Zm00001d014417	641	873	0.430171	6.61118	3.0895e-08	1
Zm00001d014418	510	361	-0.513762	5.81876	3.6754e-07	-1
Zm00001d014422	97	58	-0.756071	3.35876	0.00225465	-1
Zm00001d014423	430	360	-0.271667	5.67801	0.0108033	-1
Zm00001d014435	130	201	0.612793	4.43093	0.00019958	1
Zm00001d014471	31	12	-1.37539	1.60062	0.00545034	-1
Zm00001d014488	493	395	-0.335054	5.84608	0.000805515	-1
Zm00001d014491	1065	477	-1.17399	6.64155	1.5955e-49	-1
Zm00001d014500	438	353	-0.326573	5.67997	0.00212789	-1
Zm00001d014512	171	238	0.461264	4.73323	0.00169736	1
Zm00001d014519	1084	1237	0.175048	7.22689	0.00604351	1
Zm00001d014525	301	222	-0.454397	5.0871	0.000465873	-1
Zm00001d014526	253	347	0.440198	5.28165	0.000283445	1
Zm00001d014533	276	345	0.30639	5.33128	0.0113667	1
Zm00001d014540	83	18	-2.21265	2.76206	4.13878e-11	-1
Zm00001d014557	38	9	-2.07812	1.71923	2.54233e-05	-1
Zm00001d014563	1033	1700	0.703214	7.4609	1.82679e-32	1
Zm00001d014564	688	817	0.232475	6.60311	0.00284	1
Zm00001d014608	181	248	0.438677	4.8015	0.00219462	1
Zm00001d014610	8	0	-6.02998	-0.369513	0.00782344	-1
Zm00001d014613	249	637	1.3393	5.83881	2.03681e-37	1
Zm00001d014617	1223	2737	1.14668	7.9942	3.07548e-112	1
Zm00001d014626	492	670	0.429995	6.23059	1.03046e-06	1
Zm00001d014642	122	61	-1.01391	3.59333	6.26036e-06	-1
Zm00001d014649	14	3	-2.19136	0.438051	0.0127622	-1
Zm00001d014652	79	48	-0.732729	3.07918	0.00770976	-1
Zm00001d014656	319	397	0.300063	5.53543	0.00730402	1
Zm00001d014658	993	630	-0.671749	6.71405	5.80876e-19	-1
Zm00001d014665	1124	929	-0.29027	7.05141	1.57902e-05	-1
Zm00001d014669	520	231	-1.18559	5.6075	2.85266e-26	-1
Zm00001d014673	3650	3070	-0.265062	8.76014	7.95002e-11	-1
Zm00001d014679	2109	1938	-0.137396	8.02876	0.00599436	-1
Zm00001d014689	155	110	-0.509688	4.11695	0.00490018	-1
Zm00001d014715	537	710	0.387404	6.3322	5.57256e-06	1
Zm00001d014728	41	15	-1.45841	1.95325	0.00069719	-1
Zm00001d014732	409	522	0.336444	5.9123	0.000595907	1
Zm00001d014733	731	868	0.232373	6.69029	0.00205734	1
Zm00001d014751	191	97	-0.992001	4.23637	2.02821e-08	-1
Zm00001d014756	512	435	-0.250476	5.93827	0.0101132	-1
Zm00001d014757	244	417	0.757452	5.41969	1.0144e-10	1
Zm00001d014764	129	82	-0.66827	3.79398	0.00126759	-1
Zm00001d014771	147	96	-0.629456	3.9941	0.000876113	-1
Zm00001d014787	259	394	0.589597	5.40263	5.09092e-07	1
Zm00001d014794	221	84	-1.40965	4.31885	1.38348e-15	-1
Zm00001d014795	217	136	-0.688996	4.52572	1.38945e-05	-1
Zm00001d014808	144	98	-0.570025	3.98812	0.00259729	-1
Zm00001d014812	284	393	0.453054	5.45472	8.1957e-05	1
Zm00001d014813	200	153	-0.401594	4.52506	0.0112158	-1
Zm00001d014814	911	1241	0.430515	7.11736	6.13666e-11	1
Zm00001d014852	25	6	-2.05156	1.17558	0.000885647	-1
Zm00001d014862	703	529	-0.425583	6.31689	6.22342e-07	-1
Zm00001d014866	50	23	-1.13143	2.31292	0.00215752	-1
Zm00001d014867	273	40	-2.78237	4.35773	1.8519e-43	-1
Zm00001d014876	273	173	-0.673152	4.85972	2.0326e-06	-1
Zm00001d014879	255	192	-0.424564	4.86234	0.00271308	-1
Zm00001d014882	319	435	0.4319	5.6093	7.02933e-05	1
Zm00001d014885	449	552	0.282468	6.01659	0.00304467	1
Zm00001d014890	194	138	-0.506413	4.43783	0.00187308	-1
Zm00001d014897	915	684	-0.43512	6.69201	8.37515e-09	-1
Zm00001d014898	1105	716	-0.641338	6.87966	3.80239e-19	-1
Zm00001d014909	195	145	-0.442505	4.47164	0.00601029	-1
Zm00001d014912	425	511	0.250379	5.92021	0.0105102	1
Zm00001d014925	367	247	-0.586438	5.31724	1.16508e-06	-1
Zm00001d014926	114	209	0.85835	4.39552	3.17532e-07	1
Zm00001d014943	442	334	-0.419475	5.65272	9.00064e-05	-1
Zm00001d014944	360	672	0.884822	6.05894	7.48405e-21	1
Zm00001d014946	1556	1271	-0.307265	7.51223	1.30039e-07	-1
Zm00001d014949	107	152	0.490563	4.08214	0.00937789	1
Zm00001d014954	2394	3513	0.537843	8.57211	4.96545e-36	1
Zm00001d014957	1306	1096	-0.268293	7.27745	1.83056e-05	-1
Zm00001d014961	152	68	-1.17439	3.85417	1.27446e-08	-1
Zm00001d014967	463	314	-0.575472	5.65495	7.98886e-08	-1
Zm00001d014968	98	175	0.820294	4.15624	7.62819e-06	1
Zm00001d014969	3755	4325	0.188467	9.02469	7.6969e-07	1
Zm00001d014972	165	232	0.475939	4.69066	0.00143734	1
Zm00001d014977	856	642	-0.430379	6.59811	3.43008e-08	-1
Zm00001d014983	56	111	0.97008	3.46021	3.6133e-05	1
Zm00001d014986	259	184	-0.508368	4.84969	0.000343764	-1
Zm00001d014993	1179	1642	0.462435	7.50716	2.19964e-15	1
Zm00001d014994	134	188	0.472712	4.39196	0.00473109	1
Zm00001d014995	163	221	0.423481	4.64324	0.00536281	1
Zm00001d014998	953	757	-0.347546	6.78838	2.14438e-06	-1
Zm00001d015006	140	198	0.484294	4.46105	0.0029529	1
Zm00001d015011	11	1	-3.32028	0.0457171	0.00636217	-1
Zm00001d015025	126	27	-2.23253	3.34285	1.33409e-16	-1
Zm00001d015036	657	481	-0.465167	6.20287	1.69197e-07	-1
Zm00001d015052	15	2	-2.8463	0.438303	0.0023592	-1
Zm00001d015058	481	373	-0.382162	5.79013	0.00019543	-1
Zm00001d015064	108	157	0.523814	4.11461	0.00490018	1
Zm00001d015065	1046	1192	0.173068	7.17445	0.00759779	1
Zm00001d015084	181	132	-0.470484	4.35376	0.00495965	-1
Zm00001d015086	127	89	-0.527741	3.82685	0.00815274	-1
Zm00001d015088	360	437	0.264139	5.68932	0.0123314	1
Zm00001d015098	9	37	2.00921	1.68581	4.13482e-05	1
Zm00001d015100	158	96	-0.73348	4.0572	7.89335e-05	-1
Zm00001d015114	234	106	-1.15692	4.4732	2.14365e-12	-1
Zm00001d015115	348	424	0.269475	5.64357	0.0121088	1
Zm00001d015120	214	314	0.537479	5.0983	3.48888e-05	1
Zm00001d015123	442	351	-0.347879	5.68364	0.00104769	-1
Zm00001d015127	398	522	0.375764	5.89513	0.000138338	1
Zm00001d015129	30	64	1.07456	2.65717	0.000605301	1
Zm00001d015131	406	263	-0.641583	5.44038	2.47522e-08	-1
Zm00001d015153	179	297	0.714698	4.94951	1.65059e-07	1
Zm00001d015161	2	12	2.49757	0.212938	0.0129695	1
Zm00001d015164	12	2	-2.52733	0.215596	0.0129695	-1
Zm00001d015168	677	1023	0.580077	6.77755	4.04399e-15	1
Zm00001d015181	135	184	0.430989	4.37872	0.010496	1
Zm00001d015200	16	38	1.22611	1.90061	0.00388515	1
Zm00001d015208	544	449	-0.292231	6.00653	0.00193578	-1
Zm00001d015209	354	289	-0.307973	5.38272	0.00824799	-1
Zm00001d015212	1429	819	-0.818389	7.18341	7.30793e-36	-1
Zm00001d015213	1500	1996	0.396707	7.81643	8.07853e-14	1
Zm00001d015215	40	86	1.08655	3.06464	5.3819e-05	1
Zm00001d015224	8	0	-6.02998	-0.369513	0.00782344	-1
Zm00001d015243	38	3	-3.62389	1.53938	1.07964e-08	-1
Zm00001d015245	416	299	-0.491677	5.53541	9.87514e-06	-1
Zm00001d015248	620	525	-0.255309	6.21115	0.00402947	-1
Zm00001d015259	359	503	0.471021	5.80137	3.39088e-06	1
Zm00001d015260	357	292	-0.305251	5.39603	0.00856159	-1
Zm00001d015269	780	610	-0.370012	6.4903	4.89561e-06	-1
Zm00001d015289	228	85	-1.43757	4.35579	1.85555e-16	-1
Zm00001d015301	392	502	0.341323	5.85404	0.000652657	1
Zm00001d015313	98	153	0.626619	4.03728	0.00106534	1
Zm00001d015314	207	129	-0.697135	4.45534	1.75987e-05	-1
Zm00001d015326	97	53	-0.885838	3.3129	0.000430432	-1
Zm00001d015327	4904	3856	-0.362257	9.14266	1.36667e-22	-1
Zm00001d015361	263	208	-0.353704	4.93698	0.0106768	-1
Zm00001d015362	63	36	-0.820586	2.73232	0.00879787	-1
Zm00001d015376	4447	5218	0.215245	9.28291	1.86431e-09	1
Zm00001d015383	838	1339	0.660641	7.13341	1.79162e-23	1
Zm00001d015385	1418	1258	-0.188122	7.43284	0.00163984	-1
Zm00001d015407	74	34	-1.1345	2.85374	0.00015522	-1
Zm00001d015410	76	118	0.618479	3.67236	0.00404405	1
Zm00001d015412	92	52	-0.837002	3.25546	0.0011264	-1
Zm00001d015427	413	544	0.38195	5.95175	7.65189e-05	1
Zm00001d015431	725	845	0.205524	6.66402	0.00696408	1
Zm00001d015432	23	7	-1.71373	1.13348	0.00525564	-1
Zm00001d015434	127	58	-1.14441	3.60893	3.48836e-07	-1
Zm00001d015435	349	242	-0.543399	5.26241	9.54018e-06	-1
Zm00001d015459	102	179	0.795232	4.19736	1.03961e-05	1
Zm00001d015473	228	296	0.360975	5.08784	0.00501152	1
Zm00001d015477	2124	2619	0.286803	8.25638	8.55544e-10	1
Zm00001d015485	178	274	0.606539	4.87577	1.42e-05	1
Zm00001d015515	26	3	-3.07857	1.09117	1.54321e-05	-1
Zm00001d015526	251	363	0.516653	5.31452	1.64971e-05	1
Zm00001d015557	32	60	0.888901	2.62774	0.00470256	1
Zm00001d015568	604	377	-0.695214	5.99006	4.76717e-13	-1
Zm00001d015569	576	771	0.405172	6.4431	7.73602e-07	1
Zm00001d015586	88	148	0.733795	3.9496	0.000210677	1
Zm00001d015600	40	70	0.790051	2.87575	0.00557531	1
Zm00001d015612	207	297	0.505162	5.03179	0.00012478	1
Zm00001d015613	483	662	0.439297	6.20937	7.30673e-07	1
Zm00001d015618	136	249	0.856535	4.64596	2.25344e-08	1
Zm00001d015638	49	82	0.725981	3.11972	0.00512366	1
Zm00001d015693	66	33	-1.01265	2.73264	0.00121843	-1
Zm00001d015704	83	126	0.586105	3.77777	0.00456284	1
Zm00001d015705	118	163	0.450264	4.19812	0.0127004	1
Zm00001d015729	785	678	-0.226782	6.56357	0.00399622	-1
Zm00001d015737	2431	3302	0.426357	8.52929	8.43092e-23	1
Zm00001d015741	21	43	1.01423	2.13025	0.00824783	1
Zm00001d015767	340	230	-0.579054	5.21066	3.54739e-06	-1
Zm00001d015778	368	219	-0.763849	5.2532	6.73482e-10	-1
Zm00001d015798	50	23	-1.13143	2.31292	0.00215752	-1
Zm00001d015829	211	157	-0.441588	4.58454	0.00442985	-1
Zm00001d015852	248	321	0.356661	5.20584	0.00426181	1
Zm00001d015856	155	232	0.566067	4.65402	0.000186496	1
Zm00001d015863	243	372	0.598682	5.31666	6.16026e-07	1
Zm00001d015865	80	129	0.67305	3.77758	0.00113434	1
Zm00001d015889	203	152	-0.432513	4.53319	0.00614305	-1
Zm00001d015910	2	12	2.49757	0.212938	0.0129695	1
Zm00001d015918	40	81	1.00027	3.00823	0.000254807	1
Zm00001d015921	931	1211	0.363889	7.11082	3.45453e-08	1
Zm00001d015956	361	525	0.524753	5.84067	1.87413e-07	1
Zm00001d015973	147	242	0.703306	4.66106	3.46338e-06	1
Zm00001d015977	79	155	0.95583	3.93708	1.72647e-06	1
Zm00001d015986	144	197	0.436388	4.47376	0.00716438	1
Zm00001d016029	134	209	0.625385	4.48167	0.000109567	1
Zm00001d016036	121	86	-0.507387	3.76654	0.0126065	-1
Zm00001d016052	122	65	-0.922466	3.62369	3.0604e-05	-1
Zm00001d016057	15	2	-2.8463	0.438303	0.0023592	-1
Zm00001d016059	612	996	0.687089	6.69722	1.88023e-19	1
Zm00001d016060	136	264	0.940886	4.70036	4.36728e-10	1
Zm00001d016070	287	230	-0.334668	5.07029	0.0117093	-1
Zm00001d016091	26	54	1.0355	2.43494	0.00237118	1
Zm00001d016106	85	128	0.574502	3.80463	0.00626896	1
Zm00001d016118	7	22	1.61948	1.08716	0.00817489	1
Zm00001d016122	27	0	-7.76924	1.00147	1.51646e-08	-1
Zm00001d016130	485	123	-1.99364	5.30603	3.76867e-51	-1
Zm00001d016131	448	321	-0.496175	5.6399	4.00226e-06	-1
Zm00001d016149	919	1081	0.218788	7.01243	0.00133033	1
Zm00001d016156	62	11	-2.49668	2.3145	9.68994e-10	-1
Zm00001d016159	47	149	1.64657	3.68494	2.91887e-13	1
Zm00001d016165	419	335	-0.33809	5.61124	0.00184887	-1
Zm00001d016193	12	1	-3.44447	0.133292	0.0034275	-1
Zm00001d016198	148	229	0.613917	4.61653	6.50682e-05	1
Zm00001d016248	342	473	0.452289	5.72091	1.45839e-05	1
Zm00001d016255	227	141	-0.701916	4.58514	6.34025e-06	-1
Zm00001d016276	589	875	0.555504	6.56255	1.94284e-12	1
Zm00001d016285	8	0	-6.02998	-0.369513	0.00782344	-1
Zm00001d016291	38	17	-1.16997	1.92863	0.006528	-1
Zm00001d016298	519	669	0.350783	6.2626	5.44341e-05	1
Zm00001d016305	64	100	0.627454	3.43535	0.0063131	1
Zm00001d016311	167	239	0.501433	4.72262	0.000679161	1
Zm00001d016326	1260	1128	-0.175052	7.26879	0.00539622	-1
Zm00001d016358	790	988	0.307201	6.84282	1.88517e-05	1
Zm00001d016363	69	135	0.951622	3.74275	6.60111e-06	1
Zm00001d016373	721	877	0.267122	6.6893	0.000398413	1
Zm00001d016374	55	102	0.87417	3.37348	0.00023136	1
Zm00001d016378	405	491	0.262314	5.85745	0.00885074	1
Zm00001d016381	14	3	-2.19136	0.438051	0.0127622	-1
Zm00001d016411	1359	836	-0.7163	7.1488	1.53353e-27	-1
Zm00001d016438	95	52	-0.883234	3.2845	0.000513203	-1
Zm00001d016439	568	680	0.244181	6.33372	0.00391149	1
Zm00001d016442	151	108	-0.498441	4.08438	0.00648344	-1
Zm00001d016443	71	155	1.10961	3.88746	3.84154e-08	1
Zm00001d016446	761	978	0.346474	6.81079	1.85558e-06	1
Zm00001d016456	104	58	-0.856474	3.42112	0.000395766	-1
Zm00001d016463	531	632	0.235748	6.23232	0.00734251	1
Zm00001d016469	5113	3998	-0.370295	9.19934	3.9002e-24	-1
Zm00001d016491	1031	924	-0.173471	6.98069	0.0118966	-1
Zm00001d016501	154	96	-0.696515	4.03457	0.000195412	-1
Zm00001d016512	129	90	-0.534165	3.84641	0.00704187	-1
Zm00001d016516	261	130	-1.02025	4.6724	2.44725e-11	-1
Zm00001d016518	2	24	3.49007	0.948816	1.0613e-05	1
Zm00001d016531	440	362	-0.296835	5.69972	0.00500513	-1
Zm00001d016532	0	8	6.0148	-0.371885	0.00782344	1
Zm00001d016542	234	339	0.519131	5.21549	2.98636e-05	1
Zm00001d016549	2845	2572	-0.160944	8.4491	0.000284294	-1
Zm00001d016552	544	768	0.481992	6.40504	6.92169e-09	1
Zm00001d016568	284	371	0.369971	5.40755	0.00159598	1
Zm00001d016577	1013	1229	0.263407	7.17679	4.61032e-05	1
Zm00001d016588	1567	2915	0.880025	8.17329	1.13198e-74	1
Zm00001d016599	114	204	0.823437	4.37337	1.11274e-06	1
Zm00001d016601	12	32	1.39041	1.62756	0.00369432	1
Zm00001d016606	859	683	-0.34613	6.63955	6.93161e-06	-1
Zm00001d016615	162	108	-0.599806	4.14372	0.000851201	-1
Zm00001d016635	85	22	-1.95926	2.84199	7.03295e-10	-1
Zm00001d016655	454	150	-1.61233	5.29591	3.85757e-36	-1
Zm00001d016691	922	1280	0.457838	7.15036	2.09923e-12	1
Zm00001d016696	69	106	0.603094	3.52688	0.00805672	1
Zm00001d016704	353	447	0.32509	5.69456	0.00201173	1
Zm00001d016719	162	66	-1.30923	3.90507	1.50087e-10	-1
Zm00001d016722	198	335	0.742882	5.11132	1.05736e-08	1
Zm00001d016723	7537	8415	0.143557	10.0058	2.87841e-06	1
Zm00001d016732	392	294	-0.430292	5.47586	0.000145656	-1
Zm00001d016733	65	38	-0.787848	2.78724	0.0102555	-1
Zm00001d016756	106	149	0.475359	4.06007	0.0126508	1
Zm00001d016770	266	422	0.650158	5.47736	1.31996e-08	1
Zm00001d016783	285	228	-0.337176	5.05918	0.0113777	-1
Zm00001d016784	328	260	-0.350448	5.25465	0.00443032	-1
Zm00001d016793	138	75	-0.894004	3.80781	1.60133e-05	-1
Zm00001d016803	581	798	0.442355	6.47678	4.85442e-08	1
Zm00001d016815	36	15	-1.27139	1.82742	0.00465245	-1
Zm00001d016816	112	174	0.619616	4.22283	0.000509591	1
Zm00001d016824	171	238	0.461264	4.73323	0.00169736	1
Zm00001d016836	178	117	-0.620241	4.26976	0.000323159	-1
Zm00001d016838	755	572	-0.415796	6.42369	4.87816e-07	-1
Zm00001d016844	56	109	0.943878	3.44329	6.40188e-05	1
Zm00001d016845	64	97	0.583567	3.40945	0.0117697	1
Zm00001d016860	137	206	0.572626	4.48179	0.000394354	1
Zm00001d016861	760	643	-0.256549	6.5034	0.00136397	-1
Zm00001d016864	812	1152	0.489112	6.98558	1.41702e-12	1
Zm00001d016866	15	37	1.28013	1.84994	0.00322405	1
Zm00001d016902	173	104	-0.748897	4.18045	2.68313e-05	-1
Zm00001d016907	76	14	-2.44545	2.60251	1.95453e-11	-1
Zm00001d016915	255	182	-0.50168	4.83017	0.00044847	-1
Zm00001d016928	347	276	-0.345541	5.33751	0.00346941	-1
Zm00001d016934	14	47	1.72292	2.0643	2.79338e-05	1
Zm00001d016952	128	71	-0.864516	3.71151	5.4138e-05	-1
Zm00001d016956	48	22	-1.13646	2.25557	0.00259142	-1
Zm00001d016969	169	240	0.490291	4.73316	0.000850816	1
Zm00001d016971	9	38	2.04756	1.71432	2.54233e-05	1
Zm00001d016974	12	31	1.34479	1.59726	0.00545034	1
Zm00001d016995	44	4	-3.43429	1.74814	1.57418e-09	-1
Zm00001d016998	89	52	-0.789239	3.22581	0.00239593	-1
Zm00001d016999	208	147	-0.515811	4.53339	0.00107728	-1
Zm00001d017000	171	259	0.583193	4.80449	4.73068e-05	1
Zm00001d017036	1098	1457	0.39267	7.36467	1.15111e-10	1
Zm00001d017042	268	187	-0.534309	4.88797	0.000138331	-1
Zm00001d017070	681	1227	0.833879	6.94308	4.13526e-32	1
Zm00001d017072	1675	1221	-0.47147	7.5474	2.68677e-16	-1
Zm00001d017085	390	285	-0.46775	5.45276	4.18436e-05	-1
Zm00001d017092	681	492	-0.484305	6.24647	3.42459e-08	-1
Zm00001d017096	231	311	0.413414	5.13607	0.00124165	1
Zm00001d017099	70	39	-0.857214	2.8661	0.00395039	-1
Zm00001d017112	75	128	0.754793	3.7362	0.000332669	1
Zm00001d017117	739	912	0.288002	6.7362	0.000113379	1
Zm00001d017128	176	128	-0.474449	4.31222	0.00519613	-1
Zm00001d017141	1029	1293	0.314031	7.22715	7.91148e-07	1
Zm00001d017157	20	6	-1.73142	0.952779	0.00939996	-1
Zm00001d017168	299	398	0.397065	5.49661	0.000456414	1
Zm00001d017169	114	199	0.787659	4.35087	3.74287e-06	1
Zm00001d017171	49	86	0.794592	3.16171	0.0019034	1
Zm00001d017172	6	24	1.96253	1.12994	0.00144222	1
Zm00001d017174	545	651	0.240937	6.27253	0.00539933	1
Zm00001d017175	528	663	0.312991	6.26632	0.00031018	1
Zm00001d017176	224	291	0.361929	5.06304	0.00530717	1
Zm00001d017179	106	64	-0.742196	3.48882	0.00131296	-1
Zm00001d017197	673	525	-0.373624	6.27651	1.71128e-05	-1
Zm00001d017213	187	119	-0.666927	4.32199	8.47088e-05	-1
Zm00001d017237	46	87	0.902156	3.14061	0.000498023	1
Zm00001d017242	1042	1349	0.357083	7.26921	1.27159e-08	1
Zm00001d017247	207	108	-0.953202	4.3639	1.71595e-08	-1
Zm00001d017251	2177	2638	0.261676	8.27816	1.79227e-08	1
Zm00001d017252	162	215	0.392665	4.61705	0.0106358	1
Zm00001d017258	250	333	0.398007	5.24057	0.00122641	1
Zm00001d017271	1316	1959	0.5585	7.72192	1.73199e-24	1
Zm00001d017288	41	12	-1.77734	1.87955	8.34268e-05	-1
Zm00001d017292	282	470	0.721301	5.60479	4.55568e-11	1
Zm00001d017324	296	419	0.485766	5.53297	1.38725e-05	1
Zm00001d017351	163	220	0.416941	4.63953	0.00619553	1
Zm00001d017357	145	246	0.746692	4.66829	8.05525e-07	1
Zm00001d017371	329	169	-0.975951	5.01819	4.86328e-13	-1
Zm00001d017377	28	10	-1.48922	1.43836	0.00513866	-1
Zm00001d017387	613	409	-0.59905	6.04866	1.94385e-10	-1
Zm00001d017389	43	14	-1.6256	1.9773	0.000157128	-1
Zm00001d017401	638	745	0.208232	6.48155	0.0107868	1
Zm00001d017409	478	364	-0.408363	5.76988	7.62019e-05	-1
Zm00001d017417	35	61	0.783894	2.68678	0.0105286	1
Zm00001d017432	47	85	0.837708	3.13016	0.00123998	1
Zm00001d017444	58	90	0.617382	3.29101	0.0108707	1
Zm00001d017449	476	354	-0.442491	5.74935	2.04919e-05	-1
Zm00001d017454	205	273	0.397652	4.95625	0.00325833	1
Zm00001d017456	444	585	0.382369	6.05598	4.51226e-05	1
Zm00001d017457	367	188	-0.979986	5.17338	2.14154e-14	-1
Zm00001d017467	995	884	-0.186039	6.92363	0.00810577	-1
Zm00001d017487	60	12	-2.3253	2.29547	8.52581e-09	-1
Zm00001d017491	11	33	1.55882	1.62739	0.0012752	1
Zm00001d017492	188	128	-0.569541	4.36758	0.000638586	-1
Zm00001d017505	121	80	-0.611566	3.72514	0.00398728	-1
Zm00001d017510	630	361	-0.818549	6.00493	1.63325e-17	-1
Zm00001d017523	170	240	0.481786	4.73667	0.00102964	1
Zm00001d017537	256	326	0.33317	5.23826	0.00689643	1
Zm00001d017539	212	110	-0.961173	4.39524	9.2474e-09	-1
Zm00001d017545	120	200	0.720964	4.38252	1.78179e-05	1
Zm00001d017555	1177	1549	0.380774	7.45802	1.24994e-10	1
Zm00001d017557	200	152	-0.411047	4.52104	0.00952344	-1
Zm00001d017560	103	70	-0.571784	3.51314	0.012514	-1
Zm00001d017568	278	174	-0.691015	4.87887	9.30223e-07	-1
Zm00001d017573	337	256	-0.411843	5.26694	0.000775996	-1
Zm00001d017601	389	505	0.360997	5.85399	0.000311074	1
Zm00001d017612	215	73	-1.57213	4.23749	1.17148e-17	-1
Zm00001d017615	218	110	-1.00141	4.42164	1.67726e-09	-1
Zm00001d017619	56	30	-0.913047	2.53775	0.00679068	-1
Zm00001d017640	149	94	-0.679269	3.99421	0.000336041	-1
Zm00001d017641	84	43	-0.97939	3.07963	0.000362043	-1
Zm00001d017647	0	8	6.0148	-0.371885	0.00782344	1
Zm00001d017649	99	169	0.755371	4.1301	4.38576e-05	1
Zm00001d017660	254	155	-0.727511	4.73605	8.68722e-07	-1
Zm00001d017676	357	513	0.507472	5.81454	5.91867e-07	1
Zm00001d017699	284	369	0.362176	5.40318	0.0020401	1
Zm00001d017719	768	904	0.21977	6.75457	0.0030517	1
Zm00001d017724	10	1	-3.18439	-0.047508	0.0117402	-1
Zm00001d017729	967	1106	0.178328	7.06415	0.00790542	1
Zm00001d017742	485	663	0.435514	6.21315	8.77546e-07	1
Zm00001d017751	112	73	-0.632064	3.60792	0.00429305	-1
Zm00001d017754	528	420	-0.345471	5.94003	0.000376019	-1
Zm00001d017755	675	572	-0.254235	6.33385	0.00298753	-1
Zm00001d017762	43	73	0.746462	2.94981	0.0069927	1
Zm00001d017768	119	60	-1.00183	3.5621	1.00095e-05	-1
Zm00001d017770	68	106	0.624118	3.51875	0.00625731	1
Zm00001d017773	412	311	-0.420996	5.5512	0.000141177	-1
Zm00001d017780	139	95	-0.563882	3.9404	0.00335874	-1
Zm00001d017784	291	420	0.513772	5.52485	4.61894e-06	1
Zm00001d017787	58	31	-0.916451	2.58508	0.00564953	-1
Zm00001d017789	532	630	0.228462	6.2311	0.00942003	1
Zm00001d017790	121	175	0.516488	4.27196	0.00318574	1
Zm00001d017809	238	307	0.3517	5.14413	0.00591173	1
Zm00001d017817	9	28	1.60868	1.40009	0.00258608	1
Zm00001d017830	538	683	0.328798	6.30205	0.000124008	1
Zm00001d017831	26	60	1.18717	2.5342	0.000326333	1
Zm00001d017840	2832	2267	-0.336434	8.36235	1.2276e-13	-1
Zm00001d017846	281	375	0.400752	5.40966	0.000616546	1
Zm00001d017857	2334	3008	0.35057	8.42765	3.72594e-15	1
Zm00001d017874	153	242	0.645639	4.68305	1.69547e-05	1
Zm00001d017882	99	63	-0.666426	3.42075	0.00599138	-1
Zm00001d017887	309	401	0.360453	5.52321	0.00131645	1
Zm00001d017914	939	1117	0.234989	7.05215	0.000478785	1
Zm00001d017915	241	430	0.819567	5.44108	2.02764e-12	1
Zm00001d017920	352	290	-0.294821	5.38046	0.0115035	-1
Zm00001d017925	525	343	-0.629336	5.81409	5.60286e-10	-1
Zm00001d017926	987	859	-0.215777	6.8982	0.00227089	-1
Zm00001d017933	10	0	-6.34748	-0.146878	0.00195752	-1
Zm00001d017937	74	134	0.840152	3.77045	5.43303e-05	1
Zm00001d017939	40	67	0.726973	2.8374	0.0118204	1
Zm00001d017946	603	509	-0.259848	6.16912	0.00383594	-1
Zm00001d017958	748	901	0.253036	6.73455	0.000704245	1
Zm00001d017962	31	11	-1.49956	1.56971	0.002916	-1
Zm00001d017966	256	323	0.319837	5.23089	0.00971993	1
Zm00001d017967	216	163	-0.421292	4.62653	0.00592292	-1
Zm00001d017982	63	35	-0.861084	2.7183	0.00621679	-1
Zm00001d017983	150	46	-1.71793	3.69156	3.93283e-14	-1
Zm00001d017984	283	150	-0.930679	4.81801	1.33144e-10	-1
Zm00001d017987	1266	997	-0.359986	7.19184	2.14259e-08	-1
Zm00001d017995	341	495	0.522083	5.75727	4.14089e-07	1
Zm00001d017997	31	62	0.981733	2.64253	0.00175507	1
Zm00001d018001	696	924	0.39333	6.70865	1.79544e-07	1
Zm00001d018013	20	5	-1.98854	0.904003	0.00409952	-1
Zm00001d018019	39	14	-1.48516	1.87923	0.000814887	-1
Zm00001d018024	110	52	-1.09448	3.42157	4.81879e-06	-1
Zm00001d018025	143	84	-0.782065	3.89779	6.82429e-05	-1
Zm00001d018031	1014	767	-0.418114	6.84712	6.67805e-09	-1
Zm00001d018034	966	747	-0.386272	6.79101	1.3622e-07	-1
Zm00001d018036	175	230	0.378628	4.71938	0.0104316	1
Zm00001d018047	210	58	-1.86941	4.13558	2.42128e-21	-1
Zm00001d018061	53	97	0.855066	3.3094	0.000430432	1
Zm00001d018076	107	150	0.471471	4.07117	0.0130086	1
Zm00001d018080	191	132	-0.548015	4.39875	0.000897732	-1
Zm00001d018081	508	384	-0.419017	5.85275	2.69355e-05	-1
Zm00001d018090	680	808	0.233367	6.58676	0.00290404	1
Zm00001d018103	261	415	0.653397	5.45211	1.51758e-08	1
Zm00001d018104	461	661	0.504355	6.18004	1.89856e-08	1
Zm00001d018107	1303	3047	1.21006	8.12944	2.46955e-134	1
Zm00001d018112	758	881	0.201499	6.72593	0.00724704	1
Zm00001d018125	113	35	-1.70273	3.29542	1.03554e-10	-1
Zm00001d018127	73	29	-1.34347	2.7746	1.62703e-05	-1
Zm00001d018134	726	973	0.406996	6.77714	3.17832e-08	1
Zm00001d018135	68	116	0.754031	3.59733	0.000669516	1
Zm00001d018147	303	484	0.660058	5.67023	6.40026e-10	1
Zm00001d018149	89	50	-0.845684	3.20588	0.001235	-1
Zm00001d018155	32	13	-1.30669	1.66071	0.00666872	-1
Zm00001d018177	665	824	0.293826	6.58757	0.000174491	1
Zm00001d018189	55	18	-1.62007	2.31358	1.74979e-05	-1
Zm00001d018199	147	96	-0.629456	3.9941	0.000876113	-1
Zm00001d018214	1757	2017	0.183671	7.92725	0.000357358	1
Zm00001d018243	220	313	0.493009	5.11191	0.00013514	1
Zm00001d018246	526	436	-0.286074	5.96094	0.00306739	-1
Zm00001d018247	136	194	0.496652	4.42688	0.00261831	1
Zm00001d018270	82	49	-0.756747	3.12263	0.00512366	-1
Zm00001d018277	189	269	0.493531	4.89489	0.000363237	1
Zm00001d018286	103	28	-1.88984	3.12448	3.22331e-11	-1
Zm00001d018297	202	134	-0.607072	4.45514	0.000179959	-1
Zm00001d018303	307	248	-0.323166	5.17183	0.0106498	-1
Zm00001d018318	147	93	-0.675199	3.97657	0.000394439	-1
Zm00001d018322	88	274	1.62181	4.55653	1.69708e-22	1
Zm00001d018323	9	35	1.92932	1.62704	0.000107819	1
Zm00001d018326	327	129	-1.35648	4.89291	7.00952e-21	-1
Zm00001d018333	91	151	0.714427	3.98526	0.000253982	1
Zm00001d018342	753	225	-1.75757	5.98793	2.03431e-65	-1
Zm00001d018349	561	310	-0.870881	5.81962	1.63674e-17	-1
Zm00001d018350	1574	1121	-0.505015	7.44386	1.99374e-17	-1
Zm00001d018356	573	445	-0.380049	6.04248	4.66065e-05	-1
Zm00001d018358	120	82	-0.564037	3.73206	0.0078038	-1
Zm00001d018362	198	132	-0.599909	4.42943	0.000242389	-1
Zm00001d018364	28	9	-1.63923	1.40371	0.00258608	-1
Zm00001d018365	412	311	-0.420996	5.5512	0.000141177	-1
Zm00001d018382	316	222	-0.52453	5.12776	4.29651e-05	-1
Zm00001d018383	1429	1882	0.381818	7.73812	2.16987e-12	1
Zm00001d018388	495	221	-1.17834	5.539	6.40315e-25	-1
Zm00001d018389	1031	859	-0.278691	6.93228	6.8128e-05	-1
Zm00001d018399	508	252	-1.02645	5.62425	1.19743e-20	-1
Zm00001d018401	170	226	0.395121	4.68724	0.00827039	1
Zm00001d018403	413	282	-0.565652	5.49488	5.37508e-07	-1
Zm00001d018405	269	162	-0.746574	4.81098	2.29005e-07	-1
Zm00001d018406	226	296	0.373679	5.08234	0.00374849	1
Zm00001d018409	461	585	0.328177	6.07967	0.000415363	1
Zm00001d018410	1203	1696	0.480043	7.54641	8.09052e-17	1
Zm00001d018411	172	232	0.416041	4.71576	0.00492623	1
Zm00001d018413	557	457	-0.300822	6.03662	0.00128374	-1
Zm00001d018415	879	750	-0.244349	6.71828	0.00109518	-1
Zm00001d018418	129	178	0.448721	4.32406	0.00906239	1
Zm00001d018420	222	162	-0.469669	4.64536	0.00200561	-1
Zm00001d018421	318	206	-0.64148	5.09028	8.19615e-07	-1
Zm00001d018429	146	211	0.515492	4.53897	0.00111371	1
Zm00001d018431	64	2	-4.9303	2.17798	6.58878e-17	-1
Zm00001d018435	9	26	1.50226	1.32809	0.00603094	1
Zm00001d018441	347	546	0.638367	5.8517	2.1783e-10	1
Zm00001d018443	824	630	-0.402636	6.55514	3.43425e-07	-1
Zm00001d018450	195	253	0.360046	4.86364	0.0100909	1
Zm00001d018452	135	85	-0.682035	3.85318	0.000594521	-1
Zm00001d018454	407	528	0.359998	5.9184	0.00023092	1
Zm00001d018460	647	514	-0.347336	6.23134	8.08001e-05	-1
Zm00001d018464	159	300	0.899998	4.89708	1.37968e-10	1
Zm00001d018466	824	1086	0.382843	6.94571	3.8936e-08	1
Zm00001d018468	1030	900	-0.210034	6.96225	0.00250414	-1
Zm00001d018472	196	140	-0.500461	4.45489	0.00199747	-1
Zm00001d018473	233	752	1.67446	5.99031	2.38808e-60	1
Zm00001d018479	782	908	0.20008	6.77003	0.00669936	1
Zm00001d018489	58	111	0.919564	3.47707	7.89157e-05	1
Zm00001d018495	47	78	0.713911	3.05418	0.0072253	1
Zm00001d018496	104	48	-1.12884	3.33197	7.0237e-06	-1
Zm00001d018497	205	146	-0.504703	4.51719	0.00146269	-1
Zm00001d018499	70	42	-0.750629	2.90373	0.0106238	-1
Zm00001d018501	84	211	1.31209	4.26548	3.35693e-13	1
Zm00001d018523	278	414	0.558925	5.48589	9.08074e-07	1
Zm00001d018528	56	23	-1.29455	2.42146	0.000270923	-1
Zm00001d018530	103	151	0.53595	4.05435	0.00491808	1
Zm00001d018531	517	1032	0.981622	6.64272	5.99373e-36	1
Zm00001d018544	154	207	0.410998	4.55511	0.00900694	1
Zm00001d018552	194	273	0.47717	4.92276	0.000494389	1
Zm00001d018560	67	13	-2.36986	2.44003	6.89312e-10	-1
Zm00001d018562	101	62	-0.718283	3.42952	0.00291496	-1
Zm00001d018565	421	574	0.431706	6.00758	5.13511e-06	1
Zm00001d018571	143	222	0.618693	4.57036	7.62158e-05	1
Zm00001d018594	0	17	7.0904	0.434513	1.53628e-05	1
Zm00001d018618	51	129	1.32128	3.56524	9.23285e-09	1
Zm00001d018632	196	150	-0.401012	4.49649	0.0121254	-1
Zm00001d018634	198	268	0.421089	4.91983	0.00211885	1
Zm00001d018641	950	822	-0.224171	6.83933	0.0018036	-1
Zm00001d018642	125	216	0.773094	4.473	2.01948e-06	1
Zm00001d018653	207	147	-0.508862	4.52935	0.00127662	-1
Zm00001d018662	2	29	3.7618	1.17086	4.7109e-07	1
Zm00001d018664	149	95	-0.664023	4.00001	0.000441807	-1
Zm00001d018668	1968	2703	0.442393	8.23392	5.54759e-21	1
Zm00001d018693	346	271	-0.367743	5.32369	0.00195727	-1
Zm00001d018718	193	119	-0.71246	4.34975	2.30426e-05	-1
Zm00001d018720	26	5	-2.365	1.17579	0.00019426	-1
Zm00001d018724	236	318	0.414636	5.16743	0.00104894	1
Zm00001d018728	9	0	-6.19745	-0.253912	0.00391328	-1
Zm00001d018731	663	940	0.48816	6.69323	1.23861e-10	1
Zm00001d018749	57	149	1.36894	3.75577	2.01195e-10	1
Zm00001d018751	35	16	-1.13853	1.82725	0.0110741	-1
Zm00001d018755	377	473	0.311769	5.78164	0.00221545	1
Zm00001d018770	609	496	-0.311445	6.16017	0.000542617	-1
Zm00001d018779	560	671	0.245422	6.314	0.00399492	1
Zm00001d018781	243	306	0.317016	5.15469	0.0128248	1
Zm00001d018795	308	212	-0.554007	5.0791	2.12941e-05	-1
Zm00001d018797	495	783	0.646039	6.36687	2.36534e-14	1
Zm00001d018799	44	13	-1.7646	1.97746	4.82359e-05	-1
Zm00001d018826	152	209	0.443705	4.55504	0.00477985	1
Zm00001d018829	73	111	0.588355	3.59767	0.00789335	1
Zm00001d018831	148	83	-0.848857	3.9227	1.38264e-05	-1
Zm00001d018862	46	18	-1.36291	2.13382	0.000629585	-1
Zm00001d018868	246	136	-0.869862	4.63881	1.46093e-08	-1
Zm00001d018883	598	495	-0.288065	6.14442	0.00145538	-1
Zm00001d018896	998	741	-0.444915	6.81284	1.02216e-09	-1
Zm00001d018901	67	101	0.575828	3.46939	0.011009	1
Zm00001d018903	4574	2455	-0.913113	8.8266	1.5507e-113	-1
Zm00001d018906	99	55	-0.861929	3.34986	0.000514522	-1
Zm00001d018911	4661	5043	0.0982263	9.28903	0.00609172	1
Zm00001d018930	354	483	0.432729	5.7592	2.59117e-05	1
Zm00001d018937	164	120	-0.465659	4.21533	0.00789874	-1
Zm00001d018944	703	477	-0.574824	6.25525	5.507e-11	-1
Zm00001d018946	22	54	1.27527	2.36423	0.000321103	1
Zm00001d018954	205	146	-0.504703	4.51719	0.00146269	-1
Zm00001d018957	2423	2231	-0.134511	8.23018	0.00435783	-1
Zm00001d018959	113	76	-0.586868	3.63805	0.0073836	-1
Zm00001d018961	485	400	-0.293315	5.84112	0.00376827	-1
Zm00001d018963	17	4	-2.06876	0.689743	0.00722652	-1
Zm00001d018972	93	33	-1.50662	3.06945	9.25418e-08	-1
Zm00001d018977	543	381	-0.52643	5.90364	8.76287e-08	-1
Zm00001d018979	858	1272	0.552569	7.10225	9.58135e-17	1
Zm00001d018986	543	464	-0.242181	6.02652	0.00976107	-1
Zm00001d018988	79	116	0.53808	3.6798	0.0121908	1
Zm00001d018994	0	40	8.31877	1.50011	1.89119e-12	1
Zm00001d019002	403	310	-0.393786	5.53115	0.000403285	-1
Zm00001d019020	3	22	2.80869	0.900206	0.000157883	1
Zm00001d019034	1987	2829	0.49426	8.27785	2.23379e-26	1
Zm00001d019039	324	423	0.369125	5.59607	0.000722127	1
Zm00001d019041	428	295	-0.552114	5.55152	6.24011e-07	-1
Zm00001d019045	3748	10592	1.48334	9.84886	0	1
Zm00001d019054	335	550	0.699651	5.83863	4.76274e-12	1
Zm00001d019059	402	295	-0.461726	5.49875	4.05827e-05	-1
Zm00001d019061	25	150	2.5636	3.52378	1.58985e-22	1
Zm00001d019062	169	125	-0.45012	4.26454	0.00905924	-1
Zm00001d019087	126	47	-1.43568	3.51477	1.26423e-09	-1
Zm00001d019090	288	201	-0.534008	4.99107	8.08016e-05	-1
Zm00001d019091	879	609	-0.544741	6.58876	3.67611e-12	-1
Zm00001d019093	61	99	0.682098	3.40048	0.00344185	1
Zm00001d019100	52	96	0.867551	3.29052	0.000392252	1
Zm00001d019114	119	200	0.733024	4.37804	1.33694e-05	1
Zm00001d019130	100	58	-0.799959	3.38582	0.00109068	-1
Zm00001d019145	525	437	-0.280025	5.96092	0.00375787	-1
Zm00001d019147	2685	3149	0.214549	8.55502	6.29156e-07	1
Zm00001d019164	591	769	0.364344	6.45702	7.88491e-06	1
Zm00001d019177	13	39	1.56046	1.84962	0.000416456	1
Zm00001d019191	4039	5332	0.385254	9.23792	2.00005e-26	1
Zm00001d019215	204	152	-0.439598	4.53722	0.00528844	-1
Zm00001d019216	360	233	-0.642801	5.26749	1.63447e-07	-1
Zm00001d019219	1043	1214	0.203593	7.18654	0.00160251	1
Zm00001d019220	168	224	0.399365	4.67274	0.00794015	1
Zm00001d019221	163	223	0.436471	4.65062	0.00399774	1
Zm00001d019230	40	70	0.790051	2.87575	0.00557531	1
Zm00001d019234	158	232	0.538433	4.66511	0.00035695	1
Zm00001d019258	4	30	2.85335	1.28971	6.26678e-06	1
Zm00001d019269	130	69	-0.928011	3.71164	1.52639e-05	-1
Zm00001d019283	2772	3681	0.393741	8.69994	2.06269e-21	1
Zm00001d019306	31	56	0.835204	2.55068	0.0098304	1
Zm00001d019311	119	239	0.989887	4.54191	6.19915e-10	1
Zm00001d019312	1853	5046	1.4298	8.79383	1.96616e-264	1
Zm00001d019317	1108	704	-0.669629	6.8726	1.2906e-20	-1
Zm00001d019335	133	34	-1.97926	3.46583	3.91159e-15	-1
Zm00001d019354	7	85	3.56335	2.6249	4.46915e-18	1
Zm00001d019358	270	138	-0.983056	4.73312	4.76275e-11	-1
[truncated: 3,648 more rows]

## Sheet: S6(HZ4)-S6(NIL)
TABLE S3: Transcriptome differential gene profiling data. L5(HZ4)-L5(NIL): differentially expressed gene data between HZ4 and NIL in the new fifth leaf at the 5-leaf stage under LD. L6(HZ4)-L6(NIL): differentially expressed gene data between HZ4 and NIL in the SAM at the 6-leaf stage under LD. S5(HZ4)-S5(NIL): differentially expressed gene data between HZ4 and NIL in the SAM at the 5-leaf stage u…
	control	treat	logFC	logCPM	PValue	Signifi
Zm00001d000001	1861	2686	0.538168	8.28233	1.17514e-29	1
Zm00001d000021	414	318	-0.371658	5.65259	0.00072362	-1
Zm00001d000107	77	11	-2.78463	2.65092	2.67356e-13	-1
Zm00001d000116	198	112	-0.812493	4.42312	1.83112e-06	-1
Zm00001d000158	17	1	-3.91981	0.587856	0.000145836	-1
Zm00001d000162	60	32	-0.895477	2.71362	0.00470256	-1
Zm00001d000168	1186	1478	0.326329	7.51159	4.74886e-08	1
Zm00001d000169	571	667	0.232966	6.40835	0.00629926	1
Zm00001d000204	218	134	-0.692766	4.60437	1.31061e-05	-1
Zm00001d000222	735	459	-0.670287	6.355	1.95873e-14	-1
Zm00001d000272	220	146	-0.582309	4.66016	0.000179435	-1
Zm00001d000282	45	21	-1.0862	2.25789	0.00433513	-1
Zm00001d000294	408	503	0.310721	5.96764	0.00185022	1
Zm00001d000370	58	2	-4.76508	2.12719	3.43005e-15	-1
Zm00001d000379	133	209	0.660395	4.56507	4.40635e-05	1
Zm00001d000399	595	392	-0.593064	6.08144	5.34722e-10	-1
Zm00001d000434	14	2	-2.7242	0.450608	0.00419502	-1
Zm00001d001771	616	896	0.549293	6.69642	1.64233e-12	1
Zm00001d001774	13	40	1.62095	1.96368	0.000273429	1
Zm00001d001776	29	56	0.955174	2.60622	0.00459641	1
Zm00001d001779	14	0	-6.81582	0.298423	0.000122627	-1
Zm00001d001781	23	4	-2.47833	1.08258	0.000313464	-1
Zm00001d001784	32	10	-1.65703	1.652	0.00095196	-1
Zm00001d001809	193	319	0.7334	5.1418	2.53269e-08	1
Zm00001d001812	32	82	1.36292	3.01361	3.34036e-06	1
Zm00001d001813	183	123	-0.563895	4.40494	0.000948715	-1
Zm00001d001819	7	49	2.79422	2.03831	7.78469e-09	1
Zm00001d001820	2288	5261	1.21002	9.01413	7.38284e-206	1
Zm00001d001828	395	304	-0.36883	5.58641	0.00105341	-1
Zm00001d001834	492	121	-2.01372	5.39621	6.13905e-52	-1
Zm00001d001841	0	113	9.82618	3.0031	2.63805e-34	1
Zm00001d001846	522	660	0.34716	6.34196	6.61185e-05	1
Zm00001d001848	397	242	-0.705027	5.45725	2.71808e-09	-1
Zm00001d001852	1	15	3.75723	0.452519	0.000521183	1
Zm00001d001856	185	282	0.616647	5.00999	6.82351e-06	1
Zm00001d001857	203	324	0.682995	5.18307	1.36892e-07	1
Zm00001d001861	45	77	0.78207	3.1077	0.00492946	1
Zm00001d001879	1145	1402	0.300926	7.44686	8.02099e-07	1
Zm00001d001880	246	316	0.369917	5.27474	0.00310308	1
Zm00001d001883	664	493	-0.420686	6.3101	2.00209e-06	-1
Zm00001d001894	117	183	0.653589	4.37834	0.000150404	1
Zm00001d001895	240	306	0.359149	5.23335	0.00462307	1
Zm00001d001896	149	233	0.653393	4.7229	1.52198e-05	1
Zm00001d001900	136	274	1.01871	4.8244	6.73062e-12	1
Zm00001d001905	14	36	1.36351	1.88548	0.00263377	1
Zm00001d001908	72	120	0.74477	3.74518	0.000694764	1
Zm00001d001915	5	34	2.7439	1.55737	2.48018e-06	1
Zm00001d001917	29	74	1.35649	2.87238	1.126e-05	1
Zm00001d001923	104	34	-1.60062	3.27762	2.16264e-09	-1
Zm00001d001924	27	6	-2.13813	1.33782	0.000327558	-1
Zm00001d001933	556	779	0.495261	6.51722	1.92827e-09	1
Zm00001d001939	194	360	0.900325	5.25492	1.73773e-12	1
Zm00001d001941	65	21	-1.61548	2.61993	2.25911e-06	-1
Zm00001d001953	572	441	-0.366328	6.11913	9.62203e-05	-1
Zm00001d001959	135	61	-1.13566	3.77207	1.51778e-07	-1
Zm00001d001960	47	0	-8.55403	1.79971	1.49982e-14	-1
Zm00001d001973	60	95	0.670662	3.44323	0.00633161	1
Zm00001d001978	434	265	-0.702624	5.58595	5.58876e-10	-1
Zm00001d002000	66	108	0.718236	3.60615	0.00188379	1
Zm00001d002006	749	319	-1.22227	6.19395	4.82889e-38	-1
Zm00001d002012	304	386	0.353218	5.56886	0.00187016	1
Zm00001d002026	183	110	-0.724877	4.34293	3.40122e-05	-1
Zm00001d002029	658	861	0.396677	6.70284	3.33086e-07	1
Zm00001d002052	453	562	0.319797	6.12296	0.000672831	1
Zm00001d002083	66	106	0.691301	3.58982	0.00295323	1
Zm00001d002094	4224	3069	-0.452008	8.96197	3.50088e-30	-1
Zm00001d002119	245	321	0.398431	5.28494	0.00139203	1
Zm00001d002132	27	53	0.978555	2.52281	0.00495282	1
Zm00001d002140	130	83	-0.637737	3.89031	0.00165255	-1
Zm00001d002155	311	436	0.496062	5.68294	5.70485e-06	1
Zm00001d002160	12	51	2.08481	2.19726	7.7445e-07	1
Zm00001d002169	1026	855	-0.254183	7.00953	0.000297455	-1
Zm00001d002175	288	212	-0.432967	5.10623	0.00123813	-1
Zm00001d002252	418	505	0.281521	5.98639	0.00459815	1
Zm00001d002261	96	165	0.789383	4.18042	2.6101e-05	1
Zm00001d002284	559	459	-0.275469	6.12634	0.00329696	-1
Zm00001d002325	609	510	-0.247072	6.26234	0.00621802	-1
Zm00001d002330	933	762	-0.283227	6.85961	0.000117011	-1
Zm00001d002343	360	73	-2.29125	4.89841	1.43994e-45	-1
Zm00001d002347	303	233	-0.369996	5.20585	0.00424562	-1
Zm00001d002353	736	351	-1.05915	6.21951	4.89983e-30	-1
Zm00001d002410	163	92	-0.815505	4.14533	1.17124e-05	-1
Zm00001d002426	760	595	-0.344228	6.53738	2.53798e-05	-1
Zm00001d002428	128	182	0.516187	4.42486	0.00232283	1
Zm00001d002429	572	669	0.234761	6.41183	0.00585363	1
Zm00001d002500	170	122	-0.469427	4.33839	0.00622227	-1
Zm00001d002506	19	76	2.00169	2.76073	3.24981e-09	1
Zm00001d002535	72	40	-0.837202	2.98664	0.00330255	-1
Zm00001d002546	4112	5193	0.345536	9.31449	1.65459e-21	1
Zm00001d002549	39	11	-1.80553	1.88314	9.19744e-05	-1
Zm00001d002579	82	135	0.727208	3.91837	0.000420406	1
Zm00001d002589	17	46	1.43822	2.19685	0.000343835	1
Zm00001d002601	16553	12532	-0.392655	10.9571	1.81671e-49	-1
Zm00001d002623	17	1	-3.91981	0.587856	0.000145836	-1
Zm00001d002630	232	345	0.581031	5.31277	2.67878e-06	1
Zm00001d002659	286	378	0.411032	5.51385	0.000376256	1
Zm00001d002673	55	98	0.840716	3.42515	0.000667317	1
Zm00001d002677	136	192	0.505924	4.50527	0.0021472	1
Zm00001d002685	146	199	0.455282	4.57725	0.00465593	1
Zm00001d002690	1647	1987	0.279549	7.95891	8.60263e-08	1
Zm00001d002696	163	222	0.454205	4.7338	0.00240947	1
Zm00001d002705	28	9	-1.61522	1.48608	0.00258608	-1
Zm00001d002721	4008	2703	-0.559482	8.84189	1.21736e-42	-1
Zm00001d002726	690	874	0.349798	6.74479	4.59984e-06	1
Zm00001d002756	13	0	-6.70989	0.216019	0.000245094	-1
Zm00001d002758	30	97	1.69767	3.16472	2.21806e-09	1
Zm00001d002759	53	157	1.57325	3.87284	5.01315e-13	1
Zm00001d002811	486	633	0.389978	6.26327	1.2409e-05	1
Zm00001d002820	25	8	-1.61996	1.33804	0.00458377	-1
Zm00001d002825	19	4	-2.20434	0.883464	0.00261354	-1
Zm00001d002827	180	129	-0.47142	4.41895	0.00550342	-1
Zm00001d002833	306	180	-0.75631	5.06516	2.97913e-08	-1
Zm00001d002835	36	11	-1.69044	1.80078	0.000351377	-1
Zm00001d002842	542	351	-0.617826	5.93764	7.78352e-10	-1
Zm00001d002848	11	39	1.82304	1.88577	9.19744e-05	1
Zm00001d002869	145	217	0.590041	4.64605	0.000171988	1
Zm00001d002884	51	13	-1.95295	2.21548	1.94915e-06	-1
Zm00001d002896	197	141	-0.473326	4.54678	0.0034696	-1
Zm00001d002905	686	515	-0.404733	6.36378	3.16363e-06	-1
Zm00001d002939	64	17	-1.89601	2.5373	1.50669e-07	-1
Zm00001d002951	16	49	1.61593	2.23943	5.22391e-05	1
Zm00001d002982	1	20	4.16929	0.774708	2.11617e-05	1
Zm00001d003014	507	627	0.315227	6.28231	0.000375645	1
Zm00001d003016	160	391	1.29724	5.24763	3.88706e-23	1
Zm00001d003041	28	54	0.95323	2.55674	0.00553065	1
Zm00001d003062	717	930	0.384016	6.81925	2.66533e-07	1
Zm00001d003068	211	302	0.525861	5.14431	5.78906e-05	1
Zm00001d003090	213	14	-3.9066	3.97808	1.93222e-46	-1
Zm00001d003107	27	70	1.37909	2.78912	1.54638e-05	1
Zm00001d003127	6618	6072	-0.115404	9.76124	0.000437335	-1
Zm00001d003144	25	5	-2.28481	1.21584	0.000328077	-1
Zm00001d003148	243	322	0.414736	5.28243	0.000886434	1
Zm00001d003157	7174	9755	0.452175	10.1778	1.12008e-50	1
Zm00001d003164	1280	1425	0.16362	7.53335	0.0059694	1
Zm00001d003172	1816	2375	0.395957	8.16461	8.0962e-16	1
Zm00001d003227	74	31	-1.24309	2.89648	3.43062e-05	-1
Zm00001d003247	29	11	-1.3797	1.58805	0.00647851	-1
Zm00001d003289	0	12	6.60428	0.130506	0.000489894	1
Zm00001d003310	111	69	-0.676099	3.6523	0.0022554	-1
Zm00001d003331	32	60	0.91306	2.71544	0.00470256	1
Zm00001d003368	431	527	0.298854	6.03989	0.00197563	1
Zm00001d003379	631	917	0.548009	6.73028	1.07314e-12	1
Zm00001d003380	584	746	0.361956	6.51163	1.15054e-05	1
Zm00001d003399	80	39	-1.02537	3.07097	0.000224826	-1
Zm00001d003406	113	163	0.536869	4.25954	0.00332175	1
Zm00001d003429	178	372	1.07171	5.24475	1.09523e-16	1
Zm00001d003438	247	394	0.682226	5.46367	7.45878e-09	1
Zm00001d003457	184	249	0.444996	4.90166	0.00166887	1
Zm00001d003459	38	68	0.846242	2.91181	0.00472664	1
Zm00001d003468	113	222	0.982264	4.53598	2.67767e-09	1
Zm00001d003469	47	12	-1.94975	2.10535	5.28271e-06	-1
Zm00001d003539	411	540	0.402531	6.0295	3.25774e-05	1
Zm00001d003598	160	245	0.623131	4.80636	2.1731e-05	1
Zm00001d003612	334	235	-0.498147	5.29125	6.96042e-05	-1
Zm00001d003632	707	884	0.331101	6.76939	1.23821e-05	1
Zm00001d003712	118	27	-2.11383	3.34661	1.11865e-14	-1
Zm00001d003725	1135	1399	0.31049	7.4395	3.76699e-07	1
Zm00001d003750	23	58	1.33849	2.54019	0.000130546	1
Zm00001d003751	53	2	-4.63531	2.00994	9.11662e-14	-1
Zm00001d003757	269	644	1.26788	5.97208	3.10935e-35	1
Zm00001d003760	171	301	0.824124	5.0255	1.98532e-09	1
Zm00001d003767	448	1007	1.17709	6.64198	2.67425e-47	1
Zm00001d003779	142	227	0.685137	4.67351	1.09466e-05	1
Zm00001d003817	395	536	0.449075	5.99903	4.48196e-06	1
Zm00001d003850	197	255	0.380906	4.96298	0.00600029	1
Zm00001d003857	1744	1978	0.190447	7.99326	0.000231998	1
Zm00001d003879	1130	973	-0.206969	7.17022	0.00189396	-1
Zm00001d003895	579	878	0.609367	6.64319	1.75008e-14	1
Zm00001d003911	1604	1392	-0.195681	7.68001	0.00057553	-1
Zm00001d003923	569	447	-0.339252	6.12342	0.000297775	-1
Zm00001d003945	1066	1254	0.243121	7.31232	0.000133294	1
Zm00001d003962	612	768	0.336331	6.56468	3.4081e-05	1
Zm00001d003984	520	381	-0.439779	5.9507	8.97505e-06	-1
Zm00001d004006	247	110	-1.15729	4.62392	6.8867e-13	-1
Zm00001d004009	150	203	0.445015	4.60994	0.00515829	1
Zm00001d004048	325	226	-0.515061	5.24518	5.24369e-05	-1
Zm00001d004051	61	98	0.691661	3.4791	0.00430866	1
Zm00001d004057	286	377	0.407211	5.51168	0.000430592	1
Zm00001d004086	129	188	0.551733	4.45672	0.000997081	1
Zm00001d004125	1207	896	-0.420987	7.16991	2.65391e-10	-1
Zm00001d004133	224	317	0.509561	5.22038	6.3998e-05	1
Zm00001d004137	36	0	-8.17054	1.44951	3.00335e-11	-1
Zm00001d004168	165	221	0.430115	4.73747	0.00399774	1
Zm00001d004198	383	480	0.33441	5.88993	0.00107712	1
Zm00001d004208	9	0	-6.18548	-0.170748	0.00391328	-1
Zm00001d004220	1728	2167	0.335392	8.05895	3.69302e-11	1
Zm00001d004248	487	327	-0.565635	5.80471	6.26026e-08	-1
Zm00001d004473	836	680	-0.289103	6.69899	0.000182452	-1
Zm00001d004506	37	10	-1.86572	1.80068	0.00010027	-1
Zm00001d004510	18	40	1.15529	2.08471	0.00542065	1
Zm00001d004539	120	27	-2.13805	3.36583	4.22164e-15	-1
Zm00001d004543	261	193	-0.426393	4.96817	0.00251708	-1
Zm00001d004595	105	67	-0.63838	3.58822	0.00481931	-1
Zm00001d004614	11	0	-6.47138	0.03557	0.00097925	-1
Zm00001d004626	12	1	-3.42171	0.216174	0.0034275	-1
Zm00001d004667	322	237	-0.433159	5.26594	0.000611264	-1
Zm00001d004689	1689	1168	-0.523265	7.61108	1.85556e-19	-1
Zm00001d004700	210	79	-1.40023	4.32259	1.55229e-14	-1
Zm00001d004739	152	215	0.508729	4.66552	0.000905391	1
Zm00001d004784	52	26	-0.987759	2.48618	0.00441012	-1
Zm00001d004810	257	324	0.342894	5.32234	0.00537148	1
Zm00001d004812	304	231	-0.387178	5.20316	0.0027844	-1
Zm00001d004840	2	15	2.83992	0.522819	0.0023592	1
Zm00001d004843	3999	1881	-1.07927	8.65058	7.33944e-137	-1
Zm00001d004855	225	59	-1.92008	4.29726	1.64727e-23	-1
Zm00001d004874	34	13	-1.36975	1.80097	0.00312177	-1
Zm00001d004875	200	116	-0.776413	4.45047	4.02872e-06	-1
Zm00001d004927	158	213	0.439446	4.6809	0.00390522	1
Zm00001d004972	124	187	0.601019	4.42956	0.000384384	1
Zm00001d005019	307	234	-0.382734	5.21913	0.00294488	-1
Zm00001d005027	270	207	-0.374313	5.03893	0.0065636	-1
Zm00001d005090	752	548	-0.447652	6.47763	8.36794e-08	-1
Zm00001d005107	889	1036	0.229556	7.04354	0.000931171	1
Zm00001d005110	84	136	0.703132	3.93779	0.000594521	1
Zm00001d005127	391	267	-0.541301	5.49948	3.24956e-06	-1
Zm00001d005146	245	595	1.28849	5.85241	1.30711e-33	1
Zm00001d005193	213	124	-0.771096	4.54217	2.21184e-06	-1
Zm00001d005200	557	670	0.275245	6.39558	0.00129652	1
Zm00001d005231	2806	2061	-0.43633	8.37891	4.20022e-21	-1
Zm00001d005238	751	622	-0.263033	6.55648	0.00119812	-1
Zm00001d005250	457	319	-0.509653	5.73616	1.87092e-06	-1
Zm00001d005269	223	166	-0.416771	4.74738	0.00661705	-1
Zm00001d005295	1429	1234	-0.202827	7.51026	0.000705265	-1
Zm00001d005317	31	60	0.958682	2.70037	0.00318016	1
Zm00001d005346	75	114	0.612055	3.72276	0.00579145	1
Zm00001d005350	233	167	-0.471364	4.78713	0.00177855	-1
Zm00001d005356	259	193	-0.415301	4.96187	0.00333915	-1
Zm00001d005446	320	398	0.3234	5.62588	0.00373885	1
Zm00001d005454	1234	2729	1.15377	8.08505	4.41268e-114	1
Zm00001d005460	152	228	0.593379	4.71532	8.63835e-05	1
Zm00001d005472	3272	1131	-1.52365	8.23303	9.52513e-211	-1
Zm00001d005503	281	406	0.539526	5.56287	2.13764e-06	1
Zm00001d005513	103	154	0.588515	4.15822	0.00188321	1
Zm00001d005631	102	65	-0.640249	3.54665	0.00537283	-1
Zm00001d005632	34	65	0.941175	2.81702	0.00245403	1
Zm00001d005638	478	386	-0.299505	5.89068	0.00300801	-1
Zm00001d005649	2333	1727	-0.425074	8.11761	1.51491e-17	-1
Zm00001d005687	238	168	-0.493373	4.80836	0.000970657	-1
Zm00001d005696	168	224	0.423581	4.75949	0.00429482	1
Zm00001d005715	97	2	-5.50576	2.81314	1.95109e-26	-1
Zm00001d005776	54	19	-1.49206	2.39503	5.21881e-05	-1
Zm00001d005789	2983	2424	-0.290543	8.5308	5.73824e-11	-1
Zm00001d005791	3101	3369	0.128399	8.79019	0.00193391	1
Zm00001d005808	175	255	0.551631	4.89187	0.000106242	1
Zm00001d005813	31	88	1.51027	3.07362	1.80902e-07	1
Zm00001d005822	17	3	-2.44557	0.713561	0.00258886	-1
Zm00001d005859	19	3	-2.60492	0.828934	0.000860688	-1
Zm00001d005863	0	11	6.4801	0.0373335	0.00097925	1
Zm00001d005866	179	254	0.513384	4.90175	0.000292028	1
Zm00001d005895	122	11	-3.44772	3.22483	1.03026e-24	-1
Zm00001d005945	868	678	-0.347536	6.7271	6.31135e-06	-1
Zm00001d006008	5350	7250	0.447251	9.75183	4.18707e-42	1
Zm00001d006010	625	410	-0.599266	6.14967	1.34852e-10	-1
Zm00001d006016	24	51	1.09228	2.43435	0.00248972	1
Zm00001d006022	13	33	1.34436	1.7744	0.00457933	1
Zm00001d006026	23	6	-1.90797	1.17293	0.00233201	-1
Zm00001d006052	478	587	0.305095	6.19205	0.000816754	1
Zm00001d006059	185	129	-0.510921	4.44176	0.00240118	-1
Zm00001d006064	575	689	0.269706	6.43829	0.00140431	1
Zm00001d006103	346	447	0.3782	5.76854	0.00037497	1
Zm00001d006112	140	211	0.600194	4.60204	0.000167453	1
Zm00001d006160	1936	2340	0.28223	8.19338	7.12748e-09	1
Zm00001d006177	403	524	0.387499	5.99276	7.72318e-05	1
Zm00001d006193	37	14	-1.38538	1.90986	0.00179266	-1
Zm00001d006198	67	137	1.03937	3.83125	1.21764e-06	1
Zm00001d006212	325	204	-0.662729	5.18663	3.67637e-07	-1
Zm00001d006213	23487	19459	-0.262606	11.5195	2.39414e-26	-1
Zm00001d006237	288	385	0.427446	5.53318	0.000197676	1
Zm00001d006247	20	44	1.14139	2.21801	0.00374401	1
Zm00001d006254	83	134	0.699031	3.91833	0.00069893	1
Zm00001d006354	20	51	1.35382	2.35957	0.000310528	1
Zm00001d006358	133	225	0.766756	4.63042	1.30589e-06	1
Zm00001d006382	68	29	-1.21714	2.78656	9.70356e-05	-1
Zm00001d006388	1758	2074	0.247282	8.03532	1.28007e-06	1
Zm00001d006449	15	41	1.45185	2.0376	0.00069719	1
Zm00001d006451	12	43	1.8393	2.01359	3.38464e-05	1
Zm00001d006456	393	509	0.381847	5.95348	0.000135676	1
Zm00001d006467	53	147	1.47838	3.80369	2.5584e-11	1
Zm00001d006480	578	449	-0.355449	6.13887	0.000138591	-1
Zm00001d006485	15	0	-6.9145	0.376369	6.13562e-05	-1
Zm00001d006504	157	100	-0.641302	4.15664	0.000494105	-1
Zm00001d006510	2472	2861	0.219648	8.5117	8.41709e-07	1
Zm00001d006511	123	464	1.9232	5.33897	7.32392e-47	1
Zm00001d006520	71	36	-0.968565	2.92296	0.000952299	-1
Zm00001d006524	50	11	-2.16297	2.1503	4.76382e-07	-1
Zm00001d006540	154	320	1.06335	5.03185	1.80377e-14	1
Zm00001d006547	4291	3963	-0.1059	9.14097	0.00517982	-1
Zm00001d006548	2415	2097	-0.194868	8.27009	4.46227e-05	-1
Zm00001d006555	946	1083	0.203913	7.11926	0.00260328	1
Zm00001d006567	247	465	0.921192	5.61466	4.21513e-16	1
Zm00001d006570	290	415	0.525685	5.59995	2.92028e-06	1
Zm00001d006573	1027	749	-0.446517	6.92656	5.63543e-10	-1
Zm00001d006581	511	650	0.355856	6.31619	4.97975e-05	1
Zm00001d006605	77	127	0.729783	3.8309	0.000606255	1
Zm00001d006612	16	3	-2.35876	0.652215	0.00444281	-1
Zm00001d006613	826	943	0.199905	6.92183	0.00541341	1
Zm00001d006628	1379	1138	-0.268278	7.42894	1.22372e-05	-1
Zm00001d006644	177	127	-0.46971	4.39572	0.0061075	-1
Zm00001d006650	343	199	-0.776247	5.22124	1.84917e-09	-1
Zm00001d006651	2683	1847	-0.529816	8.27533	1.11419e-28	-1
Zm00001d006663	199	376	0.926351	5.30825	1.58537e-13	1
Zm00001d006737	179	253	0.507695	4.89844	0.000345409	1
Zm00001d006749	206	276	0.430615	5.05497	0.00136922	1
Zm00001d006750	537	648	0.27983	6.3455	0.00128151	1
Zm00001d006828	393	248	-0.655107	5.46179	2.95921e-08	-1
Zm00001d006835	146	267	0.879124	4.83464	2.14469e-09	1
Zm00001d006837	123	183	0.581515	4.40645	0.000653044	1
Zm00001d006844	3171	3761	0.254987	8.88983	2.50312e-10	1
Zm00001d006875	438	322	-0.434907	5.70636	5.56611e-05	-1
Zm00001d006881	178	92	-0.942417	4.22639	2.20335e-07	-1
Zm00001d006882	13	1	-3.53604	0.298575	0.00183717	-1
Zm00001d006899	3912	4394	0.176441	9.15046	2.95093e-06	1
Zm00001d006928	92	151	0.722886	4.07884	0.000203106	1
Zm00001d006938	128	189	0.570598	4.45674	0.000664993	1
Zm00001d006942	112	162	0.540808	4.2492	0.00320633	1
Zm00001d007012	354	193	-0.865911	5.23428	1.90589e-11	-1
Zm00001d007038	266	333	0.332773	5.36604	0.00613745	1
Zm00001d007059	349	435	0.326501	5.75208	0.00228164	1
Zm00001d007073	41	17	-1.25514	2.08272	0.00226501	-1
Zm00001d007075	1038	792	-0.381364	6.96977	8.52398e-08	-1
Zm00001d007084	6805	5415	-0.32081	9.7065	4.26203e-22	-1
Zm00001d007089	261	194	-0.418942	4.97133	0.00296567	-1
Zm00001d007117	253	167	-0.59011	4.85667	5.8004e-05	-1
Zm00001d007153	80	132	0.730385	3.88535	0.000464922	1
Zm00001d007154	1063	905	-0.223306	7.07467	0.00114559	-1
Zm00001d007157	123	76	-0.684876	3.79405	0.00112115	-1
Zm00001d007187	236	327	0.479105	5.27744	0.000127044	1
Zm00001d007234	738	1336	0.864934	7.1518	4.48007e-37	1
Zm00001d007241	111	65	-0.762096	3.6205	0.000687494	-1
Zm00001d007255	272	146	-0.888255	4.84947	1.99465e-09	-1
Zm00001d007267	1043	1798	0.794398	7.60494	2.48983e-42	1
Zm00001d007274	1072	475	-1.16528	6.7269	8.50941e-49	-1
Zm00001d007280	47	79	0.75644	3.15277	0.00568468	1
Zm00001d007301	904	708	-0.343702	6.78726	5.13115e-06	-1
Zm00001d007339	130	195	0.593311	4.49229	0.000340618	1
Zm00001d007372	306	383	0.332508	5.56675	0.00344981	1
Zm00001d007422	597	447	-0.408539	6.16239	1.01232e-05	-1
Zm00001d007445	542	241	-1.16003	5.74819	3.52692e-26	-1
Zm00001d007446	417	702	0.760063	6.26379	4.7004e-17	1
Zm00001d007462	11	0	-6.47138	0.03557	0.00097925	-1
Zm00001d007503	126	179	0.514922	4.4017	0.00258037	1
Zm00001d007514	312	385	0.312017	5.58328	0.00582125	1
Zm00001d007517	188	112	-0.737774	4.37652	1.96213e-05	-1
Zm00001d007548	36	14	-1.34598	1.88342	0.00263377	-1
Zm00001d007581	12	41	1.77079	1.96377	8.34268e-05	1
Zm00001d007603	51	24	-1.07472	2.43235	0.00248972	-1
Zm00001d007635	163	115	-0.493967	4.26846	0.00502477	-1
Zm00001d007692	338	253	-0.408893	5.34573	0.000870649	-1
Zm00001d007709	55	20	-1.44494	2.43205	6.69601e-05	-1
Zm00001d007718	166	94	-0.810811	4.17292	1.07396e-05	-1
Zm00001d007784	427	534	0.331334	6.04443	0.000589821	1
Zm00001d007786	13	33	1.34436	1.7744	0.00457933	1
Zm00001d007807	321	407	0.351151	5.64576	0.00151999	1
Zm00001d007819	1811	2011	0.159933	8.03142	0.00178142	1
Zm00001d007824	5185	4592	-0.1664	9.38507	3.113e-06	-1
Zm00001d007836	37	75	1.0257	2.98862	0.00043662	1
Zm00001d007845	36	66	0.880992	2.85839	0.0039558	1
Zm00001d007857	527	726	0.470888	6.42602	2.88555e-08	1
Zm00001d007882	18	65	1.85401	2.57414	2.22369e-07	1
Zm00001d007932	48	19	-1.32255	2.27816	0.000532691	-1
Zm00001d008216	797	647	-0.291946	6.62897	0.00022588	-1
Zm00001d008218	847	703	-0.259978	6.73094	0.000665252	-1
Zm00001d008221	64	120	0.914382	3.68524	4.79177e-05	1
Zm00001d008224	731	614	-0.24277	6.52687	0.00309893	-1
Zm00001d008230	714	1047	0.561001	6.91584	1.14604e-14	1
Zm00001d008244	261	187	-0.471926	4.94909	0.00088737	-1
Zm00001d008278	1073	1239	0.21632	7.3073	0.000693753	1
Zm00001d008293	608	497	-0.281944	6.24419	0.00189355	-1
Zm00001d008326	173	119	-0.530528	4.33831	0.00202217	-1
Zm00001d008334	49	19	-1.35222	2.29831	0.000366088	-1
Zm00001d008340	18	4	-2.12686	0.829067	0.00436394	-1
Zm00001d008359	851	1218	0.526036	7.14784	5.78696e-15	1
Zm00001d008379	568	347	-0.701938	5.97248	1.74341e-12	-1
Zm00001d008454	22	48	1.12989	2.34003	0.00259142	1
Zm00001d008456	13	1	-3.53604	0.298575	0.00183717	-1
Zm00001d008495	119	173	0.548147	4.33973	0.00202217	1
Zm00001d008564	82	122	0.581271	3.83072	0.00644876	1
Zm00001d008573	70	108	0.633504	3.63812	0.0056081	1
Zm00001d008591	683	524	-0.373423	6.37099	1.62822e-05	-1
Zm00001d008594	3107	3738	0.275552	8.87165	1.01014e-11	1
Zm00001d008604	395	278	-0.497762	5.53186	1.47443e-05	-1
Zm00001d008642	274	362	0.410468	5.45207	0.000502024	1
Zm00001d008654	376	277	-0.431861	5.48869	0.000212791	-1
Zm00001d008669	3889	4772	0.304003	9.211	2.94775e-16	1
Zm00001d008681	326	455	0.489652	5.74681	4.784e-06	1
Zm00001d008706	200	258	0.375981	4.98183	0.00634861	1
Zm00001d008715	153	103	-0.561507	4.1512	0.00227632	-1
Zm00001d008727	279	179	-0.631132	4.98044	6.85825e-06	-1
Zm00001d008779	134	220	0.723556	4.61434	5.45932e-06	1
Zm00001d008782	110	194	0.826653	4.39742	1.55769e-06	1
Zm00001d008826	2320	1361	-0.760586	7.97589	3.22759e-48	-1
Zm00001d008858	77	123	0.683659	3.80283	0.00148009	1
Zm00001d008900	174	240	0.472474	4.83756	0.00109098	1
Zm00001d008905	140	63	-1.14163	3.82168	7.83106e-08	-1
Zm00001d008916	389	503	0.379498	5.93746	0.000161629	1
Zm00001d008919	64	130	1.02974	3.76015	2.76034e-06	1
Zm00001d008940	164	113	-0.528068	4.2633	0.00278071	-1
Zm00001d008993	408	512	0.3363	5.9818	0.000703281	1
Zm00001d009011	186	257	0.47501	4.93434	0.000697474	1
Zm00001d009027	50	95	0.933095	3.34979	0.000244696	1
Zm00001d009060	292	167	-0.796846	4.98334	1.47939e-08	-1
Zm00001d009071	29	8	-1.83309	1.48597	0.000761073	-1
Zm00001d009114	50	0	-8.64307	1.88211	1.88827e-15	-1
Zm00001d009116	2	14	2.74124	0.452372	0.00419502	1
Zm00001d009118	102	188	0.890165	4.33038	4.61215e-07	1
Zm00001d009146	1053	1452	0.472305	7.42316	1.48154e-14	1
Zm00001d009160	28	64	1.19782	2.7157	0.00022986	1
Zm00001d009178	12	1	-3.42171	0.216174	0.0034275	-1
Zm00001d009193	34	10	-1.74416	1.71333	0.000393673	-1
Zm00001d009236	83	123	0.575576	3.84452	0.00671813	1
Zm00001d009270	311	230	-0.426263	5.21907	0.000918349	-1
Zm00001d009271	446	360	-0.300136	5.7909	0.0041218	-1
Zm00001d009309	2099	1312	-0.669066	7.86624	1.58635e-35	-1
Zm00001d009312	797	671	-0.239409	6.65277	0.00228961	-1
Zm00001d009354	19	2	-3.1614	0.772266	0.000222778	-1
Zm00001d009373	815	479	-0.757804	6.47054	2.96706e-19	-1
Zm00001d009480	4924	4277	-0.194409	9.29747	9.43253e-08	-1
Zm00001d009481	135	52	-1.36544	3.70541	1.28189e-09	-1
Zm00001d009488	2505	2133	-0.223097	8.30975	2.26898e-06	-1
Zm00001d009530	29	55	0.929237	2.58989	0.00614338	1
Zm00001d009566	239	128	-0.891402	4.66365	1.2806e-08	-1
Zm00001d009567	772	514	-0.5779	6.46187	6.79479e-12	-1
Zm00001d009582	66	113	0.783454	3.6462	0.000580152	1
Zm00001d009589	932	2637	1.50919	7.93457	1.25124e-174	1
Zm00001d009603	20	2	-3.23492	0.8288	0.000122056	-1
Zm00001d009608	79	37	-1.08295	3.0353	0.000125806	-1
Zm00001d009638	2098	1823	-0.19387	8.06774	0.000127916	-1
Zm00001d009667	21	68	1.69802	2.67028	6.32358e-07	1
Zm00001d009695	380	464	0.296854	5.85791	0.00412816	1
Zm00001d009707	419	310	-0.425716	5.64662	0.000112052	-1
Zm00001d009709	240	178	-0.422084	4.85008	0.00423147	-1
Zm00001d009710	11	0	-6.47138	0.03557	0.00097925	-1
Zm00001d009751	61	32	-0.919275	2.72855	0.00353701	-1
Zm00001d009774	185	127	-0.533442	4.43263	0.00158349	-1
Zm00001d009778	54	95	0.822331	3.38789	0.00102648	1
Zm00001d009795	401	288	-0.468543	5.5656	3.64512e-05	-1
Zm00001d009847	208	124	-0.736846	4.5209	7.02696e-06	-1
Zm00001d009868	3721	3078	-0.26487	8.86111	6.90585e-11	-1
Zm00001d009870	3335	2870	-0.20781	8.72939	7.71992e-07	-1
Zm00001d009918	66	112	0.770644	3.63828	0.000738653	1
Zm00001d009926	322	420	0.392012	5.67315	0.000351706	1
Zm00001d009932	61	29	-1.06072	2.6831	0.000998264	-1
Zm00001d009952	323	202	-0.668032	5.17576	3.30517e-07	-1
Zm00001d009967	904	755	-0.250991	6.82876	0.000733122	-1
Zm00001d009969	145	40	-1.84592	3.68979	4.61085e-15	-1
Zm00001d010008	177	266	0.596148	4.93451	2.19868e-05	1
Zm00001d010016	1397	1187	-0.226173	7.46684	0.000192578	-1
Zm00001d010018	61	108	0.831669	3.56517	0.000393605	1
Zm00001d010038	10	0	-6.3355	-0.0639006	0.00195752	-1
Zm00001d010039	192	283	0.568206	5.03423	2.85473e-05	1
Zm00001d010062	216	365	0.765338	5.32291	6.84797e-10	1
Zm00001d010179	34	8	-2.06166	1.65179	6.99188e-05	-1
Zm00001d010199	117	77	-0.593973	3.75818	0.00519111	-1
Zm00001d010211	231	161	-0.511681	4.75822	0.000782291	-1
Zm00001d010231	100	19	-2.37949	3.06989	2.13317e-14	-1
Zm00001d010233	11	1	-3.29753	0.128774	0.00636217	-1
Zm00001d010259	66	32	-1.03271	2.80094	0.000792724	-1
Zm00001d010287	18	4	-2.12686	0.829067	0.00436394	-1
Zm00001d010324	344	260	-0.394914	5.37693	0.001147	-1
Zm00001d010343	61	106	0.804733	3.54836	0.000651491	1
Zm00001d010368	207	288	0.485006	5.09313	0.000263455	1
Zm00001d010399	7	27	1.93738	1.37862	0.000829453	1
Zm00001d010410	58	10	-2.51248	2.2976	2.49931e-09	-1
Zm00001d010434	192	130	-0.553337	4.47755	0.000864199	-1
Zm00001d010440	24	4	-2.5394	1.12834	0.000181736	-1
Zm00001d010445	331	254	-0.373024	5.33115	0.00253242	-1
Zm00001d010452	50	25	-0.987622	2.43242	0.00531213	-1
Zm00001d010510	72	132	0.882138	3.83108	3.5034e-05	1
Zm00001d010528	1629	1887	0.220909	7.91125	3.05242e-05	1
Zm00001d010529	11	41	1.89496	1.9383	3.66921e-05	1
Zm00001d010534	537	701	0.393229	6.40858	3.96878e-06	1
Zm00001d010538	662	783	0.250955	6.63077	0.00162112	1
Zm00001d010575	3225	3463	0.111536	8.83795	0.00641384	1
Zm00001d010610	278	350	0.340951	5.43382	0.00408823	1
Zm00001d010662	50	9	-2.44889	2.10509	5.48673e-08	-1
Zm00001d010684	58	30	-0.939408	2.65219	0.00382221	-1
Zm00001d010697	61	19	-1.66752	2.52039	2.85395e-06	-1
Zm00001d010715	109	168	0.632362	4.26481	0.000514798	1
Zm00001d010728	321	522	0.710075	5.85679	7.43371e-12	1
Zm00001d010751	72	132	0.882138	3.83108	3.5034e-05	1
Zm00001d010755	103	45	-1.1836	3.37616	2.28075e-06	-1
Zm00001d010813	70	36	-0.948137	2.90993	0.00127722	-1
Zm00001d010832	17	2	-3.00204	0.652075	0.000732495	-1
Zm00001d010852	771	555	-0.465336	6.50609	1.86877e-08	-1
Zm00001d010863	673	778	0.217943	6.63668	0.00616549	1
Zm00001d010871	145	201	0.479607	4.58141	0.00282295	1
Zm00001d010907	48	12	-1.98004	2.12804	3.28693e-06	-1
Zm00001d010954	1210	942	-0.352349	7.20317	8.60535e-08	-1
Zm00001d010956	24	58	1.27741	2.55702	0.000228483	1
Zm00001d010994	130	186	0.525184	4.45218	0.00175928	1
Zm00001d011003	12	0	-6.59556	0.128617	0.000489894	-1
Zm00001d011034	539	652	0.283344	6.35277	0.00108339	1
Zm00001d011036	130	51	-1.33899	3.6594	4.47664e-09	-1
Zm00001d011049	605	710	0.239656	6.49514	0.00389627	1
Zm00001d011063	5133	878	-2.53852	8.68082	0	-1
Zm00001d011081	872	1217	0.489687	7.16164	2.76736e-13	1
Zm00001d011092	743	932	0.335735	6.84344	5.79892e-06	1
Zm00001d011117	153	97	-0.647987	4.11741	0.000520201	-1
Zm00001d011125	162	218	0.43686	4.71512	0.00371305	1
Zm00001d011136	124	193	0.646551	4.45684	0.00011647	1
Zm00001d011139	2549	2127	-0.25228	8.32147	8.09367e-08	-1
Zm00001d011183	2383	579	-2.03209	7.66123	3.57692e-225	-1
Zm00001d011185	37	127	1.78458	3.52379	1.15896e-12	1
Zm00001d011199	193	269	0.487554	4.99442	0.000385981	1
Zm00001d011208	12	46	1.93632	2.08523	8.45721e-06	1
Zm00001d011211	504	629	0.328381	6.28106	0.000212851	1
Zm00001d011236	2885	2391	-0.262127	8.49548	4.84571e-09	-1
Zm00001d011241	35	8	-2.10332	1.68279	4.26894e-05	-1
Zm00001d011278	780	625	-0.310745	6.58956	0.000107991	-1
Zm00001d011285	64	184	1.53053	4.10866	1.76215e-14	1
Zm00001d011349	357	279	-0.346704	5.45099	0.00338021	-1
Zm00001d011386	258	194	-0.402272	4.96189	0.00449444	-1
Zm00001d011430	68	115	0.765749	3.67738	0.000669516	1
Zm00001d011431	51	17	-1.56915	2.29815	4.58304e-05	-1
Zm00001d011455	12	1	-3.42171	0.216174	0.0034275	-1
Zm00001d011461	49	15	-1.69075	2.21564	2.50716e-05	-1
Zm00001d011474	360	444	0.311283	5.78822	0.00326363	1
Zm00001d011487	439	331	-0.398441	5.72518	0.00020024	-1
Zm00001d011500	292	430	0.566984	5.63419	3.43313e-07	1
Zm00001d011581	1966	2229	0.189939	8.16568	0.000112776	1
Zm00001d011601	35	0	-8.13004	1.41301	5.99623e-11	-1
Zm00001d011613	52	24	-1.10266	2.45047	0.0017971	-1
Zm00001d011614	22	2	-3.37161	0.935621	3.62271e-05	-1
Zm00001d011615	669	830	0.319869	6.68366	4.31989e-05	1
Zm00001d011625	41	17	-1.25514	2.08272	0.00226501	-1
Zm00001d011631	18	2	-3.08392	0.713423	0.000404902	-1
Zm00001d011650	994	780	-0.340906	6.92509	2.40785e-06	-1
Zm00001d011668	38	68	0.846242	2.91181	0.00472664	1
Zm00001d011676	376	296	-0.336192	5.52996	0.00344909	-1
Zm00001d011687	10	33	1.71874	1.68532	0.000614054	1
Zm00001d011705	1035	1234	0.2625	7.28033	4.41459e-05	1
Zm00001d011732	610	776	0.356	6.57095	1.10544e-05	1
Zm00001d011734	56	143	1.35936	3.79648	7.0059e-10	1
Zm00001d011740	27	9	-1.56299	1.4505	0.00396469	-1
Zm00001d011741	3774	3281	-0.193135	8.91451	1.42712e-06	-1
Zm00001d011785	28	2	-3.71778	1.21548	8.82267e-07	-1
Zm00001d011787	44	13	-1.74052	2.05895	4.82359e-05	-1
Zm00001d011816	1009	1210	0.270868	7.24826	3.0082e-05	1
Zm00001d011819	39	91	1.22855	3.19697	6.28737e-06	1
Zm00001d011842	242	140	-0.780226	4.72097	4.51717e-07	-1
Zm00001d011843	206	150	-0.448544	4.62081	0.00442938	-1
Zm00001d011854	516	425	-0.271018	6.01333	0.00551994	-1
Zm00001d011878	102	43	-1.23494	3.34736	1.14566e-06	-1
Zm00001d011879	43	16	-1.41045	2.10569	0.00059507	-1
Zm00001d011912	134	72	-0.886201	3.84272	2.0553e-05	-1
Zm00001d011919	34	63	0.896175	2.78869	0.00431784	1
Zm00001d011928	409	605	0.573507	6.12191	1.18063e-09	1
Zm00001d012005	430	339	-0.334124	5.7234	0.00182554	-1
Zm00001d012042	1756	2044	0.227905	8.0232	8.71878e-06	1
Zm00001d012044	1744	1952	0.171359	7.98313	0.000962774	1
Zm00001d012067	449	357	-0.321873	5.79087	0.00209455	-1
Zm00001d012141	351	268	-0.380265	5.41211	0.00151939	-1
Zm00001d012165	722	1059	0.561369	6.93209	8.09551e-15	1
Zm00001d012167	39	8	-2.25892	1.80049	5.67158e-06	-1
Zm00001d012211	1231	1000	-0.290981	7.25518	7.02339e-06	-1
Zm00001d012217	11	1	-3.29753	0.128774	0.00636217	-1
Zm00001d012238	2505	1894	-0.394534	8.23324	2.78959e-16	-1
Zm00001d012245	151	223	0.570921	4.69257	0.000175905	1
Zm00001d012262	92	55	-0.732085	3.36712	0.00296003	-1
Zm00001d012274	19	2	-3.1614	0.772266	0.000222778	-1
Zm00001d012276	12793	11044	-0.203272	10.6704	2.15821e-13	-1
Zm00001d012304	27	60	1.15713	2.63847	0.000538925	1
Zm00001d012325	78	150	0.951115	3.98872	2.43709e-06	1
Zm00001d012336	654	547	-0.24888	6.36401	0.00423264	-1
Zm00001d012337	143	87	-0.70731	3.99903	0.000291993	-1
Zm00001d012349	152	217	0.52208	4.6733	0.000642274	1
Zm00001d012353	717	555	-0.360596	6.44644	1.92088e-05	-1
Zm00001d012357	34	14	-1.26382	1.82905	0.0055707	-1
Zm00001d012398	29	73	1.3369	2.85882	1.62703e-05	1
Zm00001d012415	141	198	0.498248	4.55229	0.00212698	1
Zm00001d012423	2746	2314	-0.238114	8.43526	1.71581e-07	-1
Zm00001d012477	23	1	-4.35315	0.935492	3.01494e-06	-1
Zm00001d012485	31	10	-1.61141	1.62033	0.00146635	-1
Zm00001d012494	37	15	-1.28669	1.93591	0.00322405	-1
Zm00001d012535	641	825	0.372823	6.65171	2.34856e-06	1
Zm00001d012556	2029	1809	-0.156749	8.03696	0.00216386	-1
Zm00001d012557	178	126	-0.489226	4.3957	0.00428036	-1
Zm00001d012560	643	847	0.406292	6.67512	2.19473e-07	1
Zm00001d012578	181	86	-1.06367	4.21037	7.67528e-09	-1
Zm00001d012602	32	8	-1.97452	1.58774	0.000184753	-1
Zm00001d012607	200	138	-0.526116	4.54671	0.00115737	-1
Zm00001d012620	133	189	0.515369	4.47897	0.00194711	1
Zm00001d012621	30	58	0.956987	2.65406	0.00382221	1
Zm00001d012643	180	0	-10.4885	3.64959	2.89966e-54	-1
Zm00001d012664	316	402	0.355963	5.62592	0.00140452	1
Zm00001d012675	5529	5111	-0.104593	9.50715	0.00259074	-1
Zm00001d012684	213	334	0.657501	5.23638	2.36716e-07	1
Zm00001d012690	83	130	0.65535	3.89193	0.00165255	1
Zm00001d012714	874	1372	0.659317	7.26624	4.13084e-24	1
Zm00001d012718	306	396	0.380649	5.59363	0.00072399	1
Zm00001d012735	517	630	0.29394	6.29866	0.000857047	1
Zm00001d012755	652	544	-0.252395	6.35801	0.00379464	-1
Zm00001d012770	3001	2360	-0.337823	8.51841	3.19614e-14	-1
Zm00001d012771	217	158	-0.448649	4.695	0.0041061	-1
Zm00001d012775	28	54	0.95323	2.55674	0.00553065	1
Zm00001d012776	386	475	0.308054	5.88656	0.00264906	1
Zm00001d012791	501	658	0.402007	6.31378	4.72555e-06	1
Zm00001d012794	63	0	-8.97575	2.19306	2.39011e-19	-1
Zm00001d012795	41	4	-3.30888	1.74244	9.65198e-09	-1
Zm00001d012797	345	70	-2.29031	4.83773	9.84138e-44	-1
Zm00001d012806	129	0	-10.0082	3.18156	4.42888e-39	-1
Zm00001d012807	23	0	-7.527	0.882937	2.4145e-07	-1
Zm00001d012810	148	208	0.499446	4.62208	0.00160818	1
Zm00001d012815	334	261	-0.346834	5.35548	0.00464149	-1
Zm00001d012822	195	264	0.445635	4.98504	0.0012109	1
Zm00001d012834	130	220	0.767236	4.59818	1.68251e-06	1
Zm00001d012837	7709	6371	-0.266202	9.91092	5.63069e-17	-1
Zm00001d012840	34	13	-1.36975	1.80097	0.00312177	-1
Zm00001d012847	11	73	2.72532	2.59113	2.47242e-12	1
Zm00001d012850	14	0	-6.81582	0.298423	0.000122627	-1
Zm00001d012852	158	105	-0.580151	4.1895	0.00139737	-1
Zm00001d012854	86	141	0.721277	3.98221	0.000343693	1
Zm00001d012857	749	908	0.286501	6.82782	0.000118141	1
Zm00001d012859	1	34	4.93114	1.41681	2.15153e-09	1
Zm00001d012878	4421	4898	0.156633	9.31637	1.56854e-05	1
Zm00001d012882	195	126	-0.620734	4.47303	0.00019239	-1
Zm00001d012886	639	1599	1.33193	7.262	1.53745e-86	1
Zm00001d012898	89	46	-0.941482	3.24745	0.000282725	-1
Zm00001d012917	31	10	-1.61141	1.62033	0.00146635	-1
Zm00001d012931	214	150	-0.503478	4.65244	0.00149613	-1
Zm00001d012933	260	120	-1.10586	4.71308	1.21391e-12	-1
Zm00001d012935	88	142	0.698344	4.0008	0.000484219	1
Zm00001d012938	314	102	-1.61219	4.84178	1.51782e-25	-1
Zm00001d012956	17	3	-2.44557	0.713561	0.00258886	-1
Zm00001d012957	114	192	0.76024	4.40668	8.93912e-06	1
Zm00001d012961	15	50	1.73737	2.23951	1.62006e-05	1
Zm00001d012966	1224	1449	0.252248	7.51634	2.39242e-05	1
Zm00001d012969	112	195	0.8081	4.41138	2.33947e-06	1
Zm00001d012976	140	75	-0.890543	3.90325	1.22437e-05	-1
Zm00001d012978	606	801	0.411228	6.59267	3.20628e-07	1
Zm00001d012991	112	176	0.660301	4.32024	0.000215665	1
Zm00001d012992	1152	1319	0.204101	7.40308	0.000976437	1
Zm00001d012993	262	361	0.471057	5.42255	7.69561e-05	1
Zm00001d013010	260	424	0.714098	5.55683	4.52654e-10	1
Zm00001d013027	347	258	-0.418572	5.37926	0.000560178	-1
Zm00001d013038	61	19	-1.66752	2.52039	2.85395e-06	-1
Zm00001d013066	4043	3726	-0.108978	9.05365	0.00487761	-1
Zm00001d013067	2557	2172	-0.226599	8.33776	1.29581e-06	-1
Zm00001d013073	104	57	-0.85732	3.49488	0.000278666	-1
Zm00001d013079	58	96	0.734555	3.4342	0.00285284	1
Zm00001d013086	1763	1984	0.179185	8.00289	0.000515107	1
Zm00001d013111	510	864	0.769205	6.55903	7.04267e-21	1
Zm00001d013113	86	48	-0.830846	3.23715	0.00135276	-1
Zm00001d013119	241	304	0.343697	5.2307	0.0067767	1
Zm00001d013127	27	3	-3.10907	1.2156	8.54838e-06	-1
Zm00001d013139	547	453	-0.263146	6.10072	0.00542521	-1
Zm00001d013144	47	91	0.960154	3.28038	0.00023661	1
Zm00001d013146	199	290	0.551813	5.07577	3.7515e-05	1
Zm00001d013150	190	333	0.817928	5.17234	3.94224e-10	1
Zm00001d013159	9991	11100	0.160674	10.4944	1.74044e-08	1
Zm00001d013185	106	153	0.537754	4.16917	0.00441791	1
Zm00001d013193	401	106	-1.90948	5.12439	6.75347e-40	-1
Zm00001d013208	3	19	2.62214	0.831071	0.000860688	1
Zm00001d013245	690	466	-0.557325	6.30866	3.33634e-10	-1
Zm00001d013262	70	116	0.736483	3.70031	0.000969229	1
Zm00001d013268	1271	1675	0.40698	7.65667	1.08026e-12	1
Zm00001d013276	27	9	-1.56299	1.4505	0.00396469	-1
Zm00001d013295	102	56	-0.854818	3.46841	0.00033193	-1
Zm00001d013319	458	324	-0.490376	5.74724	4.09866e-06	-1
Zm00001d013323	440	556	0.346311	6.09585	0.000260765	1
Zm00001d013327	45	19	-1.22969	2.21597	0.00158952	-1
Zm00001d013332	100	146	0.554209	4.09605	0.00425306	1
Zm00001d013339	94	139	0.572539	4.01903	0.00405882	1
Zm00001d013410	2186	2730	0.329408	8.3945	8.54109e-13	1
Zm00001d013428	674	566	-0.24308	6.40997	0.00451334	-1
Zm00001d013442	484	373	-0.366906	5.8789	0.000297748	-1
Zm00001d013455	101	58	-0.790106	3.47736	0.000850573	-1
Zm00001d013456	68	131	0.953492	3.79605	1.04104e-05	1
Zm00001d013470	108	70	-0.615895	3.63661	0.0056081	-1
Zm00001d013497	241	178	-0.428079	4.85348	0.00366721	-1
Zm00001d013505	509	635	0.327836	6.29495	0.000204636	1
Zm00001d013517	133	185	0.484529	4.46112	0.00380041	1
Zm00001d013526	384	464	0.281752	5.86468	0.0064055	1
Zm00001d013549	130	189	0.548252	4.46568	0.00103524	1
Zm00001d013555	665	504	-0.391028	6.32497	8.93188e-06	-1
Zm00001d013559	32	11	-1.52114	1.68309	0.00193496	-1
Zm00001d013568	13380	9855	-0.432328	10.6332	3.60709e-54	-1
Zm00001d013612	322	117	-1.45076	4.91886	1.32011e-22	-1
Zm00001d013641	39	13	-1.56701	1.93573	0.000416456	-1
Zm00001d013644	428	338	-0.331661	5.7178	0.002015	-1
Zm00001d013648	41	73	0.839146	3.0131	0.00359807	1
Zm00001d013654	270	369	0.459296	5.45888	9.54222e-05	1
Zm00001d013692	290	384	0.413715	5.53529	0.000312339	1
Zm00001d013709	67	36	-0.885059	2.8701	0.00300207	-1
Zm00001d013736	577	399	-0.523228	6.06544	4.86413e-08	-1
Zm00001d013751	2215	1911	-0.204149	8.14118	3.76669e-05	-1
Zm00001d013777	2443	2158	-0.170132	8.29829	0.000328956	-1
Zm00001d013804	80	30	-1.4025	2.96103	2.14802e-06	-1
Zm00001d013829	693	584	-0.238023	6.45226	0.00475664	-1
Zm00001d013845	363	484	0.423728	5.86319	3.90651e-05	1
Zm00001d013849	151	83	-0.853581	4.02331	1.16564e-05	-1
Zm00001d013872	168	237	0.504925	4.8062	0.000557001	1
Zm00001d013873	492	390	-0.326273	5.92025	0.00109233	-1
Zm00001d013878	80	149	0.905005	3.99487	6.77445e-06	1
Zm00001d013911	137	93	-0.549444	3.99923	0.00470563	-1
Zm00001d013935	258	325	0.341738	5.32726	0.00545377	1
Zm00001d013937	732	870	0.257949	6.7792	0.000638376	1
Zm00001d013967	62	139	1.17194	3.81043	6.69121e-08	1
Zm00001d014005	122	177	0.545219	4.37345	0.00188634	1
Zm00001d014007	50	84	0.755804	3.23893	0.00431444	1
Zm00001d014055	37	14	-1.38538	1.90986	0.00179266	-1
Zm00001d014058	684	565	-0.266874	6.42034	0.00173893	-1
Zm00001d014065	273	353	0.379431	5.42931	0.00141259	1
Zm00001d014082	1750	2063	0.24619	8.02815	1.49971e-06	1
Zm00001d014138	521	621	0.26207	6.29233	0.00301356	1
Zm00001d014159	513	378	-0.431632	5.93468	1.45944e-05	-1
Zm00001d014168	496	607	0.300105	6.24244	0.000824278	1
Zm00001d014178	241	181	-0.403983	4.86371	0.00596645	-1
Zm00001d014201	64	29	-1.12984	2.72835	0.000377248	-1
Zm00001d014243	19	3	-2.60492	0.828934	0.000860688	-1
Zm00001d014319	652	903	0.478593	6.73667	4.33145e-10	1
Zm00001d014341	975	1122	0.211391	7.16673	0.00152507	1
Zm00001d014366	600	464	-0.361934	6.18973	8.92091e-05	-1
Zm00001d014377	1835	1129	-0.691856	7.66381	1.03606e-33	-1
Zm00001d014386	101	199	0.986344	4.37875	1.53832e-08	1
Zm00001d014391	183	91	-0.998102	4.24724	3.55828e-08	-1
Zm00001d014417	794	660	-0.257811	6.63895	0.00108127	-1
Zm00001d014436	590	479	-0.291803	6.19657	0.00157135	-1
Zm00001d014495	191	268	0.497202	4.98511	0.000308662	1
Zm00001d014518	120	73	-0.707295	3.75075	0.000933328	-1
Zm00001d014519	1107	1364	0.309974	7.40323	5.3031e-07	1
Zm00001d014559	18	1	-4.00169	0.651935	7.68171e-05	-1
Zm00001d014563	828	1195	0.538057	7.11548	2.65638e-15	1
Zm00001d014564	427	776	0.870446	6.36801	2.99985e-23	1
Zm00001d014582	4	18	2.14417	0.830938	0.00436394	1
Zm00001d014617	1929	1697	-0.176037	7.95505	0.000770117	-1
Zm00001d014618	36	0	-8.17054	1.44951	3.00335e-11	-1
Zm00001d014659	183	84	-1.11341	4.21032	1.66851e-09	-1
Zm00001d014671	112	158	0.504767	4.22825	0.00641292	1
Zm00001d014679	2473	2840	0.208436	8.50627	3.06182e-06	1
Zm00001d014733	645	810	0.337382	6.64082	2.07045e-05	1
Zm00001d014745	23	6	-1.90797	1.17293	0.00233201	-1
Zm00001d014749	319	411	0.37427	5.64973	0.000711043	1
Zm00001d014770	168	261	0.644018	4.88866	6.53772e-06	1
Zm00001d014773	193	131	-0.549782	4.48638	0.000897732	-1
Zm00001d014792	798	1056	0.41291	6.98971	4.80877e-09	1
Zm00001d014793	101	37	-1.43688	3.27776	5.2593e-08	-1
Zm00001d014826	102	164	0.693268	4.20727	0.000190626	1
Zm00001d014858	12442	10377	-0.253009	10.6074	1.54855e-19	-1
Zm00001d014862	791	619	-0.344859	6.59462	1.68061e-05	-1
Zm00001d014863	14	67	2.25737	2.54083	2.02451e-09	1
Zm00001d014866	67	33	-1.01014	2.82897	0.000899674	-1
Zm00001d014867	314	176	-0.825927	5.0768	1.32476e-09	-1
Zm00001d014876	333	194	-0.770265	5.18107	4.08172e-09	-1
Zm00001d014888	634	473	-0.41373	6.2466	4.83749e-06	-1
Zm00001d014895	1151	991	-0.207089	7.19668	0.00172149	-1
Zm00001d014898	1105	912	-0.26809	7.11001	7.74734e-05	-1
Zm00001d014914	122	4	-4.87914	3.14887	3.42711e-31	-1
Zm00001d014919	17	3	-2.44557	0.713561	0.00258886	-1
Zm00001d014953	58	93	0.688812	3.40648	0.00565975	1
Zm00001d014954	2570	3112	0.284879	8.60319	5.69658e-11	1
Zm00001d014957	1029	1270	0.312369	7.29932	9.97426e-07	1
Zm00001d014965	24	3	-2.93998	1.08246	4.97586e-05	-1
Zm00001d014968	100	151	0.602748	4.12469	0.00165564	1
Zm00001d014983	83	34	-1.27566	3.04709	7.19435e-06	-1
Zm00001d014993	1506	1992	0.412283	7.90414	7.88629e-15	1
Zm00001d015011	19	2	-3.1614	0.772266	0.000222778	-1
Zm00001d015020	268	396	0.571864	5.51407	7.78667e-07	1
Zm00001d015036	694	561	-0.298058	6.42718	0.000451741	-1
Zm00001d015065	978	1122	0.206959	7.16879	0.00190234	1
Zm00001d015084	91	175	0.951274	4.20758	3.45146e-07	1
Zm00001d015101	98	39	-1.31773	3.26768	5.31186e-07	-1
Zm00001d015127	385	478	0.320876	5.88991	0.00171367	1
Zm00001d015138	590	286	-1.03556	5.90947	1.10279e-23	-1
Zm00001d015161	0	18	7.18429	0.590274	7.68793e-06	1
Zm00001d015209	424	335	-0.330976	5.70462	0.00216177	-1
Zm00001d015212	1650	1411	-0.216913	7.7109	0.000116192	-1
Zm00001d015213	1358	1103	-0.291203	7.39649	2.59828e-06	-1
Zm00001d015224	32	0	-8.00124	1.29763	4.77335e-10	-1
Zm00001d015248	789	673	-0.220564	6.6469	0.00505267	-1
Zm00001d015251	1041	876	-0.240118	7.03684	0.000562263	-1
Zm00001d015279	1359	1697	0.329231	7.70937	4.83858e-09	1
Zm00001d015327	5454	4194	-0.370161	9.36561	5.44666e-25	-1
Zm00001d015329	218	156	-0.473642	4.69116	0.00245833	-1
Zm00001d015338	51	95	0.904596	3.35941	0.000356538	1
Zm00001d015356	81	138	0.776563	3.93142	0.000154752	1
Zm00001d015375	1009	1233	0.298031	7.26315	3.94536e-06	1
Zm00001d015377	63	35	-0.83692	2.80112	0.00621679	-1
Zm00001d015385	867	1338	0.634717	7.23967	3.66369e-22	1
Zm00001d015394	110	156	0.512368	4.20704	0.00601871	1
Zm00001d015407	71	41	-0.781545	2.9867	0.00602865	-1
Zm00001d015423	181	243	0.433525	4.87162	0.00242349	1
Zm00001d015426	244	166	-0.546539	4.8223	0.000236576	-1
Zm00001d015460	221	289	0.395644	5.13574	0.00251631	1
Zm00001d015464	350	254	-0.453518	5.37685	0.000187461	-1
Zm00001d015505	416	336	-0.299205	5.69137	0.00580257	-1
Zm00001d015520	153	212	0.479016	4.65768	0.0018163	1
Zm00001d015527	112	170	0.610296	4.29023	0.000721194	1
Zm00001d015569	728	421	-0.781122	6.29961	2.12068e-18	-1
Zm00001d015638	91	46	-0.973499	3.26802	0.00015831	-1
Zm00001d015661	6	24	1.98645	1.2181	0.00144222	1
Zm00001d015670	51	14	-1.84701	2.23659	4.62909e-06	-1
Zm00001d015693	100	44	-1.17333	3.33771	3.77879e-06	-1
Zm00001d015700	26	8	-1.67626	1.37647	0.00295847	-1
Zm00001d015702	68	26	-1.37397	2.74294	1.80956e-05	-1
Zm00001d015715	26	8	-1.67626	1.37647	0.00295847	-1
Zm00001d015737	2079	2508	0.27945	8.29457	3.66009e-09	1
Zm00001d015767	48	109	1.18992	3.46182	1.37245e-06	1
Zm00001d015778	388	289	-0.416014	5.54048	0.000278492	-1
Zm00001d015783	65	14	-2.19619	2.50278	5.53905e-09	-1
Zm00001d015863	199	276	0.48046	5.03411	0.000393077	1
Zm00001d015877	19	4	-2.20434	0.883464	0.00261354	-1
Zm00001d015914	103	38	-1.42679	3.30793	4.55178e-08	-1
Zm00001d015918	38	69	0.867265	2.92489	0.00361732	1
Zm00001d015921	1372	1046	-0.38254	7.37097	8.92224e-10	-1
Zm00001d016002	241	320	0.417668	5.27225	0.000848329	1
Zm00001d016016	170	94	-0.845137	4.19457	3.90395e-06	-1
Zm00001d016070	261	411	0.66365	5.53137	8.7105e-09	1
Zm00001d016082	879	1037	0.247266	7.03682	0.000371562	1
Zm00001d016149	775	954	0.308565	6.88907	2.3891e-05	1
Zm00001d016155	289	219	-0.391126	5.12901	0.00328767	-1
Zm00001d016185	89	36	-1.29404	3.13941	2.53726e-06	-1
Zm00001d016255	14	64	2.19141	2.48893	9.12791e-09	1
Zm00001d016274	253	156	-0.688337	4.81862	3.81401e-06	-1
Zm00001d016276	818	979	0.267988	6.94454	0.000174217	1
Zm00001d016410	1011	1164	0.212101	7.21933	0.00121961	1
Zm00001d016411	1654	1213	-0.438523	7.61624	3.56747e-14	-1
Zm00001d016446	1026	661	-0.625395	6.8523	3.43271e-17	-1
Zm00001d016491	1383	1074	-0.355953	7.39406	9.31656e-09	-1
Zm00001d016518	0	12	6.60428	0.130506	0.000489894	1
Zm00001d016549	2617	3166	0.283552	8.62859	5.16881e-11	1
Zm00001d016577	793	965	0.291984	6.91299	5.10341e-05	1
Zm00001d016588	324	561	0.800587	5.92674	2.62646e-15	1
Zm00001d016593	61	98	0.691661	3.4791	0.00430866	1
Zm00001d016613	98	56	-0.797175	3.43241	0.000934708	-1
Zm00001d016625	25	1	-4.47282	1.03494	8.15864e-07	-1
Zm00001d016655	410	308	-0.403734	5.62484	0.000277329	-1
Zm00001d016691	1376	530	-1.36739	7.02701	3.25199e-78	-1
Zm00001d016723	10136	8674	-0.215899	10.3287	1.87545e-13	-1
Zm00001d016733	231	78	-1.55601	4.41768	2.62123e-18	-1
Zm00001d016797	240	318	0.414622	5.26457	0.000953779	1
Zm00001d016811	24	5	-2.22622	1.17281	0.000550905	-1
Zm00001d016815	59	26	-1.16955	2.60417	0.000459609	-1
Zm00001d016838	785	666	-0.228314	6.63602	0.0038381	-1
Zm00001d016898	75	36	-1.0475	2.97395	0.000282449	-1
Zm00001d016922	30	64	1.09872	2.74536	0.000605301	1
Zm00001d016926	82	122	0.581271	3.83072	0.00644876	1
Zm00001d016991	620	807	0.389049	6.61294	1.13457e-06	1
Zm00001d017000	158	220	0.486069	4.70765	0.00129502	1
Zm00001d017036	1340	1050	-0.34299	7.35425	4.62638e-08	-1
Zm00001d017072	1648	1372	-0.255597	7.69142	6.28253e-06	-1
Zm00001d017092	803	656	-0.282838	6.64385	0.000328412	-1
Zm00001d017121	474	567	0.267215	6.15924	0.00369869	1
Zm00001d017125	549	410	-0.412256	6.04035	1.97383e-05	-1
Zm00001d017141	880	1236	0.498861	7.18015	6.30015e-14	1
Zm00001d017147	48	180	1.91294	3.98969	5.7089e-19	1
Zm00001d017174	401	488	0.292014	5.9325	0.00385103	1
Zm00001d017176	165	267	0.702768	4.8987	8.38691e-07	1
Zm00001d017177	579	680	0.240741	6.43255	0.00444916	1
Zm00001d017186	68	35	-0.946892	2.87004	0.0015315	-1
Zm00001d017240	167	101	-0.715979	4.2161	7.40437e-05	-1
Zm00001d017241	479	157	-1.59968	5.44941	3.19304e-37	-1
Zm00001d017275	535	336	-0.662063	5.90175	6.59353e-11	-1
Zm00001d017291	20	5	-1.96468	0.986586	0.00409952	-1
Zm00001d017330	434	336	-0.360298	5.72523	0.000769447	-1
Zm00001d017345	276	344	0.326425	5.41542	0.00630174	1
Zm00001d017401	591	756	0.363977	6.52991	9.14136e-06	1
Zm00001d017409	298	382	0.366941	5.54793	0.00132975	1
Zm00001d017449	490	396	-0.298379	5.92679	0.0027525	-1
Zm00001d017454	730	289	-1.32764	6.12633	4.55224e-42	-1
Zm00001d017455	22	1	-4.28938	0.883069	5.78262e-06	-1
Zm00001d017510	542	682	0.340226	6.39215	7.11885e-05	1
Zm00001d017522	745	594	-0.3179	6.52033	0.000110399	-1
Zm00001d017525	221	163	-0.430073	4.72889	0.00536281	-1
Zm00001d017539	116	170	0.559726	4.3102	0.0018086	1
Zm00001d017544	128	79	-0.68654	3.84981	0.000859054	-1
Zm00001d017555	1192	1389	0.229457	7.46585	0.000155508	1
Zm00001d017557	91	136	0.587821	3.98205	0.00358935	1
Zm00001d017597	29	57	0.980653	2.62237	0.00342091	1
Zm00001d017617	135	184	0.455201	4.46556	0.00648426	1
Zm00001d017619	20	46	1.20534	2.25989	0.00189009	1
Zm00001d017622	119	62	-0.930426	3.65983	2.96301e-05	-1
Zm00001d017653	38	68	0.846242	2.91181	0.00472664	1
Zm00001d017677	79	133	0.759382	3.88539	0.000273775	1
Zm00001d017685	19	5	-1.89115	0.93601	0.00664208	-1
Zm00001d017699	280	211	-0.39916	5.08029	0.00321208	-1
Zm00001d017706	11	85	2.94454	2.77575	2.91531e-15	1
Zm00001d017789	423	574	0.449096	6.09744	2.17978e-06	1
Zm00001d017802	325	209	-0.627816	5.20015	1.27268e-06	-1
Zm00001d017818	223	163	-0.443063	4.73629	0.00399774	-1
Zm00001d017850	1300	1492	0.207535	7.57902	0.000398245	1
Zm00001d017857	2676	3010	0.178495	8.60404	4.06979e-05	1
Zm00001d017859	1112	1360	0.299237	7.4038	1.28668e-06	1
Zm00001d017869	60	6	-3.28646	2.25668	2.92811e-12	-1
Zm00001d017871	380	479	0.342743	5.88327	0.000824123	1
Zm00001d017872	397	486	0.300549	5.92278	0.00301308	1
Zm00001d017882	157	72	-1.11454	3.99238	2.36314e-08	-1
Zm00001d017914	996	1261	0.349129	7.27282	5.84346e-08	1
Zm00001d017915	243	314	0.378454	5.26195	0.00258698	1
Zm00001d017920	431	311	-0.461798	5.67193	2.37554e-05	-1
Zm00001d017932	25	71	1.51002	2.77487	3.02246e-06	1
Zm00001d017947	40	72	0.854794	2.98845	0.00330255	1
Zm00001d017949	764	1081	0.509469	6.98284	6.35529e-13	1
Zm00001d017956	499	593	0.25775	6.22797	0.00423505	1
Zm00001d017961	339	438	0.37834	5.73928	0.000424399	1
Zm00001d017962	38	17	-1.14586	2.01127	0.006528	-1
Zm00001d017985	704	477	-0.552649	6.33943	3.04291e-10	-1
Zm00001d018006	219	156	-0.480241	4.69496	0.00209967	-1
Zm00001d018031	648	871	0.435424	6.7029	1.86596e-08	1
Zm00001d018034	392	736	0.917452	6.27552	5.33383e-24	1
Zm00001d018037	18	3	-2.52744	0.772402	0.00149764	-1
Zm00001d018045	277	203	-0.439356	5.04781	0.00133695	-1
Zm00001d018072	33	12	-1.44118	1.74323	0.00248596	-1
Zm00001d018076	68	122	0.850907	3.7305	0.00011768	1
Zm00001d018080	238	156	-0.600206	4.76537	7.68188e-05	-1
Zm00001d018103	321	195	-0.709923	5.15095	7.79401e-08	-1
Zm00001d018119	85	133	0.653934	3.92479	0.0014861	1
Zm00001d018134	746	891	0.265027	6.81031	0.000397278	1
Zm00001d018145	444	333	-0.406088	5.73815	0.000140492	-1
Zm00001d018161	83	40	-1.04198	3.11712	0.000138253	-1
Zm00001d018183	546	417	-0.379936	6.04638	8.07842e-05	-1
Zm00001d018187	502	402	-0.311588	5.95565	0.00158583	-1
Zm00001d018197	938	672	-0.472235	6.78529	4.09863e-10	-1
Zm00001d018206	86	42	-1.02296	3.17283	0.000131628	-1
Zm00001d018226	166	116	-0.507781	4.28877	0.0036827	-1
Zm00001d018238	35	13	-1.41142	1.82895	0.00211339	-1
Zm00001d018282	693	864	0.32694	6.7383	1.91172e-05	1
Zm00001d018297	255	174	-0.542269	4.88704	0.000186991	-1
Zm00001d018298	21	46	1.13538	2.28031	0.00311407	1
Zm00001d018322	35	195	2.48263	4.00251	7.66719e-28	1
Zm00001d018323	6	39	2.68402	1.74591	5.56384e-07	1
Zm00001d018333	89	142	0.682066	4.00694	0.000637159	1
Zm00001d018337	529	354	-0.570535	5.92153	1.32402e-08	-1
Zm00001d018342	576	193	-1.56803	5.72182	4.56311e-43	-1
Zm00001d018349	615	343	-0.83333	6.03827	1.56945e-17	-1
Zm00001d018350	1896	986	-0.934395	7.62306	3.20641e-58	-1
Zm00001d018359	797	637	-0.314414	6.61894	7.56655e-05	-1
Zm00001d018365	440	316	-0.468604	5.69874	1.49801e-05	-1
Zm00001d018366	101	157	0.644582	4.16381	0.000639231	1
Zm00001d018370	821	941	0.205601	6.91613	0.00429117	1
Zm00001d018382	318	247	-0.355539	5.28134	0.0047386	-1
Zm00001d018383	1596	2299	0.535328	8.05925	5.00081e-26	1
Zm00001d018386	343	269	-0.341644	5.39586	0.00465554	-1
Zm00001d018391	78	119	0.617426	3.78137	0.00444543	1
Zm00001d018399	428	219	-0.957464	5.47475	8.85005e-16	-1
Zm00001d018403	506	255	-0.979475	5.70751	5.24655e-19	-1
Zm00001d018405	281	191	-0.547883	5.02362	7.21934e-05	-1
Zm00001d018406	243	156	-0.630185	4.78334	2.92855e-05	-1
Zm00001d018411	181	260	0.531032	4.92795	0.000158003	1
Zm00001d018412	47	84	0.844841	3.20732	0.00161369	1
Zm00001d018415	979	797	-0.287871	6.92679	6.80729e-05	-1
Zm00001d018421	312	231	-0.424637	5.22436	0.0009393	-1
Zm00001d018429	87	138	0.673623	3.96961	0.000876271	1
Zm00001d018431	48	4	-3.53565	1.9349	1.36989e-10	-1
Zm00001d018432	424	578	0.455707	6.10463	1.46072e-06	1
Zm00001d018440	226	305	0.441093	5.19357	0.000597709	1
Zm00001d018441	338	495	0.559051	5.83944	7.44054e-08	1
Zm00001d018444	323	415	0.370268	5.66537	0.000762278	1
Zm00001d018445	155	52	-1.56458	3.84886	5.65565e-13	-1
Zm00001d018461	403	506	0.337081	5.96452	0.000732348	1
Zm00001d018464	100	203	1.02937	4.39297	3.20419e-09	1
Zm00001d018465	38	16	-1.23267	1.98656	0.00388515	-1
Zm00001d018466	946	1131	0.266472	7.15302	6.81118e-05	1
Zm00001d018468	1062	772	-0.451231	6.97281	2.32624e-10	-1
Zm00001d018470	14	42	1.58519	2.03769	0.000239046	1
Zm00001d018473	495	936	0.927724	6.61772	2.08228e-30	1
Zm00001d018478	448	609	0.451652	6.18142	9.90319e-07	1
Zm00001d018485	400	284	-0.485111	5.55513	2.0612e-05	-1
Zm00001d018496	102	61	-0.731699	3.5124	0.00171953	-1
Zm00001d018501	70	197	1.49992	4.21352	3.74619e-15	1
Zm00001d018503	198	143	-0.460324	4.55939	0.00429833	-1
Zm00001d018516	89	149	0.751428	4.04937	0.000133125	1
Zm00001d018517	211	140	-0.582572	4.60045	0.000244783	-1
Zm00001d018531	491	780	0.676431	6.44682	1.47181e-15	1
Zm00001d018541	370	587	0.67447	6.03892	3.82671e-12	1
Zm00001d018545	300	212	-0.491836	5.1401	0.000201197	-1
Zm00001d018552	171	232	0.448663	4.79906	0.0021889	1
Zm00001d018554	0	10	6.34421	-0.0622677	0.00195752	1
Zm00001d018575	47	80	0.774559	3.16384	0.00445425	1
Zm00001d018596	559	411	-0.434779	6.05671	6.00671e-06	-1
Zm00001d018618	92	37	-1.30241	3.18345	1.50661e-06	-1
Zm00001d018620	39	11	-1.80553	1.88314	9.19744e-05	-1
Zm00001d018629	15	1	-3.74065	0.450461	0.000521183	-1
Zm00001d018632	158	215	0.452921	4.68859	0.00287335	1
Zm00001d018694	1275	1067	-0.248093	7.32517	9.07307e-05	-1
Zm00001d018696	536	437	-0.285708	6.06136	0.00290244	-1
Zm00001d018728	25	0	-7.64667	0.985947	6.05043e-08	-1
Zm00001d018751	110	22	-2.30661	3.21483	3.46347e-15	-1
Zm00001d018752	506	598	0.249769	6.24367	0.00535348	1
Zm00001d018779	365	646	0.832238	6.11801	2.34161e-18	1
Zm00001d018781	144	203	0.503858	4.58556	0.00167509	1
Zm00001d018797	172	606	1.82497	5.74292	3.35923e-56	1
Zm00001d018831	168	89	-0.906824	4.15632	1.10598e-06	-1
Zm00001d018896	1121	1255	0.1717	7.34656	0.0064827	1
Zm00001d018904	201	270	0.434347	5.02194	0.00140527	1
Zm00001d018926	19	0	-7.25301	0.651795	3.84742e-06	-1
Zm00001d018929	242	351	0.545046	5.35191	8.03376e-06	1
Zm00001d018930	279	517	0.898416	5.77468	5.59113e-17	1
Zm00001d018941	48	96	1.00693	3.34015	8.26544e-05	1
Zm00001d018954	176	97	-0.849876	4.24221	2.35043e-06	-1
Zm00001d018957	3384	2952	-0.188212	8.75954	6.4358e-06	-1
Zm00001d018959	151	98	-0.614242	4.11177	0.00101569	-1
Zm00001d018972	74	27	-1.44155	2.84238	3.3596e-06	-1
Zm00001d018973	126	278	1.14969	4.80349	3.72185e-14	1
Zm00001d018977	589	468	-0.322865	6.1803	0.000500207	-1
Zm00001d018979	1037	1277	0.309126	7.30869	1.20074e-06	1
Zm00001d018981	16066	14682	-0.121144	11.0378	3.88815e-06	-1
Zm00001d018994	0	27	7.76595	1.08544	1.51646e-08	1
Zm00001d018998	26	8	-1.67626	1.37647	0.00295847	-1
Zm00001d019002	194	290	0.588501	5.06111	1.23652e-05	1
Zm00001d019014	9	0	-6.18548	-0.170748	0.00391328	-1
Zm00001d019034	1496	1861	0.323761	7.84472	2.03919e-09	1
Zm00001d019045	3157	9971	1.66796	9.81265	0	1
Zm00001d019061	8	112	3.79534	3.08656	1.77496e-24	1
Zm00001d019062	225	153	-0.547205	4.70625	0.000423226	-1
Zm00001d019123	100	57	-0.800806	3.45954	0.000786111	-1
Zm00001d019145	410	492	0.271776	5.95332	0.0068297	1
Zm00001d019147	2971	3235	0.131629	8.73014	0.00175939	1
Zm00001d019149	355	253	-0.479663	5.38627	7.37599e-05	-1
Zm00001d019163	17	0	-7.09366	0.520651	1.53628e-05	-1
Zm00001d019164	586	689	0.242373	6.45072	0.00397902	1
Zm00001d019191	4903	4378	-0.154571	9.31001	2.08867e-05	-1
Zm00001d019216	255	188	-0.4307	4.93309	0.00259194	-1
Zm00001d019219	1471	1670	0.191853	7.74869	0.000567246	1
Zm00001d019220	125	175	0.493825	4.37814	0.00489872	1
Zm00001d019260	128	42	-1.596	3.57074	3.16584e-11	-1
Zm00001d019263	174	115	-0.588113	4.32355	0.000678649	-1
Zm00001d019269	155	93	-0.727383	4.10591	0.000109532	-1
Zm00001d019280	93	56	-0.721723	3.38611	0.00316426	-1
Zm00001d019283	2804	3851	0.466546	8.83135	4.52022e-30	1
Zm00001d019288	112	68	-0.710047	3.65226	0.00135156	-1
Zm00001d019306	14	48	1.7773	2.17537	1.79336e-05	1
Zm00001d019311	90	190	1.08576	4.28068	2.11616e-09	1
Zm00001d019312	1393	2834	1.0334	8.17784	2.60882e-97	1
Zm00001d019317	673	564	-0.246044	6.40648	0.0040898	-1
Zm00001d019328	106	158	0.58411	4.1964	0.00176447	1
Zm00001d019354	0	77	9.27353	2.47222	1.53114e-23	1
Zm00001d019358	121	72	-0.73912	3.75071	0.000549638	-1
Zm00001d019462	244	325	0.422188	5.29254	0.000685565	1
Zm00001d019479	357	769	1.1156	6.27323	5.91031e-34	1
Zm00001d019501	446	332	-0.416907	5.73998	9.19892e-05	-1
Zm00001d019507	318	176	-0.844181	5.08841	4.97303e-10	-1
Zm00001d019534	100	35	-1.50244	3.24691	2.15563e-08	-1
Zm00001d019555	5	23	2.18252	1.13067	0.00091941	1
Zm00001d019577	124	194	0.654002	4.46134	9.48402e-05	1
Zm00001d019605	721	350	-1.03356	6.19822	2.24477e-28	-1
Zm00001d019636	76	30	-1.32862	2.90958	9.59616e-06	-1
Zm00001d019670	849	651	-0.374226	6.68359	1.48592e-06	-1
Zm00001d019684	112	169	0.601791	4.28516	0.000875582	1
Zm00001d019700	561	373	-0.579848	6.00217	3.46733e-09	-1
Zm00001d019727	50	94	0.917848	3.34005	0.000323203	1
Zm00001d019763	12	1	-3.42171	0.216174	0.0034275	-1
Zm00001d019766	51	26	-0.959812	2.46851	0.00596511	-1
Zm00001d019797	49	19	-1.35222	2.29831	0.000366088	-1
Zm00001d019881	995	843	-0.230315	6.97627	0.00120214	-1
Zm00001d019890	201	317	0.665772	5.15839	3.44974e-07	1
Zm00001d019910	13	1	-3.53604	0.298575	0.00183717	-1
Zm00001d019912	20	43	1.10831	2.1966	0.00522183	1
Zm00001d019920	308	215	-0.509527	5.17051	9.85061e-05	-1
Zm00001d020004	424	342	-0.301151	5.71784	0.00505506	-1
Zm00001d020008	72	41	-0.801687	2.99906	0.00466763	-1
Zm00001d020011	140	207	0.572598	4.58565	0.000355377	1
Zm00001d020032	352	480	0.456137	5.83757	1.12937e-05	1
Zm00001d020057	438	351	-0.310543	5.76029	0.00332756	-1
Zm00001d020134	31	7	-2.11839	1.52059	0.000117812	-1
Zm00001d020171	22	4	-2.41455	1.03532	0.000537698	-1
Zm00001d020172	54	28	-0.935654	2.55492	0.00553065	-1
Zm00001d020188	692	519	-0.406135	6.3757	2.65968e-06	-1
Zm00001d020195	177	71	-1.30753	4.10525	1.67973e-11	-1
Zm00001d020206	200	115	-0.78889	4.44594	2.94645e-06	-1
Zm00001d020219	1277	1035	-0.294278	7.30654	3.87271e-06	-1
Zm00001d020267	2018	2465	0.297462	8.26154	4.95161e-10	1
Zm00001d020348	17	46	1.43822	2.19685	0.000343835	1
Zm00001d020354	68	106	0.648312	3.60607	0.00507484	1
Zm00001d020371	44	13	-1.74052	2.05895	4.82359e-05	-1
Zm00001d020392	613	813	0.416112	6.61197	1.96247e-07	1
Zm00001d020395	109	10	-3.42123	3.0694	4.47967e-22	-1
Zm00001d020396	650	311	-1.05441	6.04247	1.28957e-26	-1
Zm00001d020402	1729	1305	-0.397037	7.69787	2.02966e-12	-1
Zm00001d020413	69	22	-1.63475	2.69789	8.64827e-07	-1
Zm00001d020443	25	7	-1.80944	1.29844	0.0021191	-1
Zm00001d020450	2728	2970	0.131431	8.60701	0.00251697	1
Zm00001d020497	649	1051	0.704182	6.8653	2.10914e-21	1
Zm00001d020500	32	6	-2.3822	1.52048	2.47469e-05	-1
Zm00001d020544	111	171	0.631676	4.29025	0.000463647	1
Zm00001d020577	20	3	-2.67845	0.883332	0.000491667	-1
Zm00001d020580	4775	3863	-0.296953	9.20626	1.51276e-15	-1
Zm00001d020584	1489	1807	0.288048	7.81824	1.21881e-07	1
Zm00001d020585	4459	4881	0.13927	9.31959	0.000121902	1
Zm00001d020595	140	192	0.464142	4.5225	0.00463587	1
Zm00001d020610	10	36	1.84382	1.77469	0.00015904	1
Zm00001d020614	83	195	1.23985	4.27065	1.446e-11	1
Zm00001d020623	334	231	-0.522901	5.28111	3.19019e-05	-1
Zm00001d020627	244	149	-0.702286	4.76161	3.89978e-06	-1
Zm00001d020629	378	517	0.460465	5.9424	4.48083e-06	1
Zm00001d020636	224	136	-0.710561	4.6364	6.18479e-06	-1
Zm00001d020651	13	1	-3.53604	0.298575	0.00183717	-1
Zm00001d020685	163	85	-0.929516	4.10567	9.64715e-07	-1
Zm00001d020687	161	224	0.484935	4.73384	0.00120489	1
Zm00001d020708	394	310	-0.336989	5.59668	0.00266884	-1
Zm00001d020781	18	4	-2.12686	0.829067	0.00436394	-1
Zm00001d020804	645	788	0.297662	6.61884	0.000192335	1
Zm00001d020874	790	925	0.236384	6.87726	0.00116978	1
Zm00001d020882	76	23	-1.71013	2.81443	9.1495e-08	-1
Zm00001d020898	594	1135	0.942829	6.88997	6.97779e-37	1
Zm00001d020903	49	21	-1.20873	2.33794	0.00111498	-1
Zm00001d020910	1548	1911	0.312717	7.88784	4.4918e-09	1
Zm00001d020929	284	211	-0.419615	5.09187	0.00185302	-1
Zm00001d020930	290	372	0.367927	5.50946	0.00148459	1
Zm00001d020954	49	90	0.88427	3.29043	0.000666186	1
Zm00001d020983	735	868	0.248729	6.78008	0.000990338	1
Zm00001d021000	1176	1033	-0.17821	7.24108	0.00627205	-1
Zm00001d021024	524	666	0.354698	6.35167	4.33861e-05	1
Zm00001d021063	230	335	0.551095	5.28262	1.03128e-05	1
Zm00001d021086	222	315	0.513366	5.20976	5.99606e-05	1
Zm00001d021197	43	75	0.809566	3.06118	0.00423387	1
Zm00001d021224	131	75	-0.794772	3.84283	0.000125911	-1
Zm00001d021248	67	36	-0.885059	2.8701	0.00300207	-1
Zm00001d021268	21	6	-1.77747	1.08283	0.00595708	-1
Zm00001d021278	37	90	1.28833	3.16436	3.08063e-06	1
Zm00001d021298	224	338	0.602066	5.27506	1.57958e-06	1
Zm00001d021300	40	17	-1.21963	2.0593	0.00324435	-1
Zm00001d021301	240	179	-0.414007	4.8535	0.00498068	-1
Zm00001d021334	20	56	1.48843	2.45282	4.51208e-05	1
Zm00001d021344	63	29	-1.10716	2.71343	0.000524138	-1
Zm00001d021362	260	357	0.466038	5.40867	9.86928e-05	1
Zm00001d021375	526	655	0.32518	6.34071	0.000186779	1
Zm00001d021395	318	419	0.406601	5.66347	0.000219415	1
Zm00001d021418	84	135	0.692495	3.93132	0.000740718	1
Zm00001d021433	6116	5580	-0.123503	9.64359	0.000243607	-1
Zm00001d021435	3965	6520	0.72635	9.48723	8.26442e-96	1
Zm00001d021445	1478	1768	0.267269	7.79618	1.08284e-06	1
Zm00001d021447	1373	1595	0.225023	7.66711	7.94727e-05	1
Zm00001d021469	593	337	-0.806238	5.99569	4.12846e-16	-1
Zm00001d021477	1470	1714	0.23035	7.76834	3.10268e-05	1
Zm00001d021511	3861	3128	-0.294906	8.90081	2.1795e-13	-1
Zm00001d021526	178	128	-0.466528	4.40506	0.00628094	-1
Zm00001d021535	107	57	-0.898298	3.52083	0.000123953	-1
Zm00001d021573	141	267	0.929353	4.8173	3.47255e-10	1
Zm00001d021615	373	240	-0.62706	5.3978	2.08564e-07	-1
Zm00001d021626	2118	2310	0.134	8.2435	0.00539723	1
Zm00001d021627	33	64	0.961759	2.78875	0.00220485	1
Zm00001d021629	540	716	0.415734	6.42938	9.21091e-07	1
Zm00001d021653	549	1160	1.08789	6.87342	2.54895e-47	1
Zm00001d021672	42	18	-1.20792	2.12855	0.00270936	-1
Zm00001d021673	19	0	-7.25301	0.651795	3.84742e-06	-1
Zm00001d021686	136	207	0.61438	4.56917	0.000139804	1
Zm00001d021690	538	694	0.37607	6.40157	1.06901e-05	1
Zm00001d021703	366	578	0.66786	6.01926	8.32085e-12	1
Zm00001d021706	5226	4823	-0.106956	9.42473	0.00250432	-1
Zm00001d021721	514	423	-0.27222	6.00721	0.00541552	-1
Zm00001d021741	1385	1136	-0.277078	7.43121	6.17336e-06	-1
Zm00001d021763	622	1218	0.978202	6.97959	1.27325e-41	1
Zm00001d021784	537	1530	1.51914	7.14776	2.31879e-101	1
Zm00001d021791	64	116	0.865524	3.65415	0.000139642	1
Zm00001d021813	55	6	-3.16121	2.14988	5.70704e-11	-1
Zm00001d021815	2429	2202	-0.132723	8.30771	0.00500611	-1
Zm00001d021836	531	422	-0.322566	6.03146	0.000874458	-1
Zm00001d021839	196	286	0.553685	5.05514	3.99541e-05	1
Zm00001d021858	1688	1301	-0.366845	7.67639	1.07725e-10	-1
Zm00001d021882	312	213	-0.541611	5.17593	3.36678e-05	-1
Zm00001d021891	1844	1359	-0.431442	7.77592	5.15246e-15	-1
Zm00001d021893	644	524	-0.288614	6.32389	0.0010629	-1
Zm00001d021901	64	12	-2.39414	2.44958	1.07137e-09	-1
Zm00001d021906	104	277	1.42103	4.72008	4.21082e-19	1
Zm00001d021934	17	1	-3.91981	0.587856	0.000145836	-1
Zm00001d021936	11	1	-3.29753	0.128774	0.00636217	-1
Zm00001d021938	164	53	-1.61853	3.9156	2.91949e-14	-1
Zm00001d021947	354	275	-0.355358	5.43512	0.00281635	-1
Zm00001d022032	20	50	1.32532	2.34018	0.000450305	1
Zm00001d022042	5496	4435	-0.300623	9.40741	2.45695e-17	-1
Zm00001d022053	33	0	-8.04546	1.33713	2.39049e-10	-1
Zm00001d022062	392	251	-0.634094	5.46629	7.54893e-08	-1
Zm00001d022072	530	368	-0.517322	5.9458	1.94575e-07	-1
Zm00001d022082	35	12	-1.52576	1.80088	0.00110289	-1
Zm00001d022088	37	6	-2.5909	1.68258	1.67496e-06	-1
Zm00001d022096	135	192	0.516561	4.50093	0.00175374	1
Zm00001d022115	234	315	0.437459	5.24131	0.000542791	1
Zm00001d022130	13	35	1.42894	1.83106	0.00211339	1
Zm00001d022139	103	154	0.588515	4.15822	0.00188321	1
Zm00001d022141	195	275	0.504501	5.019	0.000214014	1
Zm00001d022182	38	71	0.908415	2.9507	0.00209048	1
Zm00001d022184	159	211	0.416748	4.67702	0.00625042	1
Zm00001d022201	599	492	-0.275017	6.22587	0.00261933	-1
Zm00001d022236	238	302	0.35224	5.21752	0.00572501	1
Zm00001d022237	522	240	-1.1118	5.70923	1.02046e-23	-1
Zm00001d022242	19	3	-2.60492	0.828934	0.000860688	-1
Zm00001d022243	98	185	0.924616	4.29565	3.12425e-07	1
Zm00001d022254	160	72	-1.14182	4.01081	9.04173e-09	-1
Zm00001d022257	126	175	0.482341	4.38286	0.00593671	1
Zm00001d022273	316	244	-0.364062	5.2686	0.00398806	-1
Zm00001d022286	960	809	-0.238043	6.92118	0.00102542	-1
Zm00001d022301	365	456	0.329853	5.81829	0.00163283	1
Zm00001d022307	289	491	0.773211	5.74536	7.34406e-13	1
Zm00001d022308	116	169	0.551221	4.30521	0.00216742	1
Zm00001d022338	1105	942	-0.221403	7.13134	0.00102616	-1
Zm00001d022374	76	15	-2.32266	2.69743	6.00363e-11	-1
Zm00001d022390	759	1095	0.537502	6.98989	2.97606e-14	1
Zm00001d022393	243	333	0.463179	5.31012	0.000179882	1
Zm00001d022420	70	8	-3.10075	2.48488	1.91795e-13	-1
Zm00001d022421	888	1088	0.301826	7.08129	1.06468e-05	1
Zm00001d022449	298	224	-0.402801	5.16791	0.00212505	-1
Zm00001d022451	22	52	1.24508	2.41609	0.000657485	1
Zm00001d022463	2057	2334	0.191069	8.23149	7.53575e-05	1
Zm00001d022464	143	257	0.854006	4.78891	9.84835e-09	1
Zm00001d022469	799	1075	0.436828	7.00519	4.99223e-10	1
Zm00001d022473	145	101	-0.512348	4.09469	0.00631394	-1
Zm00001d022474	310	404	0.390766	5.61796	0.000468049	1
Zm00001d022496	10	0	-6.3355	-0.0639006	0.00195752	-1
Zm00001d022504	433	257	-0.7435	5.56731	7.50012e-11	-1
Zm00001d022505	531	655	0.311534	6.34676	0.000335275	1
Zm00001d022513	6756	8033	0.258583	9.98258	1.55147e-16	1
Zm00001d022518	331	219	-0.586809	5.24248	4.22378e-06	-1
Zm00001d022525	258	368	0.52094	5.4295	1.1872e-05	1
Zm00001d022526	71	36	-0.968565	2.92296	0.000952299	-1
Zm00001d022527	662	553	-0.250682	6.38067	0.00374843	-1
Zm00001d022530	18	44	1.29239	2.17504	0.00132118	1
Zm00001d022542	141	195	0.476236	4.53959	0.0034696	1
Zm00001d022553	68	39	-0.791298	2.92314	0.00666084	-1
Zm00001d022554	444	361	-0.289653	5.78914	0.00566431	-1
Zm00001d022557	293	66	-2.13944	4.63091	1.69638e-34	-1
Zm00001d022578	310	236	-0.384486	5.23231	0.00268429	-1
Zm00001d022594	96	60	-0.668144	3.4507	0.00508106	-1
Zm00001d022613	161	103	-0.634978	4.19483	0.000468788	-1
Zm00001d022616	493	603	0.299319	6.23328	0.000880145	1
Zm00001d022624	279	376	0.439115	5.49432	0.000160151	1
Zm00001d022627	251	369	0.564518	5.41576	2.34487e-06	1
Zm00001d022628	59	19	-1.61953	2.48567	6.67474e-06	-1
Zm00001d022629	833	696	-0.250371	6.71133	0.00113136	-1
Zm00001d023208	396	282	-0.480807	5.5425	2.64942e-05	-1
Zm00001d023218	986	754	-0.378151	6.89718	1.93047e-07	-1
Zm00001d023225	20	4	-2.27787	0.935881	0.0015534	-1
Zm00001d023277	327	406	0.320896	5.65554	0.0036748	1
Zm00001d023311	1912	1550	-0.293976	7.88817	3.52597e-08	-1
Zm00001d023343	651	794	0.295247	6.63084	0.00020541	1
Zm00001d023379	408	323	-0.328104	5.65069	0.00286546	-1
Zm00001d023395	3758	4770	0.352831	9.18876	3.87808e-21	1
Zm00001d023429	694	581	-0.247531	6.44999	0.00334381	-1
Zm00001d023437	692	564	-0.286202	6.42835	0.000753973	-1
Zm00001d023445	482	392	-0.289279	5.90722	0.00394229	-1
Zm00001d023459	48	22	-1.11233	2.33801	0.00259142	-1
Zm00001d023477	30	6	-2.28947	1.45017	7.05847e-05	-1
Zm00001d023494	251	171	-0.544543	4.86352	0.000199827	-1
Zm00001d023524	36	14	-1.34598	1.88342	0.00263377	-1
Zm00001d023529	152	77	-0.97118	3.99254	9.34664e-07	-1
Zm00001d023530	147	103	-0.50384	4.11759	0.00675672	-1
Zm00001d023537	214	274	0.365193	5.07258	0.00630614	1
Zm00001d023553	20	3	-2.67845	0.883332	0.000491667	-1
Zm00001d023592	46	17	-1.42067	2.19446	0.000343835	-1
Zm00001d023603	22	5	-2.10137	1.0827	0.00152433	-1
Zm00001d023669	5	20	1.98205	0.988503	0.00409952	1
Zm00001d023673	85	32	-1.39709	3.04698	1.08617e-06	-1
Zm00001d023674	144	97	-0.560598	4.06548	0.00314153	-1
Zm00001d023677	44	16	-1.44353	2.12838	0.000401804	-1
Zm00001d023699	157	107	-0.543809	4.19494	0.00266567	-1
Zm00001d023706	650	548	-0.237397	6.36043	0.00645924	-1
Zm00001d023736	34	14	-1.26382	1.82905	0.0055707	-1
Zm00001d023738	368	249	-0.554512	5.40723	3.96797e-06	-1
Zm00001d023767	230	321	0.489531	5.24659	0.000106566	1
Zm00001d023779	21	44	1.07142	2.23902	0.00599839	1
Zm00001d023781	12	0	-6.59556	0.128617	0.000489894	-1
Zm00001d023795	1012	733	-0.45644	6.9012	3.31666e-10	-1
Zm00001d023797	268	202	-0.398845	5.01775	0.00402353	-1
Zm00001d023804	131	225	0.788594	4.62246	7.05956e-07	1
Zm00001d023810	1179	1697	0.534193	7.62221	2.41077e-20	1
Zm00001d023856	629	748	0.258748	6.56144	0.0014623	1
Zm00001d023899	31	2	-3.864	1.33736	1.33541e-07	-1
Zm00001d023901	4425	5029	0.193406	9.33717	8.29958e-08	1
Zm00001d023904	157	232	0.571801	4.74872	0.000129134	1
Zm00001d023918	164	112	-0.540878	4.25814	0.00223699	-1
Zm00001d023939	128	179	0.492225	4.41098	0.00385465	1
Zm00001d023984	46	147	1.68222	3.7535	2.13267e-13	1
Zm00001d023994	3096	2720	-0.177974	8.63609	3.67648e-05	-1
Zm00001d023995	65	28	-1.20257	2.72829	0.000163075	-1
Zm00001d024000	2432	1932	-0.323212	8.22183	2.35376e-11	-1
Zm00001d024014	112	0	-9.80457	2.98438	5.24689e-34	-1
Zm00001d024016	28	4	-2.76072	1.2981	1.95723e-05	-1
Zm00001d024018	94	20	-2.2168	3.01015	1.33713e-12	-1
Zm00001d024027	2285	653	-1.79803	7.64974	2.36388e-183	-1
Zm00001d024037	142	58	-1.28113	3.80048	3.07327e-09	-1
Zm00001d024047	189	94	-0.997882	4.2932	2.85115e-08	-1
Zm00001d024048	919	782	-0.224046	6.86478	0.00227557	-1
Zm00001d024058	15	50	1.73737	2.23951	1.62006e-05	1
Zm00001d024160	34	13	-1.36975	1.80097	0.00312177	-1
Zm00001d024225	745	592	-0.322765	6.51818	8.75518e-05	-1
Zm00001d024231	49	24	-1.01715	2.39541	0.00470036	-1
Zm00001d024248	95	56	-0.752379	3.40481	0.00196293	-1
Zm00001d024268	2	14	2.74124	0.452372	0.00419502	1
Zm00001d024270	555	438	-0.332655	6.09052	0.00045554	-1
Zm00001d024291	199	106	-0.8991	4.39986	1.7982e-07	-1
Zm00001d024319	694	503	-0.455463	6.35891	1.66869e-07	-1
Zm00001d024324	13	65	2.31966	2.489	1.93227e-09	1
Zm00001d024338	160	106	-0.584625	4.20562	0.001203	-1
Zm00001d024339	184	123	-0.571752	4.40957	0.000787889	-1
Zm00001d024379	630	338	-0.889266	6.05311	7.73045e-20	-1
Zm00001d024382	42	11	-1.91212	1.96105	2.30137e-05	-1
Zm00001d024386	54	14	-1.92928	2.29792	1.15442e-06	-1
Zm00001d024393	287	217	-0.39434	5.11769	0.00316263	-1
Zm00001d024497	71	31	-1.18349	2.85628	9.68877e-05	-1
Zm00001d024499	53	24	-1.13008	2.46836	0.00129029	-1
Zm00001d024507	46	96	1.06816	3.32058	3.50746e-05	1
Zm00001d024509	599	764	0.359767	6.54689	1.04021e-05	1
Zm00001d024511	1426	1717	0.276711	7.74974	6.41339e-07	1
Zm00001d024522	9	72	2.99135	2.54118	2.70772e-13	1
Zm00001d024530	187	250	0.427459	4.91478	0.00241661	1
Zm00001d024531	1001	784	-0.34365	6.93399	1.85823e-06	-1
Zm00001d024546	381	927	1.29132	6.4889	1.52669e-50	1
Zm00001d024547	1	14	3.65854	0.378461	0.000980413	1
Zm00001d024571	1227	1402	0.201149	7.49235	0.000834656	1
Zm00001d024573	454	544	0.269664	6.09862	0.00447581	1
Zm00001d024591	36	0	-8.17054	1.44951	3.00335e-11	-1
Zm00001d024594	206	147	-0.477666	4.6087	0.0025467	-1
Zm00001d024595	98	60	-0.697853	3.46859	0.00323817	-1
Zm00001d024600	16	1	-3.83301	0.520796	0.000276113	-1
Zm00001d024633	700	560	-0.313048	6.43288	0.000222269	-1
Zm00001d024669	127	189	0.581902	4.45226	0.000529467	1
Zm00001d024671	6	25	2.04505	1.25996	0.000885647	1
Zm00001d024713	147	2	-6.10488	3.38364	5.25923e-41	-1
Zm00001d024734	12	0	-6.59556	0.128617	0.000489894	-1
Zm00001d024744	67	0	-9.06438	2.27665	1.51312e-20	-1
Zm00001d024777	20	5	-1.96468	0.986586	0.00409952	-1
Zm00001d024778	138	57	-1.26498	3.7647	7.26592e-09	-1
Zm00001d024796	39	13	-1.56701	1.93573	0.000416456	-1
Zm00001d024802	9	0	-6.18548	-0.170748	0.00391328	-1
Zm00001d024804	186	112	-0.722354	4.36702	3.08604e-05	-1
Zm00001d024815	734	436	-0.742469	6.32571	5.6504e-17	-1
Zm00001d024823	71	26	-1.43614	2.78637	5.74076e-06	-1
Zm00001d024825	175	123	-0.499452	4.3673	0.00329198	-1
Zm00001d024828	406	561	0.475213	6.05357	7.84122e-07	1
Zm00001d024857	476	711	0.587578	6.34837	1.6357e-11	1
Zm00001d024876	64	36	-0.819096	2.82915	0.00677261	-1
Zm00001d024883	63	119	0.924997	3.66982	4.33735e-05	1
Zm00001d024885	486	930	0.944913	6.60259	3.82262e-31	1
Zm00001d024886	413	1486	1.85572	7.02606	1.21466e-131	1
Zm00001d024889	155	280	0.861451	4.9088	1.75063e-09	1
Zm00001d024891	27	2	-3.66555	1.17245	1.64888e-06	-1
Zm00001d024904	137	194	0.510305	4.51826	0.00187308	1
Zm00001d024913	383	112	-1.7639	5.09025	2.10001e-34	-1
Zm00001d024916	161	89	-0.84547	4.11717	7.04415e-06	-1
Zm00001d024925	107	45	-1.2385	3.41358	5.8221e-07	-1
Zm00001d024926	202	60	-1.74041	4.18281	9.46385e-19	-1
Zm00001d024935	165	101	-0.69861	4.20548	0.000115901	-1
Zm00001d024937	70	40	-0.796632	2.9616	0.00557531	-1
Zm00001d024938	405	290	-0.472878	5.57803	2.8472e-05	-1
Zm00001d024939	312	187	-0.729309	5.10297	5.90106e-08	-1
Zm00001d024941	69	22	-1.63475	2.69789	8.64827e-07	-1
Zm00001d024962	11	0	-6.47138	0.03557	0.00097925	-1
Zm00001d024967	113	73	-0.620676	3.69866	0.00429305	-1
Zm00001d024998	528	428	-0.294032	6.03602	0.00238732	-1
Zm00001d025002	31	61	0.982479	2.7155	0.00236821	1
Zm00001d025012	41	10	-2.01334	1.90949	1.509e-05	-1
Zm00001d025020	256	327	0.361808	5.32729	0.00325238	1
Zm00001d025021	34	74	1.12792	2.93808	0.00015522	1
Zm00001d025027	456	338	-0.423058	5.7692	6.08751e-05	-1
Zm00001d025031	201	101	-0.983143	4.38568	1.53832e-08	-1
Zm00001d025036	40	18	-1.13775	2.08281	0.00542065	-1
Zm00001d025047	54	9	-2.55965	2.1938	6.41987e-09	-1
Zm00001d025062	669	818	0.298861	6.67206	0.000141104	1
Zm00001d025067	253	186	-0.434766	4.92012	0.0024742	-1
Zm00001d025082	245	59	-2.04287	4.394	1.61667e-27	-1
Zm00001d025098	82	175	1.1013	4.15884	8.16479e-09	1
Zm00001d025116	1	55	5.62303	2.03884	1.69916e-15	1
Zm00001d025141	0	20	7.3353	0.715903	1.92554e-06	1
Zm00001d025144	264	175	-0.584024	4.91992	4.64359e-05	-1
Zm00001d025167	57	28	-1.01348	2.60431	0.00224225	-1
Zm00001d025170	383	270	-0.495374	5.48861	2.17714e-05	-1
Zm00001d025174	98	144	0.563436	4.07279	0.00394122	1
Zm00001d025199	197	316	0.690197	5.14453	1.47614e-07	1
Zm00001d025201	391	312	-0.316692	5.59467	0.00480535	-1
Zm00001d025208	102	63	-0.685249	3.52963	0.00309634	-1
Zm00001d025238	370	290	-0.342524	5.50411	0.00315692	-1
Zm00001d025240	675	483	-0.473943	6.31126	8.56914e-08	-1
Zm00001d025249	144	195	0.445889	4.55222	0.00601029	1
Zm00001d025258	459	365	-0.321682	5.82258	0.00187251	-1
Zm00001d025274	82	125	0.616283	3.85142	0.00357728	1
Zm00001d025291	106	65	-0.695677	3.57994	0.00222352	-1
Zm00001d025339	258	356	0.473128	5.40169	8.02469e-05	1
Zm00001d025352	240	179	-0.414007	4.8535	0.00498068	-1
Zm00001d025353	255	193	-0.392857	4.94919	0.00577408	-1
Zm00001d025354	287	181	-0.655881	5.0113	2.29746e-06	-1
Zm00001d025406	2133	2418	0.189737	8.28308	6.62318e-05	1
Zm00001d025412	59	27	-1.11536	2.62033	0.00075084	-1
Zm00001d025457	141	32	-2.12641	3.59496	2.13117e-17	-1
Zm00001d025545	39	76	0.969076	3.02541	0.000742538	1
[truncated: 1,540 more rows]
