# Supplementary material for: Fine Mapping and Functional Research of Key Genes for Photoperiod Sensitivity in Maize
Source: Front Plant Sci. 2022 Jul 12;13:890780. doi: 10.3389/fpls.2022.890780 (PMC9315444; doi:10.3389/fpls.2022.890780)
Supplement: Supplementary file 5 [file Table_5.XLS]

## Sheet: jVenn (1)
TABLE S4:List of genes that intersect in concordant QTL regions and transcriptome analysis.QTL regoin gene:Genes within consistent QTL regions.DEG-L5:List of differentially expressed genes in leaves at 5-leaf stage in transcriptome analysis.DEG-L6:List of differentially expressed genes in leaves at 6-leaf stage in transcriptome analysis.DEG-S5:List of differentially expressed genes in the 5-leaf …
QTL regoin gene	DEG-L5	DEG-L6	DEG-S5	DEG-S6	QTL regoin gene|DEG-L5	QTL regoin gene|DEG-L6	QTL regoin gene|DEG-S5	QTL regoin gene|DEG-S6	DEG-L5|DEG-L6	DEG-L5|DEG-S5	DEG-L5|DEG-S6	DEG-L6|DEG-S5	DEG-L6|DEG-S6	DEG-S5|DEG-S6	QTL regoin gene|DEG-L5|DEG-L6	QTL regoin gene|DEG-L5|DEG-S5	QTL regoin gene|DEG-L5|DEG-S6	QTL regoin gene|DEG-L6|DEG-S6	QTL regoin gene|DEG-S5|DEG-S6	DEG-L5|DEG-L6|DEG-S5	DEG-L5|DEG-L6|DEG-S6	DEG-L5|DEG-S5|DEG-S6	DEG-L6|DEG-S5|DEG-S6	QTL regoin gene|DEG-L5|DEG-L6|DEG-S5	QTL regoin gene|DEG-L5|DEG-L6|DEG-S6	QTL regoin gene|DEG-L5|DEG-S5|DEG-S6	QTL regoin gene|DEG-L6|DEG-S5|DEG-S6	DEG-L5|DEG-L6|DEG-S5|DEG-S6	QTL regoin gene|DEG-L5|DEG-L6|DEG-S5|DEG-S6
Zm00001d006205	Zm00001d000029	Zm00001d000035	Zm00001d000005	Zm00001d000116	Zm00001d006236	Zm00001d006214	Zm00001d006204	Zm00001d006237	Zm00001d000020	Zm00001d000228	Zm00001d000434	Zm00001d000345	Zm00001d001883	Zm00001d000001	Zm00001d006199	Zm00001d017242	Zm00001d006198	Zm00001d017241	Zm00001d047493	Zm00001d000120	Zm00001d000222	Zm00001d000204	Zm00001d000021	Zm00001d047634	Zm00001d047494	Zm00001d047697	Zm00001d006212	Zm00001d000370	Zm00001d047743
Zm00001d006206	Zm00001d000037	Zm00001d000036	Zm00001d000011	Zm00001d000158	Zm00001d006238	Zm00001d006219	Zm00001d006227	Zm00001d006247	Zm00001d000123	Zm00001d000281	Zm00001d001861	Zm00001d000432	Zm00001d001915	Zm00001d000107	Zm00001d006203	Zm00001d047581	Zm00001d017240		Zm00001d047570	Zm00001d000164	Zm00001d000272	Zm00001d000294	Zm00001d000168	Zm00001d047761			Zm00001d006213	Zm00001d001774
Zm00001d006207	Zm00001d000110	Zm00001d000071	Zm00001d000023	Zm00001d000162	Zm00001d017215	Zm00001d006242	Zm00001d006244	Zm00001d006254	Zm00001d000230	Zm00001d001766	Zm00001d002169	Zm00001d001787	Zm00001d002029	Zm00001d000379	Zm00001d047492	Zm00001d047736	Zm00001d047554		Zm00001d047632	Zm00001d000224	Zm00001d000282	Zm00001d001771	Zm00001d000169					Zm00001d001779
Zm00001d006208	Zm00001d000112	Zm00001d000072	Zm00001d000030	Zm00001d001813	Zm00001d047522	Zm00001d006251	Zm00001d006268	Zm00001d047516	Zm00001d000316	Zm00001d001808	Zm00001d002623	Zm00001d002266	Zm00001d002261	Zm00001d001776	Zm00001d047503				Zm00001d047687	Zm00001d000259	Zm00001d001781	Zm00001d001828	Zm00001d000399					Zm00001d001812
Zm00001d006209	Zm00001d000126	Zm00001d000150	Zm00001d000066	Zm00001d001852	Zm00001d047612	Zm00001d006256	Zm00001d006269	Zm00001d047633	Zm00001d001831	Zm00001d001928	Zm00001d003157	Zm00001d002272	Zm00001d002325	Zm00001d001819	Zm00001d047532				Zm00001d047708	Zm00001d000263	Zm00001d001857	Zm00001d001941	Zm00001d001784					Zm00001d001820
Zm00001d006210	Zm00001d000133	Zm00001d000183	Zm00001d000080	Zm00001d001895	Zm00001d047671	Zm00001d006257	Zm00001d017213	Zm00001d047663	Zm00001d001849	Zm00001d002141	Zm00001d005317	Zm00001d002332	Zm00001d002589	Zm00001d001880	Zm00001d047542				Zm00001d047787	Zm00001d000276	Zm00001d001960	Zm00001d002410	Zm00001d001809					Zm00001d001834
Zm00001d006211	Zm00001d000175	Zm00001d000197	Zm00001d000085	Zm00001d001905	Zm00001d047685	Zm00001d006270	Zm00001d017237	Zm00001d047707	Zm00001d001860	Zm00001d002267	Zm00001d005346	Zm00001d002451	Zm00001d002896	Zm00001d001894	Zm00001d047582					Zm00001d000277	Zm00001d002000	Zm00001d003016	Zm00001d001848					Zm00001d001841
Zm00001d006215	Zm00001d000237	Zm00001d000214	Zm00001d000166	Zm00001d001973	Zm00001d047728	Zm00001d017249	Zm00001d017247	Zm00001d047750	Zm00001d001865	Zm00001d002339	Zm00001d007517	Zm00001d002548	Zm00001d002939	Zm00001d001900	Zm00001d047618					Zm00001d000279	Zm00001d002535	Zm00001d003438	Zm00001d001879					Zm00001d001846
Zm00001d006217	Zm00001d000274	Zm00001d000308	Zm00001d000184	Zm00001d002026	Zm00001d047739	Zm00001d047495	Zm00001d017251	Zm00001d047753	Zm00001d001866	Zm00001d002632	Zm00001d007718	Zm00001d002624	Zm00001d003227	Zm00001d001933	Zm00001d047726					Zm00001d000339	Zm00001d002630	Zm00001d003850	Zm00001d001896					Zm00001d001856
Zm00001d006218	Zm00001d000299	Zm00001d000381	Zm00001d000203	Zm00001d002083	Zm00001d047760	Zm00001d047501	Zm00001d017252	Zm00001d047808	Zm00001d001901	Zm00001d003048	Zm00001d008495	Zm00001d002650	Zm00001d003368	Zm00001d001939	Zm00001d047841					Zm00001d000417	Zm00001d003429	Zm00001d003879	Zm00001d001917					Zm00001d001908
Zm00001d006220	Zm00001d000310	Zm00001d000401	Zm00001d000205	Zm00001d002119		Zm00001d047504	Zm00001d047498	Zm00001d047837	Zm00001d001914	Zm00001d003089	Zm00001d008591	Zm00001d002801	Zm00001d003459	Zm00001d001953						Zm00001d001788	Zm00001d003750	Zm00001d004048	Zm00001d001923					Zm00001d001924
Zm00001d006221	Zm00001d000344	Zm00001d000403	Zm00001d000238	Zm00001d002140		Zm00001d047518	Zm00001d047499		Zm00001d001943	Zm00001d003159	Zm00001d008900	Zm00001d003081	Zm00001d003923	Zm00001d001978						Zm00001d001806	Zm00001d003945	Zm00001d005863	Zm00001d001959					Zm00001d002006
Zm00001d006222	Zm00001d000350	Zm00001d001767	Zm00001d000241	Zm00001d002175		Zm00001d047555	Zm00001d047505		Zm00001d002007	Zm00001d003254	Zm00001d009373	Zm00001d003158	Zm00001d004473	Zm00001d002012						Zm00001d001862	Zm00001d004006	Zm00001d006112	Zm00001d002052					Zm00001d002347
Zm00001d006223	Zm00001d000396	Zm00001d001826	Zm00001d000247	Zm00001d002252		Zm00001d047560	Zm00001d047506		Zm00001d002034	Zm00001d003349	Zm00001d009709	Zm00001d003248	Zm00001d004812	Zm00001d002094						Zm00001d001869	Zm00001d004843	Zm00001d006480	Zm00001d002601					Zm00001d002690
Zm00001d006226	Zm00001d000439	Zm00001d001843	Zm00001d000257	Zm00001d002330		Zm00001d047568	Zm00001d047512		Zm00001d002038	Zm00001d003395	Zm00001d010715	Zm00001d003378	Zm00001d005127	Zm00001d002132						Zm00001d001907	Zm00001d005295	Zm00001d006510	Zm00001d002673					Zm00001d002758
Zm00001d006229	Zm00001d001837	Zm00001d001851	Zm00001d000270	Zm00001d002353		Zm00001d047608	Zm00001d047536		Zm00001d002065	Zm00001d003593	Zm00001d010751	Zm00001d003401	Zm00001d005250	Zm00001d002155						Zm00001d001932	Zm00001d006467	Zm00001d006573	Zm00001d002759					Zm00001d002842
Zm00001d006230	Zm00001d001877	Zm00001d001864	Zm00001d000288	Zm00001d002426		Zm00001d047702	Zm00001d047539		Zm00001d002129	Zm00001d003616	Zm00001d010871	Zm00001d003411	Zm00001d005715	Zm00001d002160						Zm00001d002126	Zm00001d006511	Zm00001d006628	Zm00001d002848					Zm00001d003068
Zm00001d006231	Zm00001d001903	Zm00001d001913	Zm00001d000293	Zm00001d002428		Zm00001d047710	Zm00001d047540		Zm00001d002131	Zm00001d004669	Zm00001d011386	Zm00001d003477	Zm00001d005813	Zm00001d002284						Zm00001d002364	Zm00001d006520	Zm00001d006650	Zm00001d002884					Zm00001d003090
Zm00001d006232	Zm00001d001962	Zm00001d001929	Zm00001d000300	Zm00001d002500			Zm00001d047563		Zm00001d002139	Zm00001d004706	Zm00001d011461	Zm00001d003513	Zm00001d006059	Zm00001d002343						Zm00001d002540	Zm00001d006663	Zm00001d006844	Zm00001d002905					Zm00001d003127
Zm00001d006233	Zm00001d001979	Zm00001d001935	Zm00001d000314	Zm00001d002549			Zm00001d047566		Zm00001d002163	Zm00001d004997	Zm00001d011614	Zm00001d003552	Zm00001d006540	Zm00001d002429						Zm00001d002603	Zm00001d007012	Zm00001d007784	Zm00001d003632					Zm00001d003457
Zm00001d006235	Zm00001d001982	Zm00001d001989	Zm00001d000357	Zm00001d002579			Zm00001d047574		Zm00001d002244	Zm00001d005228	Zm00001d011741	Zm00001d003861	Zm00001d006881	Zm00001d002506						Zm00001d003114	Zm00001d007073	Zm00001d007819	Zm00001d003767					Zm00001d003468
Zm00001d006239	Zm00001d002001	Zm00001d001995	Zm00001d000358	Zm00001d002659			Zm00001d047597		Zm00001d002256	Zm00001d005300	Zm00001d012276	Zm00001d003941	Zm00001d007234	Zm00001d002546						Zm00001d003533	Zm00001d008681	Zm00001d007845	Zm00001d003962					Zm00001d003712
Zm00001d006240	Zm00001d002032	Zm00001d002008	Zm00001d000419	Zm00001d002677			Zm00001d047600		Zm00001d002275	Zm00001d005315	Zm00001d012771	Zm00001d004140	Zm00001d007422	Zm00001d002721						Zm00001d003653	Zm00001d008706	Zm00001d008216	Zm00001d004198					Zm00001d003817
Zm00001d006241	Zm00001d002075	Zm00001d002071	Zm00001d000435	Zm00001d002685			Zm00001d047603		Zm00001d002358	Zm00001d005328	Zm00001d012850	Zm00001d004448	Zm00001d007445	Zm00001d002833						Zm00001d003800	Zm00001d008826	Zm00001d008594	Zm00001d004248					Zm00001d003857
Zm00001d006243	Zm00001d002235	Zm00001d002091	Zm00001d001765	Zm00001d002696			Zm00001d047617		Zm00001d002405	Zm00001d005622	Zm00001d013517	Zm00001d004560	Zm00001d007446	Zm00001d003014						Zm00001d003830	Zm00001d008993	Zm00001d009480	Zm00001d004595					Zm00001d003911
Zm00001d006246	Zm00001d002257	Zm00001d002125	Zm00001d001770	Zm00001d002705			Zm00001d047635		Zm00001d002439	Zm00001d005726	Zm00001d013644	Zm00001d004807	Zm00001d007503	Zm00001d003062						Zm00001d003833	Zm00001d009193	Zm00001d009870	Zm00001d004875					Zm00001d004125
Zm00001d006248	Zm00001d002258	Zm00001d002130	Zm00001d001785	Zm00001d002726			Zm00001d047661		Zm00001d002514	Zm00001d006293	Zm00001d014055	Zm00001d004837	Zm00001d007581	Zm00001d003107						Zm00001d004193	Zm00001d009354	Zm00001d010016	Zm00001d005027					Zm00001d004137
Zm00001d006249	Zm00001d002338	Zm00001d002143	Zm00001d001799	Zm00001d002756			Zm00001d047675		Zm00001d002611	Zm00001d006433	Zm00001d014243	Zm00001d004933	Zm00001d008379	Zm00001d003148						Zm00001d004380	Zm00001d009603	Zm00001d010528	Zm00001d005350					Zm00001d004689
Zm00001d006250	Zm00001d002402	Zm00001d002199	Zm00001d001800	Zm00001d002811			Zm00001d047699		Zm00001d002680	Zm00001d006474	Zm00001d014391	Zm00001d005008	Zm00001d008456	Zm00001d003164						Zm00001d004386	Zm00001d009795	Zm00001d011919	Zm00001d005356					Zm00001d004700
Zm00001d006252	Zm00001d002416	Zm00001d002238	Zm00001d001804	Zm00001d002820			Zm00001d047701		Zm00001d002741	Zm00001d006512	Zm00001d014518	Zm00001d005323	Zm00001d008642	Zm00001d003247						Zm00001d004936	Zm00001d009868	Zm00001d012325	Zm00001d005649					Zm00001d005231
Zm00001d006253	Zm00001d002490	Zm00001d002260	Zm00001d001807	Zm00001d002825			Zm00001d047737		Zm00001d002789	Zm00001d006590	Zm00001d014659	Zm00001d005451	Zm00001d008905	Zm00001d003379						Zm00001d005094	Zm00001d009918	Zm00001d012776	Zm00001d005791					Zm00001d005446
Zm00001d006255	Zm00001d002532	Zm00001d002307	Zm00001d001833	Zm00001d002827			Zm00001d047755		Zm00001d002798	Zm00001d006708	Zm00001d014863	Zm00001d005546	Zm00001d009027	Zm00001d003539						Zm00001d005159	Zm00001d010039	Zm00001d012834	Zm00001d005808					Zm00001d005895
Zm00001d006260	Zm00001d002542	Zm00001d002313	Zm00001d001842	Zm00001d002835			Zm00001d047757		Zm00001d002815	Zm00001d006711	Zm00001d015279	Zm00001d005775	Zm00001d009116	Zm00001d003598						Zm00001d005276	Zm00001d010410	Zm00001d012847	Zm00001d006547					Zm00001d006016
Zm00001d006261	Zm00001d002550	Zm00001d002323	Zm00001d001844	Zm00001d002869			Zm00001d047758		Zm00001d002817	Zm00001d007174	Zm00001d015329	Zm00001d005814	Zm00001d009118	Zm00001d003612						Zm00001d005347	Zm00001d010529	Zm00001d012886	Zm00001d007274					Zm00001d006193
Zm00001d006262	Zm00001d002560	Zm00001d002333	Zm00001d001859	Zm00001d002951			Zm00001d047856		Zm00001d002822	Zm00001d007815	Zm00001d015377	Zm00001d005818	Zm00001d009178	Zm00001d003725						Zm00001d005624	Zm00001d010662	Zm00001d012976	Zm00001d007301					Zm00001d007117
Zm00001d006263	Zm00001d002573	Zm00001d002350	Zm00001d001871	Zm00001d002982					Zm00001d002823	Zm00001d007835	Zm00001d015426	Zm00001d005881	Zm00001d009638	Zm00001d003751						Zm00001d005742	Zm00001d010755	Zm00001d013086	Zm00001d008230					Zm00001d007267
Zm00001d006267	Zm00001d002576	Zm00001d002396	Zm00001d001882	Zm00001d003041					Zm00001d002940	Zm00001d007870	Zm00001d017345	Zm00001d005969	Zm00001d009774	Zm00001d003757						Zm00001d005951	Zm00001d010852	Zm00001d013648	Zm00001d008244					Zm00001d007857
Zm00001d017205	Zm00001d002700	Zm00001d002423	Zm00001d001899	Zm00001d003144					Zm00001d003015	Zm00001d007936	Zm00001d017522	Zm00001d005998	Zm00001d009847	Zm00001d003760						Zm00001d006085	Zm00001d011003	Zm00001d014065	Zm00001d008340					Zm00001d008573
Zm00001d017203	Zm00001d002704	Zm00001d002436	Zm00001d001910	Zm00001d003172					Zm00001d003088	Zm00001d008390	Zm00001d017859	Zm00001d006033	Zm00001d010343	Zm00001d003779						Zm00001d006330	Zm00001d011081	Zm00001d014679	Zm00001d009309					Zm00001d009114
Zm00001d017204	Zm00001d002716	Zm00001d002446	Zm00001d001916	Zm00001d003289					Zm00001d003112	Zm00001d008530	Zm00001d018282	Zm00001d006107	Zm00001d010445	Zm00001d003895						Zm00001d006493	Zm00001d011092	Zm00001d014954	Zm00001d009582					Zm00001d009146
Zm00001d017206	Zm00001d002739	Zm00001d002454	Zm00001d001966	Zm00001d003310					Zm00001d003129	Zm00001d008545	Zm00001d018478	Zm00001d006401	Zm00001d010452	Zm00001d004051						Zm00001d006582	Zm00001d011278	Zm00001d015737	Zm00001d009967					Zm00001d009488
Zm00001d017207	Zm00001d002873	Zm00001d002503	Zm00001d001968	Zm00001d003331					Zm00001d003195	Zm00001d008839	Zm00001d018973	Zm00001d006551	Zm00001d010907	Zm00001d004057						Zm00001d006701	Zm00001d011285	Zm00001d015767	Zm00001d010368					Zm00001d009567
Zm00001d017208	Zm00001d002878	Zm00001d002520	Zm00001d001983	Zm00001d003380					Zm00001d003265	Zm00001d008906	Zm00001d019123	Zm00001d006588	Zm00001d011036	Zm00001d004220						Zm00001d006834	Zm00001d011487	Zm00001d016491	Zm00001d010534					Zm00001d009589
Zm00001d017209	Zm00001d002925	Zm00001d002545	Zm00001d001994	Zm00001d003399					Zm00001d003398	Zm00001d009117	Zm00001d020134	Zm00001d006621	Zm00001d011183	Zm00001d004667						Zm00001d007097	Zm00001d011879	Zm00001d017141	Zm00001d011474					Zm00001d010231
Zm00001d017210	Zm00001d002946	Zm00001d002596	Zm00001d002004	Zm00001d003406					Zm00001d003470	Zm00001d009415	Zm00001d020267	Zm00001d006626	Zm00001d011740	Zm00001d004840						Zm00001d008214	Zm00001d012044	Zm00001d017176	Zm00001d011601					Zm00001d010399
Zm00001d017212	Zm00001d002992	Zm00001d002610	Zm00001d002024	Zm00001d003469					Zm00001d003504	Zm00001d009552	Zm00001d020450	Zm00001d006725	Zm00001d011785	Zm00001d004927						Zm00001d008228	Zm00001d013937	Zm00001d017857	Zm00001d011705					Zm00001d010956
Zm00001d017214	Zm00001d003087	Zm00001d002678	Zm00001d002027	Zm00001d003984					Zm00001d003512	Zm00001d009554	Zm00001d020903	Zm00001d006860	Zm00001d011819	Zm00001d005090						Zm00001d008357	Zm00001d014792	Zm00001d017914	Zm00001d011732					Zm00001d011063
Zm00001d017216	Zm00001d003140	Zm00001d002725	Zm00001d002028	Zm00001d004009					Zm00001d003615	Zm00001d009657	Zm00001d021197	Zm00001d006861	Zm00001d012238	Zm00001d005146						Zm00001d008396	Zm00001d014793	Zm00001d018076	Zm00001d012141					Zm00001d011581
Zm00001d017217	Zm00001d003193	Zm00001d002762	Zm00001d002053	Zm00001d004086					Zm00001d003676	Zm00001d009750	Zm00001d022242	Zm00001d007079	Zm00001d012274	Zm00001d005193						Zm00001d008600	Zm00001d014858	Zm00001d018333	Zm00001d012211					Zm00001d011734
Zm00001d017222	Zm00001d003271	Zm00001d002770	Zm00001d002064	Zm00001d004133					Zm00001d003848	Zm00001d010128	Zm00001d022254	Zm00001d007229	Zm00001d012336	Zm00001d005200						Zm00001d008612	Zm00001d014914	Zm00001d018350	Zm00001d012664					Zm00001d012353
Zm00001d017225	Zm00001d003319	Zm00001d002775	Zm00001d002084	Zm00001d004168					Zm00001d003866	Zm00001d010193	Zm00001d022307	Zm00001d007383	Zm00001d012735	Zm00001d005238						Zm00001d008733	Zm00001d015138	Zm00001d018383	Zm00001d012675					Zm00001d012607
Zm00001d017226	Zm00001d003373	Zm00001d002799	Zm00001d002089	Zm00001d004208					Zm00001d003924	Zm00001d010431	Zm00001d022542	Zm00001d007434	Zm00001d012810	Zm00001d005454						Zm00001d009161	Zm00001d015356	Zm00001d018405	Zm00001d012770					Zm00001d012643
Zm00001d017228	Zm00001d003493	Zm00001d002802	Zm00001d002111	Zm00001d004506					Zm00001d003949	Zm00001d010459	Zm00001d023669	Zm00001d007436	Zm00001d013146	Zm00001d005460						Zm00001d009328	Zm00001d016274	Zm00001d018406	Zm00001d012854					Zm00001d012794
Zm00001d017229	Zm00001d003524	Zm00001d002830	Zm00001d002115	Zm00001d004510					Zm00001d003966	Zm00001d010566	Zm00001d024571	Zm00001d007698	Zm00001d013295	Zm00001d005472						Zm00001d009700	Zm00001d016926	Zm00001d018466	Zm00001d012933					Zm00001d012797
Zm00001d017233	Zm00001d003588	Zm00001d002834	Zm00001d002136	Zm00001d004539					Zm00001d004052	Zm00001d010603	Zm00001d024796	Zm00001d007776	Zm00001d013428	Zm00001d005503						Zm00001d009745	Zm00001d016991	Zm00001d018496	Zm00001d013159					Zm00001d012806
Zm00001d017234	Zm00001d003620	Zm00001d002847	Zm00001d002137	Zm00001d004543					Zm00001d004301	Zm00001d010618	Zm00001d024876	Zm00001d007889	Zm00001d013455	Zm00001d005513						Zm00001d009783	Zm00001d017275	Zm00001d018781	Zm00001d013736					Zm00001d012938
Zm00001d017236	Zm00001d003678	Zm00001d002859	Zm00001d002147	Zm00001d004614					Zm00001d004331	Zm00001d010631	Zm00001d025772	Zm00001d007912	Zm00001d013456	Zm00001d005866						Zm00001d009985	Zm00001d017330	Zm00001d019216	Zm00001d014377					Zm00001d012966
Zm00001d017238	Zm00001d003894	Zm00001d002871	Zm00001d002164	Zm00001d004626					Zm00001d004443	Zm00001d010716	Zm00001d025953	Zm00001d008249	Zm00001d013470	Zm00001d005945						Zm00001d010290	Zm00001d017597	Zm00001d019219	Zm00001d014417					Zm00001d013111
Zm00001d017239	Zm00001d003928	Zm00001d002899	Zm00001d002166	Zm00001d004739					Zm00001d004452	Zm00001d011055	Zm00001d026094	Zm00001d008289	Zm00001d013872	Zm00001d006008						Zm00001d010416	Zm00001d017622	Zm00001d019670	Zm00001d014733					Zm00001d013193
Zm00001d017243	Zm00001d003939	Zm00001d002956	Zm00001d002181	Zm00001d004784					Zm00001d004513	Zm00001d011076	Zm00001d026398	Zm00001d008305	Zm00001d014559	Zm00001d006010						Zm00001d010733	Zm00001d017818	Zm00001d019700	Zm00001d014983					Zm00001d013208
Zm00001d017245	Zm00001d004075	Zm00001d002964	Zm00001d002200	Zm00001d004810					Zm00001d004664	Zm00001d011145	Zm00001d027292	Zm00001d008306	Zm00001d014618	Zm00001d006052						Zm00001d010855	Zm00001d017869	Zm00001d020413	Zm00001d015127					Zm00001d013319
Zm00001d017246	Zm00001d004310	Zm00001d002974	Zm00001d002250	Zm00001d004855					Zm00001d004705	Zm00001d011422	Zm00001d027468	Zm00001d008377	Zm00001d015460	Zm00001d006064						Zm00001d010920	Zm00001d018037	Zm00001d022096	Zm00001d015209					Zm00001d013568
Zm00001d017248	Zm00001d004330	Zm00001d003006	Zm00001d002253	Zm00001d004874					Zm00001d004762	Zm00001d011427	Zm00001d027524	Zm00001d008467	Zm00001d015464	Zm00001d006160						Zm00001d011013	Zm00001d018145	Zm00001d022513	Zm00001d015327					Zm00001d014007
Zm00001d017250	Zm00001d004340	Zm00001d003009	Zm00001d002262	Zm00001d004972					Zm00001d004782	Zm00001d011656	Zm00001d028522	Zm00001d008488	Zm00001d015505	Zm00001d006485						Zm00001d011060	Zm00001d018197	Zm00001d023529	Zm00001d015569					Zm00001d014138
Zm00001d017253	Zm00001d004564	Zm00001d003035	Zm00001d002274	Zm00001d005019					Zm00001d004894	Zm00001d011746	Zm00001d028757	Zm00001d008511	Zm00001d015520	Zm00001d006548						Zm00001d011113	Zm00001d018238	Zm00001d023674	Zm00001d016070					Zm00001d014178
Zm00001d017254	Zm00001d004635	Zm00001d003044	Zm00001d002277	Zm00001d005107					Zm00001d005324	Zm00001d011953	Zm00001d028801	Zm00001d008540	Zm00001d015670	Zm00001d006555						Zm00001d011253	Zm00001d018298	Zm00001d023918	Zm00001d016149					Zm00001d014564
Zm00001d017256	Zm00001d004672	Zm00001d003058	Zm00001d002278	Zm00001d005110					Zm00001d005361	Zm00001d012142	Zm00001d028948	Zm00001d008610	Zm00001d015877	Zm00001d006567						Zm00001d011426	Zm00001d018366	Zm00001d024016	Zm00001d016255					Zm00001d014993
Zm00001d027182	Zm00001d004877	Zm00001d003086	Zm00001d002282	Zm00001d005269					Zm00001d005392	Zm00001d012161	Zm00001d029201	Zm00001d008622	Zm00001d016016	Zm00001d006749						Zm00001d011513	Zm00001d018370	Zm00001d024058	Zm00001d016411					Zm00001d015084
Zm00001d027183	Zm00001d004907	Zm00001d003091	Zm00001d002283	Zm00001d005631					Zm00001d005421	Zm00001d012469	Zm00001d029376	Zm00001d008799	Zm00001d016410	Zm00001d006750						Zm00001d011514	Zm00001d018386	Zm00001d024546	Zm00001d016655					Zm00001d015224
Zm00001d027184	Zm00001d004924	Zm00001d003106	Zm00001d002288	Zm00001d005632					Zm00001d005450	Zm00001d012514	Zm00001d030133	Zm00001d009014	Zm00001d016625	Zm00001d006828						Zm00001d011642	Zm00001d018391	Zm00001d024547	Zm00001d017557					Zm00001d015385
Zm00001d027185	Zm00001d004957	Zm00001d003147	Zm00001d002345	Zm00001d005638					Zm00001d005716	Zm00001d012635	Zm00001d030691	Zm00001d009029	Zm00001d017850	Zm00001d006899						Zm00001d011845	Zm00001d018412	Zm00001d024804	Zm00001d018080					Zm00001d015778
Zm00001d027186	Zm00001d005002	Zm00001d003212	Zm00001d002346	Zm00001d005687					Zm00001d005743	Zm00001d012748	Zm00001d031201	Zm00001d009315	Zm00001d017932	Zm00001d006928						Zm00001d011969	Zm00001d018470	Zm00001d024937	Zm00001d018403					Zm00001d016446
Zm00001d027190	Zm00001d005018	Zm00001d003228	Zm00001d002352	Zm00001d005696					Zm00001d005762	Zm00001d012972	Zm00001d031278	Zm00001d009425	Zm00001d018006	Zm00001d007075						Zm00001d012338	Zm00001d018503	Zm00001d024938	Zm00001d018464					Zm00001d016588
Zm00001d027191	Zm00001d005029	Zm00001d003250	Zm00001d002377	Zm00001d005776					Zm00001d005780	Zm00001d013109	Zm00001d031611	Zm00001d009436	Zm00001d018183	Zm00001d007084						Zm00001d012513	Zm00001d018629	Zm00001d025020	Zm00001d018468					Zm00001d016691
Zm00001d027192	Zm00001d005106	Zm00001d003275	Zm00001d002403	Zm00001d005789					Zm00001d005921	Zm00001d013282	Zm00001d032253	Zm00001d009440	Zm00001d018187	Zm00001d007154						Zm00001d012518	Zm00001d018929	Zm00001d025082	Zm00001d018779					Zm00001d017072
Zm00001d027193	Zm00001d005177	Zm00001d003276	Zm00001d002422	Zm00001d005822					Zm00001d005925	Zm00001d013309	Zm00001d032517	Zm00001d009568	Zm00001d018337	Zm00001d007157						Zm00001d012532	Zm00001d018981	Zm00001d025457	Zm00001d018797					Zm00001d017092
Zm00001d047489	Zm00001d005203	Zm00001d003292	Zm00001d002433	Zm00001d005859					Zm00001d005950	Zm00001d013333	Zm00001d033130	Zm00001d009617	Zm00001d018359	Zm00001d007187						Zm00001d012702	Zm00001d019163	Zm00001d025721	Zm00001d018957					Zm00001d017449
Zm00001d047491	Zm00001d005458	Zm00001d003311	Zm00001d002449	Zm00001d006022					Zm00001d005973	Zm00001d013547	Zm00001d033347	Zm00001d009631	Zm00001d018461	Zm00001d007241						Zm00001d012707	Zm00001d020057	Zm00001d026050	Zm00001d018959					Zm00001d018034
Zm00001d047496	Zm00001d005550	Zm00001d003358	Zm00001d002462	Zm00001d006026					Zm00001d006001	Zm00001d013745	Zm00001d033747	Zm00001d009640	Zm00001d018485	Zm00001d007255						Zm00001d012816	Zm00001d020395	Zm00001d026143	Zm00001d019145					Zm00001d018134
Zm00001d047497	Zm00001d005614	Zm00001d003404	Zm00001d002483	Zm00001d006103					Zm00001d006002	Zm00001d013758	Zm00001d033775	Zm00001d009797	Zm00001d018516	Zm00001d007372						Zm00001d012998	Zm00001d020595	Zm00001d026254	Zm00001d019164					Zm00001d018342
Zm00001d047500	Zm00001d005664	Zm00001d003422	Zm00001d002489	Zm00001d006177					Zm00001d006100	Zm00001d013780	Zm00001d034035	Zm00001d009877	Zm00001d018517	Zm00001d007824						Zm00001d013003	Zm00001d020610	Zm00001d028117	Zm00001d019191					Zm00001d018399
Zm00001d047502	Zm00001d005693	Zm00001d003462	Zm00001d002534	Zm00001d006354					Zm00001d006446	Zm00001d013785	Zm00001d034388	Zm00001d010213	Zm00001d019149	Zm00001d007836						Zm00001d013034	Zm00001d020636	Zm00001d028273	Zm00001d019269					Zm00001d018411
Zm00001d047507	Zm00001d005699	Zm00001d003472	Zm00001d002543	Zm00001d006358					Zm00001d006509	Zm00001d013933	Zm00001d034724	Zm00001d010251	Zm00001d019534	Zm00001d008218						Zm00001d013195	Zm00001d020954	Zm00001d028295	Zm00001d020188					Zm00001d018429
Zm00001d047508	Zm00001d005708	Zm00001d003554	Zm00001d002544	Zm00001d006382					Zm00001d006539	Zm00001d014299	Zm00001d034757	Zm00001d010426	Zm00001d019797	Zm00001d008359						Zm00001d013324	Zm00001d021334	Zm00001d028367	Zm00001d020396					Zm00001d018831
Zm00001d047509	Zm00001d005733	Zm00001d003559	Zm00001d002553	Zm00001d006388					Zm00001d006587	Zm00001d014669	Zm00001d034829	Zm00001d010491	Zm00001d020371	Zm00001d008564						Zm00001d013367	Zm00001d021435	Zm00001d028384	Zm00001d020804					Zm00001d019002
Zm00001d047510	Zm00001d005766	Zm00001d003654	Zm00001d002555	Zm00001d006449					Zm00001d006624	Zm00001d014795	Zm00001d037160	Zm00001d010719	Zm00001d020402	Zm00001d008654						Zm00001d013465	Zm00001d021615	Zm00001d028671	Zm00001d020910					Zm00001d019034
Zm00001d047511	Zm00001d005772	Zm00001d003663	Zm00001d002592	Zm00001d006451					Zm00001d006833	Zm00001d015269	Zm00001d037477	Zm00001d010799	Zm00001d020497	Zm00001d008669						Zm00001d013468	Zm00001d021627	Zm00001d028690	Zm00001d021375					Zm00001d019045
Zm00001d047514	Zm00001d005804	Zm00001d003669	Zm00001d002617	Zm00001d006456					Zm00001d006900	Zm00001d015427	Zm00001d037619	Zm00001d011108	Zm00001d020500	Zm00001d008727						Zm00001d013638	Zm00001d021653	Zm00001d028786	Zm00001d021690					Zm00001d019061
Zm00001d047517	Zm00001d005858	Zm00001d003715	Zm00001d002641	Zm00001d006504					Zm00001d007027	Zm00001d015612	Zm00001d037769	Zm00001d011144	Zm00001d020584	Zm00001d008779						Zm00001d014108	Zm00001d021686	Zm00001d029238	Zm00001d021815					Zm00001d019062
Zm00001d047519	Zm00001d005894	Zm00001d003896	Zm00001d002654	Zm00001d006524					Zm00001d007072	Zm00001d015910	Zm00001d037877	Zm00001d011162	Zm00001d020623	Zm00001d008916						Zm00001d014294	Zm00001d021703	Zm00001d029594	Zm00001d022062					Zm00001d019283
Zm00001d047521	Zm00001d005898	Zm00001d003925	Zm00001d002663	Zm00001d006570					Zm00001d007081	Zm00001d015973	Zm00001d038374	Zm00001d011258	Zm00001d020983	Zm00001d009011						Zm00001d014317	Zm00001d021741	Zm00001d029841	Zm00001d022139					Zm00001d019312
Zm00001d047523	Zm00001d006065	Zm00001d003931	Zm00001d002671	Zm00001d006581					Zm00001d007092	Zm00001d016165	Zm00001d038562	Zm00001d011331	Zm00001d021301	Zm00001d009566						Zm00001d014488	Zm00001d021938	Zm00001d029968	Zm00001d022504					Zm00001d019354
Zm00001d047525	Zm00001d006098	Zm00001d003974	Zm00001d002688	Zm00001d006605					Zm00001d007271	Zm00001d016285	Zm00001d038595	Zm00001d011348	Zm00001d021362	Zm00001d009667						Zm00001d014491	Zm00001d022237	Zm00001d030677	Zm00001d022527					Zm00001d019358
Zm00001d047526	Zm00001d006118	Zm00001d003975	Zm00001d002703	Zm00001d006612					Zm00001d007349	Zm00001d016358	Zm00001d038840	Zm00001d011782	Zm00001d021672	Zm00001d009751						Zm00001d014969	Zm00001d022420	Zm00001d031209	Zm00001d023395					Zm00001d019479
Zm00001d047527	Zm00001d006170	Zm00001d004095	Zm00001d002734	Zm00001d006613					Zm00001d007403	Zm00001d016501	Zm00001d039091	Zm00001d011877	Zm00001d021936	Zm00001d009952						Zm00001d015025	Zm00001d022421	Zm00001d031636	Zm00001d023795					Zm00001d019507
Zm00001d047528	Zm00001d006342	Zm00001d004167	Zm00001d002736	Zm00001d006644					Zm00001d007549	Zm00001d016599	Zm00001d039300	Zm00001d011972	Zm00001d022374	Zm00001d010008						Zm00001d015088	Zm00001d022525	Zm00001d032090	Zm00001d024014					Zm00001d019605
Zm00001d047530	Zm00001d006415	Zm00001d004169	Zm00001d002782	Zm00001d006651					Zm00001d007560	Zm00001d016606	Zm00001d039658	Zm00001d012237	Zm00001d022496	Zm00001d010259						Zm00001d015153	Zm00001d022557	Zm00001d032114	Zm00001d024225					Zm00001d020008
Zm00001d047531	Zm00001d006421	Zm00001d004243	Zm00001d002787	Zm00001d006737					Zm00001d007597	Zm00001d016722	Zm00001d039989	Zm00001d012277	Zm00001d022518	Zm00001d010538						Zm00001d015376	Zm00001d023277	Zm00001d033128	Zm00001d024379					Zm00001d020687
Zm00001d047533	Zm00001d006466	Zm00001d004279	Zm00001d002791	Zm00001d006835					Zm00001d007753	Zm00001d017128	Zm00001d040160	Zm00001d012391	Zm00001d023603	Zm00001d010575						Zm00001d015431	Zm00001d023379	Zm00001d033147	Zm00001d024507					Zm00001d020898
Zm00001d047534	Zm00001d006489	Zm00001d004342	Zm00001d002796	Zm00001d006837					Zm00001d007783	Zm00001d017179	Zm00001d040164	Zm00001d012677	Zm00001d023767	Zm00001d010610						Zm00001d015459	Zm00001d023592	Zm00001d034005	Zm00001d024594					Zm00001d021000
Zm00001d047535	Zm00001d006494	Zm00001d004348	Zm00001d002797	Zm00001d006875					Zm00001d007806	Zm00001d017258	Zm00001d041204	Zm00001d012824	Zm00001d023781	Zm00001d010684						Zm00001d015515	Zm00001d023673	Zm00001d034634	Zm00001d024885					Zm00001d021526
Zm00001d047537	Zm00001d006503	Zm00001d004392	Zm00001d002819	Zm00001d006882					Zm00001d007827	Zm00001d017457	Zm00001d041748	Zm00001d012923	Zm00001d023994	Zm00001d010728						Zm00001d015613	Zm00001d023677	Zm00001d035004	Zm00001d024886					Zm00001d021626
Zm00001d047538	Zm00001d006541	Zm00001d004437	Zm00001d002829	Zm00001d006938					Zm00001d007858	Zm00001d017487	Zm00001d041760	Zm00001d012958	Zm00001d024048	Zm00001d010994						Zm00001d015618	Zm00001d023699	Zm00001d035428	Zm00001d024941					Zm00001d021763
Zm00001d047541	Zm00001d006553	Zm00001d004440	Zm00001d002857	Zm00001d006942					Zm00001d007865	Zm00001d017523	Zm00001d041884	Zm00001d012962	Zm00001d024231	Zm00001d011034						Zm00001d016326	Zm00001d024270	Zm00001d035562	Zm00001d024998					Zm00001d021784
Zm00001d047543	Zm00001d006610	Zm00001d004478	Zm00001d002875	Zm00001d007038					Zm00001d007908	Zm00001d017545	Zm00001d042144	Zm00001d013030	Zm00001d024268	Zm00001d011049						Zm00001d016443	Zm00001d024291	Zm00001d036036	Zm00001d025249					Zm00001d021839
Zm00001d047546	Zm00001d006619	Zm00001d004521	Zm00001d002889	Zm00001d007059					Zm00001d007960	Zm00001d017676	Zm00001d042309	Zm00001d013108	Zm00001d024382	Zm00001d011125						Zm00001d016635	Zm00001d024499	Zm00001d036971	Zm00001d025406					Zm00001d021858
Zm00001d047547	Zm00001d006657	Zm00001d004591	Zm00001d002890	Zm00001d007089					Zm00001d007962	Zm00001d017984	Zm00001d042540	Zm00001d013147	Zm00001d024386	Zm00001d011185						Zm00001d016864	Zm00001d024600	Zm00001d037489	Zm00001d025801					Zm00001d021906
Zm00001d047548	Zm00001d006704	Zm00001d004633	Zm00001d002891	Zm00001d007153					Zm00001d008203	Zm00001d018326	Zm00001d042958	Zm00001d013211	Zm00001d024497	Zm00001d011236						Zm00001d017085	Zm00001d024802	Zm00001d037620	Zm00001d025913					Zm00001d022032
Zm00001d047549	Zm00001d006868	Zm00001d004651	Zm00001d002943	Zm00001d007280					Zm00001d008422	Zm00001d018388	Zm00001d043275	Zm00001d013252	Zm00001d024734	Zm00001d011430						Zm00001d017560	Zm00001d025274	Zm00001d037663	Zm00001d025951					Zm00001d022042
Zm00001d047550	Zm00001d006883	Zm00001d004867	Zm00001d002950	Zm00001d007339					Zm00001d008620	Zm00001d018389	Zm00001d044119	Zm00001d013256	Zm00001d024916	Zm00001d011615						Zm00001d017612	Zm00001d026148	Zm00001d037873	Zm00001d026000					Zm00001d022072
Zm00001d047553	Zm00001d006903	Zm00001d004903	Zm00001d003071	Zm00001d007462					Zm00001d008764	Zm00001d018409	Zm00001d044122	Zm00001d013398	Zm00001d024925	Zm00001d011687						Zm00001d017840	Zm00001d026243	Zm00001d038699	Zm00001d026020					Zm00001d022449
Zm00001d047557	Zm00001d006910	Zm00001d004999	Zm00001d003083	Zm00001d007514					Zm00001d008841	Zm00001d018413	Zm00001d044315	Zm00001d013551	Zm00001d025021	Zm00001d011787						Zm00001d017846	Zm00001d026490	Zm00001d038718	Zm00001d026278					Zm00001d022451
Zm00001d047558	Zm00001d006930	Zm00001d005004	Zm00001d003085	Zm00001d007548					Zm00001d008957	Zm00001d018420	Zm00001d044939	Zm00001d013669	Zm00001d025027	Zm00001d011842						Zm00001d018081	Zm00001d026599	Zm00001d038865	Zm00001d026532					Zm00001d022463
Zm00001d047559	Zm00001d006947	Zm00001d005010	Zm00001d003101	Zm00001d007603					Zm00001d008987	Zm00001d018452	Zm00001d044951	Zm00001d013730	Zm00001d025144	Zm00001d011843						Zm00001d018135	Zm00001d026608	Zm00001d038899	Zm00001d026578					Zm00001d023208
Zm00001d047561	Zm00001d007124	Zm00001d005036	Zm00001d003108	Zm00001d007635					Zm00001d009022	Zm00001d018642	Zm00001d045055	Zm00001d013858	Zm00001d025545	Zm00001d011912						Zm00001d018177	Zm00001d026652	Zm00001d039682	Zm00001d026623					Zm00001d023311
Zm00001d047562	Zm00001d007132	Zm00001d005052	Zm00001d003115	Zm00001d007692					Zm00001d009028	Zm00001d018799	Zm00001d045064	Zm00001d013908	Zm00001d025887	Zm00001d011928						Zm00001d018214	Zm00001d027454	Zm00001d039733	Zm00001d026668					Zm00001d023343
Zm00001d047564	Zm00001d007167	Zm00001d005099	Zm00001d003120	Zm00001d007709					Zm00001d009177	Zm00001d018906	Zm00001d046574	Zm00001d014039	Zm00001d026051	Zm00001d012005						Zm00001d018358	Zm00001d027854	Zm00001d039883	Zm00001d027412					Zm00001d023437
Zm00001d047565	Zm00001d007258	Zm00001d005158	Zm00001d003123	Zm00001d007786					Zm00001d009506	Zm00001d018911	Zm00001d047282	Zm00001d014253	Zm00001d026060	Zm00001d012262						Zm00001d018362	Zm00001d028260	Zm00001d039908	Zm00001d027652					Zm00001d024018
Zm00001d047567	Zm00001d007296	Zm00001d005174	Zm00001d003143	Zm00001d007807					Zm00001d009556	Zm00001d018963	Zm00001d047796	Zm00001d014286	Zm00001d026139	Zm00001d012304						Zm00001d018364	Zm00001d028392	Zm00001d040260	Zm00001d027749					Zm00001d024027
Zm00001d047571	Zm00001d007382	Zm00001d005179	Zm00001d003180	Zm00001d007882					Zm00001d009605	Zm00001d018986	Zm00001d047797	Zm00001d014309	Zm00001d026337	Zm00001d012337						Zm00001d018401	Zm00001d028536	Zm00001d040435	Zm00001d027756					Zm00001d024037
Zm00001d047573	Zm00001d007441	Zm00001d005190	Zm00001d003185	Zm00001d007932					Zm00001d009705	Zm00001d019054	Zm00001d048054	Zm00001d014526	Zm00001d026457	Zm00001d012415						Zm00001d018410	Zm00001d028750	Zm00001d040617	Zm00001d027934					Zm00001d024324
Zm00001d047575	Zm00001d007609	Zm00001d005244	Zm00001d003210	Zm00001d008221					Zm00001d009726	Zm00001d019087	Zm00001d048178	Zm00001d014715	Zm00001d027317	Zm00001d012423						Zm00001d018460	Zm00001d028905	Zm00001d041105	Zm00001d028566					Zm00001d024531
Zm00001d047576	Zm00001d007750	Zm00001d005297	Zm00001d003242	Zm00001d008224					Zm00001d009927	Zm00001d019091	Zm00001d048190	Zm00001d014732	Zm00001d027471	Zm00001d012560						Zm00001d018544	Zm00001d029075	Zm00001d041553	Zm00001d029475					Zm00001d024713
Zm00001d047577	Zm00001d007785	Zm00001d005344	Zm00001d003245	Zm00001d008278					Zm00001d009929	Zm00001d019439	Zm00001d048925	Zm00001d014764	Zm00001d027656	Zm00001d012684						Zm00001d018571	Zm00001d029387	Zm00001d042966	Zm00001d030028					Zm00001d024889
Zm00001d047578	Zm00001d007826	Zm00001d005381	Zm00001d003257	Zm00001d008293					Zm00001d009938	Zm00001d019450	Zm00001d049099	Zm00001d014794	Zm00001d028241	Zm00001d012714						Zm00001d018668	Zm00001d029720	Zm00001d043049	Zm00001d030079					Zm00001d024939
Zm00001d047579	Zm00001d007965	Zm00001d005394	Zm00001d003268	Zm00001d008326					Zm00001d010082	Zm00001d019553	Zm00001d050172	Zm00001d015123	Zm00001d028317	Zm00001d012775						Zm00001d018693	Zm00001d030526	Zm00001d043170	Zm00001d031447					Zm00001d025062
Zm00001d047580	Zm00001d008245	Zm00001d005402	Zm00001d003291	Zm00001d008334					Zm00001d010172	Zm00001d019562	Zm00001d050917	Zm00001d015181	Zm00001d028409	Zm00001d012795						Zm00001d018826	Zm00001d030995	Zm00001d043224	Zm00001d031893					Zm00001d025116
Zm00001d047583	Zm00001d008248	Zm00001d005423	Zm00001d003328	Zm00001d008454					Zm00001d010308	Zm00001d019650	Zm00001d051635	Zm00001d015383	Zm00001d028548	Zm00001d012807						Zm00001d018901	Zm00001d031071	Zm00001d043400	Zm00001d032501					Zm00001d025773
Zm00001d047584	Zm00001d008259	Zm00001d005456	Zm00001d003329	Zm00001d008604					Zm00001d010313	Zm00001d019850	Zm00001d052066	Zm00001d015412	Zm00001d028689	Zm00001d012822						Zm00001d019059	Zm00001d031128	Zm00001d043625	Zm00001d032671					Zm00001d025860
Zm00001d047585	Zm00001d008363	Zm00001d005532	Zm00001d003333	Zm00001d008715					Zm00001d010411	Zm00001d019895	Zm00001d052093	Zm00001d015434	Zm00001d028820	Zm00001d012837						Zm00001d019177	Zm00001d031258	Zm00001d043706	Zm00001d032748					Zm00001d026141
Zm00001d047586	Zm00001d008430	Zm00001d005578	Zm00001d003345	Zm00001d008782					Zm00001d010585	Zm00001d020003	Zm00001d052380	Zm00001d015477	Zm00001d029378	Zm00001d012857						Zm00001d019518	Zm00001d031569	Zm00001d044189	Zm00001d032849					Zm00001d026154
Zm00001d047587	Zm00001d008435	Zm00001d005591	Zm00001d003347	Zm00001d008858					Zm00001d010672	Zm00001d020432	Zm00001d053620	Zm00001d015705	Zm00001d029444	Zm00001d012859						Zm00001d019563	Zm00001d031621	Zm00001d044653	Zm00001d033210					Zm00001d026271
Zm00001d047588	Zm00001d008528	Zm00001d005609	Zm00001d003381	Zm00001d008919					Zm00001d010687	Zm00001d020834	Zm00001d053807	Zm00001d015741	Zm00001d029664	Zm00001d012878						Zm00001d019573	Zm00001d031662	Zm00001d045069	Zm00001d033850					Zm00001d026405
Zm00001d047589	Zm00001d008587	Zm00001d005658	Zm00001d003393	Zm00001d008940					Zm00001d010788	Zm00001d020926		Zm00001d015852	Zm00001d029783	Zm00001d012882						Zm00001d019956	Zm00001d031891	Zm00001d045199	Zm00001d033984					Zm00001d026559
Zm00001d047591	Zm00001d008624	Zm00001d005736	Zm00001d003394	Zm00001d009060					Zm00001d010791	Zm00001d021047		Zm00001d015856	Zm00001d030550	Zm00001d012931						Zm00001d020108	Zm00001d031934	Zm00001d045320	Zm00001d034049					Zm00001d026603
Zm00001d047592	Zm00001d008634	Zm00001d005748	Zm00001d003415	Zm00001d009071					Zm00001d010822	Zm00001d021061		Zm00001d016373	Zm00001d031129	Zm00001d012956						Zm00001d020137	Zm00001d031971	Zm00001d045358	Zm00001d034616					Zm00001d026632
Zm00001d047593	Zm00001d008700	Zm00001d005769	Zm00001d003427	Zm00001d009160					Zm00001d011006	Zm00001d021141		Zm00001d016438	Zm00001d031430	Zm00001d012969						Zm00001d020552	Zm00001d031988	Zm00001d045520	Zm00001d034760					Zm00001d027291
Zm00001d047594	Zm00001d008750	Zm00001d005798	Zm00001d003452	Zm00001d009236					Zm00001d011080	Zm00001d021181		Zm00001d016469	Zm00001d031473	Zm00001d012978						Zm00001d020589	Zm00001d032081	Zm00001d045635	Zm00001d034770					Zm00001d027619
Zm00001d047595	Zm00001d008772	Zm00001d005807	Zm00001d003518	Zm00001d009270					Zm00001d011093	Zm00001d021208		Zm00001d016532	Zm00001d031727	Zm00001d012991						Zm00001d020717	Zm00001d032155	Zm00001d047271	Zm00001d035156					Zm00001d027731
Zm00001d047596	Zm00001d008922	Zm00001d005811	Zm00001d003538	Zm00001d009271					Zm00001d011154	Zm00001d021401		Zm00001d016542	Zm00001d031871	Zm00001d012992						Zm00001d020965	Zm00001d032873	Zm00001d047893	Zm00001d035470					Zm00001d027901
Zm00001d047598	Zm00001d008984	Zm00001d005823	Zm00001d003555	Zm00001d009312					Zm00001d011174	Zm00001d021515		Zm00001d016568	Zm00001d031929	Zm00001d012993						Zm00001d021291	Zm00001d033061	Zm00001d047958	Zm00001d035543					Zm00001d027911
Zm00001d047599	Zm00001d009000	Zm00001d005837	Zm00001d003566	Zm00001d009481					Zm00001d011256	Zm00001d021529		Zm00001d016719	Zm00001d032239	Zm00001d013010						Zm00001d021421	Zm00001d033483	Zm00001d048382	Zm00001d035552					Zm00001d027929
Zm00001d047601	Zm00001d009083	Zm00001d005841	Zm00001d003601	Zm00001d009530					Zm00001d011362	Zm00001d021652		Zm00001d017042	Zm00001d032301	Zm00001d013067						Zm00001d021422	Zm00001d033605	Zm00001d048491	Zm00001d035669					Zm00001d028045
Zm00001d047602	Zm00001d009140	Zm00001d005889	Zm00001d003643	Zm00001d009608					Zm00001d011467	Zm00001d021788		Zm00001d017288	Zm00001d032531	Zm00001d013113						Zm00001d021450	Zm00001d033707	Zm00001d048777	Zm00001d036626					Zm00001d028064
Zm00001d047604	Zm00001d009359	Zm00001d005901	Zm00001d003655	Zm00001d009695					Zm00001d011486	Zm00001d021890		Zm00001d017387	Zm00001d032810	Zm00001d013185						Zm00001d021582	Zm00001d034420	Zm00001d048787	Zm00001d036748					Zm00001d028168
Zm00001d047605	Zm00001d009365	Zm00001d005920	Zm00001d003672	Zm00001d009707					Zm00001d011515	Zm00001d021955		Zm00001d017505	Zm00001d033084	Zm00001d013245						Zm00001d021609	Zm00001d035390	Zm00001d049160	Zm00001d037018					Zm00001d028180
Zm00001d047606	Zm00001d009487	Zm00001d005932	Zm00001d003673	Zm00001d009710					Zm00001d011562	Zm00001d021958		Zm00001d017573	Zm00001d033537	Zm00001d013323						Zm00001d021665	Zm00001d035400	Zm00001d049239	Zm00001d037214					Zm00001d028510
Zm00001d047607	Zm00001d009520	Zm00001d005933	Zm00001d003680	Zm00001d009778					Zm00001d011569	Zm00001d021978		Zm00001d017751	Zm00001d033657	Zm00001d013410						Zm00001d021668	Zm00001d035512	Zm00001d049541	Zm00001d037346					Zm00001d028630
Zm00001d047609	Zm00001d009599	Zm00001d005976	Zm00001d003683	Zm00001d009926					Zm00001d011735	Zm00001d022106		Zm00001d017768	Zm00001d034022	Zm00001d013497						Zm00001d021775	Zm00001d035605	Zm00001d049815	Zm00001d037636					Zm00001d028709
Zm00001d047610	Zm00001d009619	Zm00001d005996	Zm00001d003718	Zm00001d009932					Zm00001d011758	Zm00001d022151		Zm00001d017770	Zm00001d034036	Zm00001d013505						Zm00001d021850	Zm00001d035662	Zm00001d050089	Zm00001d038077					Zm00001d028974
Zm00001d047611	Zm00001d009674	Zm00001d005997	Zm00001d003730	Zm00001d009969					Zm00001d011789	Zm00001d022190		Zm00001d017817	Zm00001d034415	Zm00001d013526						Zm00001d021995	Zm00001d036293	Zm00001d050375	Zm00001d038365					Zm00001d029012
Zm00001d047613	Zm00001d009715	Zm00001d006019	Zm00001d003784	Zm00001d010018					Zm00001d011797	Zm00001d022438		Zm00001d017925	Zm00001d034515	Zm00001d013549						Zm00001d022134	Zm00001d036727	Zm00001d050430	Zm00001d038381					Zm00001d029027
Zm00001d047614	Zm00001d009741	Zm00001d006036	Zm00001d003812	Zm00001d010038					Zm00001d011813	Zm00001d022440		Zm00001d017939	Zm00001d034761	Zm00001d013559						Zm00001d022435	Zm00001d036961	Zm00001d050455	Zm00001d038547					Zm00001d029388
Zm00001d047615	Zm00001d009773	Zm00001d006096	Zm00001d003813	Zm00001d010062					Zm00001d011846	Zm00001d022462		Zm00001d017958	Zm00001d034771	Zm00001d013692						Zm00001d022445	Zm00001d037052	Zm00001d051047	Zm00001d038676					Zm00001d030557
Zm00001d047616	Zm00001d009800	Zm00001d006126	Zm00001d003823	Zm00001d010179					Zm00001d011849	Zm00001d023580		Zm00001d017966	Zm00001d034779	Zm00001d013777						Zm00001d022544	Zm00001d037059	Zm00001d051427	Zm00001d038929					Zm00001d030851
Zm00001d047619	Zm00001d009811	Zm00001d006159	Zm00001d003840	Zm00001d010199					Zm00001d011993	Zm00001d023587		Zm00001d017987	Zm00001d035243	Zm00001d013845						Zm00001d022569	Zm00001d037205	Zm00001d052060	Zm00001d039131					Zm00001d031168
Zm00001d047620	Zm00001d009848	Zm00001d006185	Zm00001d003846	Zm00001d010211					Zm00001d012033	Zm00001d023590		Zm00001d018036	Zm00001d035310	Zm00001d013849						Zm00001d023353	Zm00001d037448	Zm00001d052180	Zm00001d039370					Zm00001d031332
Zm00001d047621	Zm00001d009858	Zm00001d006286	Zm00001d003878	Zm00001d010233					Zm00001d012049	Zm00001d023733		Zm00001d018155	Zm00001d035321	Zm00001d013911						Zm00001d023559	Zm00001d037492	Zm00001d053395	Zm00001d039372					Zm00001d031875
Zm00001d047622	Zm00001d009907	Zm00001d006310	Zm00001d003897	Zm00001d010287					Zm00001d012088	Zm00001d023735		Zm00001d018454	Zm00001d035717	Zm00001d014005						Zm00001d023741	Zm00001d037651	Zm00001d053593	Zm00001d039434					Zm00001d031939
Zm00001d047625	Zm00001d009908	Zm00001d006311	Zm00001d003917	Zm00001d010324					Zm00001d012153	Zm00001d023906		Zm00001d018472	Zm00001d035812	Zm00001d014082						Zm00001d024245	Zm00001d037684	Zm00001d053838	Zm00001d039451					Zm00001d032197
Zm00001d047626	Zm00001d010061	Zm00001d006355	Zm00001d003948	Zm00001d010434					Zm00001d012206	Zm00001d023978		Zm00001d018479	Zm00001d035875	Zm00001d014159						Zm00001d024518	Zm00001d037693	Zm00001d053882	Zm00001d040056					Zm00001d032295
Zm00001d047628	Zm00001d010131	Zm00001d006374	Zm00001d003950	Zm00001d010440					Zm00001d012313	Zm00001d024409		Zm00001d018560	Zm00001d036013	Zm00001d014319						Zm00001d024682	Zm00001d037905	Zm00001d054032	Zm00001d040305					Zm00001d032828
Zm00001d047630	Zm00001d010159	Zm00001d006402	Zm00001d003972	Zm00001d010510					Zm00001d012322	Zm00001d024519		Zm00001d018868	Zm00001d036541	Zm00001d014341						Zm00001d024861	Zm00001d037969		Zm00001d041056					Zm00001d032896
Zm00001d047631	Zm00001d010214	Zm00001d006417	Zm00001d003999	Zm00001d010697					Zm00001d012394	Zm00001d024675		Zm00001d018883	Zm00001d037323	Zm00001d014386						Zm00001d024952	Zm00001d038003		Zm00001d041108					Zm00001d032923
Zm00001d047636	Zm00001d010230	Zm00001d006479	Zm00001d004053	Zm00001d010813					Zm00001d012395	Zm00001d024835		Zm00001d018944	Zm00001d037359	Zm00001d014519						Zm00001d024963	Zm00001d038170		Zm00001d041246					Zm00001d033194
Zm00001d047637	Zm00001d010240	Zm00001d006568	Zm00001d004058	Zm00001d010832					Zm00001d012420	Zm00001d024934		Zm00001d018946	Zm00001d037420	Zm00001d014563						Zm00001d025305	Zm00001d038535		Zm00001d041352					Zm00001d033383
Zm00001d047638	Zm00001d010274	Zm00001d006596	Zm00001d004094	Zm00001d010863					Zm00001d012498	Zm00001d025023		Zm00001d019100	Zm00001d037540	Zm00001d014617						Zm00001d025509	Zm00001d038806		Zm00001d041578					Zm00001d033559
Zm00001d047639	Zm00001d010282	Zm00001d006678	Zm00001d004099	Zm00001d010954					Zm00001d012510	Zm00001d025166		Zm00001d019130	Zm00001d037725	Zm00001d014862						Zm00001d026111	Zm00001d038972		Zm00001d042541					Zm00001d033777
Zm00001d047640	Zm00001d010321	Zm00001d006680	Zm00001d004119	Zm00001d011117					Zm00001d012539	Zm00001d025286		Zm00001d019467	Zm00001d038352	Zm00001d014866						Zm00001d026458	Zm00001d038984		Zm00001d043086					Zm00001d034017
Zm00001d047641	Zm00001d010395	Zm00001d006682	Zm00001d004136	Zm00001d011136					Zm00001d012561	Zm00001d025359		Zm00001d019492	Zm00001d038403	Zm00001d014867						Zm00001d026619	Zm00001d039000		Zm00001d043525					Zm00001d034218
Zm00001d047642	Zm00001d010481	Zm00001d006683	Zm00001d004138	Zm00001d011139					Zm00001d012585	Zm00001d025360		Zm00001d019593	Zm00001d038558	Zm00001d014876						Zm00001d026657	Zm00001d039029		Zm00001d043601					Zm00001d034368
Zm00001d047643	Zm00001d010504	Zm00001d006688	Zm00001d004152	Zm00001d011199					Zm00001d012600	Zm00001d025618		Zm00001d019595	Zm00001d038579	Zm00001d014898						Zm00001d026662	Zm00001d039051		Zm00001d043740					Zm00001d034479
Zm00001d047644	Zm00001d010606	Zm00001d006705	Zm00001d004153	Zm00001d011208					Zm00001d012672	Zm00001d025668		Zm00001d019697	Zm00001d038678	Zm00001d014957						Zm00001d027442	Zm00001d039118		Zm00001d044644					Zm00001d034543
Zm00001d047647	Zm00001d010702	Zm00001d006738	Zm00001d004154	Zm00001d011211					Zm00001d012673	Zm00001d025703		Zm00001d019899	Zm00001d038862	Zm00001d014968						Zm00001d027446	Zm00001d039258		Zm00001d044650					Zm00001d034601
Zm00001d047648	Zm00001d010730	Zm00001d006795	Zm00001d004215	Zm00001d011241					Zm00001d012674	Zm00001d025712		Zm00001d020136	Zm00001d038891	Zm00001d015011						Zm00001d027573	Zm00001d039276		Zm00001d045042					Zm00001d034756
Zm00001d047650	Zm00001d010915	Zm00001d006853	Zm00001d004383	Zm00001d011349					Zm00001d012710	Zm00001d025866		Zm00001d020297	Zm00001d038913	Zm00001d015036						Zm00001d027613	Zm00001d039280		Zm00001d045124					Zm00001d034977
Zm00001d047651	Zm00001d010970	Zm00001d006866	Zm00001d004409	Zm00001d011431					Zm00001d012812	Zm00001d025924		Zm00001d020381	Zm00001d038925	Zm00001d015065						Zm00001d027625	Zm00001d039283		Zm00001d045144					Zm00001d035337
Zm00001d047653	Zm00001d011068	Zm00001d006879	Zm00001d004415	Zm00001d011455					Zm00001d012865	Zm00001d025977		Zm00001d020496	Zm00001d039156	Zm00001d015161						Zm00001d027667	Zm00001d039542		Zm00001d045352					Zm00001d035346
Zm00001d047654	Zm00001d011075	Zm00001d006906	Zm00001d004416	Zm00001d011500					Zm00001d012868	Zm00001d026036		Zm00001d020537	Zm00001d039505	Zm00001d015212						Zm00001d027900	Zm00001d039566		Zm00001d045455					Zm00001d035659
Zm00001d047655	Zm00001d011123	Zm00001d006944	Zm00001d004428	Zm00001d011613					Zm00001d012881	Zm00001d026283		Zm00001d020711	Zm00001d039589	Zm00001d015213						Zm00001d027943	Zm00001d039631		Zm00001d045478					Zm00001d036401
Zm00001d047656	Zm00001d011178	Zm00001d007016	Zm00001d004436	Zm00001d011625					Zm00001d012884	Zm00001d026368		Zm00001d021221	Zm00001d039913	Zm00001d015248						Zm00001d028272	Zm00001d040201		Zm00001d045649					Zm00001d036535
Zm00001d047657	Zm00001d011187	Zm00001d007060	Zm00001d004465	Zm00001d011631					Zm00001d012885	Zm00001d026382		Zm00001d021645	Zm00001d040210	Zm00001d015407						Zm00001d028297	Zm00001d040390		Zm00001d045953					Zm00001d038164
Zm00001d047658	Zm00001d011210	Zm00001d007113	Zm00001d004472	Zm00001d011650					Zm00001d012900	Zm00001d026439		Zm00001d021730	Zm00001d040614	Zm00001d015638						Zm00001d028412	Zm00001d040504		Zm00001d046767					Zm00001d038218
Zm00001d047659	Zm00001d011239	Zm00001d007121	Zm00001d004489	Zm00001d011668					Zm00001d012909	Zm00001d026449		Zm00001d021746	Zm00001d040670	Zm00001d015693						Zm00001d028575	Zm00001d041067		Zm00001d046916					Zm00001d038585
Zm00001d047662	Zm00001d011314	Zm00001d007133	Zm00001d004554	Zm00001d011676					Zm00001d012924	Zm00001d026649		Zm00001d021785	Zm00001d040725	Zm00001d015863						Zm00001d028692	Zm00001d041232		Zm00001d047079					Zm00001d038717
Zm00001d047664	Zm00001d011321	Zm00001d007156	Zm00001d004587	Zm00001d011816					Zm00001d012937	Zm00001d026680		Zm00001d022000	Zm00001d041201	Zm00001d015918						Zm00001d028742	Zm00001d041365		Zm00001d047204					Zm00001d038999
Zm00001d047665	Zm00001d011329	Zm00001d007158	Zm00001d004625	Zm00001d011854					Zm00001d012953	Zm00001d027293		Zm00001d022040	Zm00001d041214	Zm00001d015921						Zm00001d028752	Zm00001d042026		Zm00001d047210					Zm00001d039040
Zm00001d047666	Zm00001d011365	Zm00001d007201	Zm00001d004649	Zm00001d011878					Zm00001d012954	Zm00001d027427		Zm00001d022097	Zm00001d041794	Zm00001d016276						Zm00001d028949	Zm00001d042049		Zm00001d047253					Zm00001d039387
Zm00001d047667	Zm00001d011405	Zm00001d007208	Zm00001d004659	Zm00001d012042					Zm00001d012982	Zm00001d027727		Zm00001d022371	Zm00001d041960	Zm00001d016518						Zm00001d029065	Zm00001d042420		Zm00001d048065					Zm00001d039484
Zm00001d047669	Zm00001d011443	Zm00001d007215	Zm00001d004691	Zm00001d012067					Zm00001d013033	Zm00001d027807		Zm00001d022407	Zm00001d042005	Zm00001d016549						Zm00001d029164	Zm00001d042697		Zm00001d048424					Zm00001d039499
Zm00001d047670	Zm00001d011471	Zm00001d007240	Zm00001d004702	Zm00001d012165					Zm00001d013039	Zm00001d027813		Zm00001d022476	Zm00001d042027	Zm00001d016577						Zm00001d029371	Zm00001d042826		Zm00001d048876					Zm00001d039524
Zm00001d047672	Zm00001d011519	Zm00001d007316	Zm00001d004734	Zm00001d012167					Zm00001d013133	Zm00001d027896		Zm00001d022599	Zm00001d042182	Zm00001d016723						Zm00001d029460	Zm00001d043104		Zm00001d049894					Zm00001d039782
Zm00001d047673	Zm00001d011543	Zm00001d007329	Zm00001d004753	Zm00001d012217					Zm00001d013191	Zm00001d027988		Zm00001d022614	Zm00001d042481	Zm00001d016733						Zm00001d029495	Zm00001d043174		Zm00001d050470					Zm00001d039914
Zm00001d047674	Zm00001d011565	Zm00001d007341	Zm00001d004758	Zm00001d012245					Zm00001d013230	Zm00001d028094		Zm00001d023242	Zm00001d042596	Zm00001d016815						Zm00001d029762	Zm00001d043299		Zm00001d051001					Zm00001d040146
Zm00001d047676	Zm00001d011649	Zm00001d007360	Zm00001d004790	Zm00001d012349					Zm00001d013287	Zm00001d028153		Zm00001d023267	Zm00001d042842	Zm00001d016838						Zm00001d029803	Zm00001d044529		Zm00001d051043					Zm00001d040173
Zm00001d047677	Zm00001d011688	Zm00001d007378	Zm00001d004836	Zm00001d012357					Zm00001d013364	Zm00001d028201		Zm00001d023423	Zm00001d042886	Zm00001d017000						Zm00001d029955	Zm00001d045139		Zm00001d051056					Zm00001d041550
Zm00001d047678	Zm00001d011710	Zm00001d007390	Zm00001d004839	Zm00001d012398					Zm00001d013411	Zm00001d028338		Zm00001d023636	Zm00001d043083	Zm00001d017036						Zm00001d030009	Zm00001d045206		Zm00001d051080					Zm00001d041583
Zm00001d047679	Zm00001d011713	Zm00001d007394	Zm00001d004841	Zm00001d012477					Zm00001d013443	Zm00001d028371		Zm00001d023659	Zm00001d043252	Zm00001d017174						Zm00001d030617	Zm00001d045302		Zm00001d051182					Zm00001d041672
Zm00001d047680	Zm00001d011730	Zm00001d007395	Zm00001d004848	Zm00001d012485					Zm00001d013529	Zm00001d028426		Zm00001d023802	Zm00001d043524	Zm00001d017401						Zm00001d030678	Zm00001d045305		Zm00001d051591					Zm00001d041727
Zm00001d047681	Zm00001d011811	Zm00001d007399	Zm00001d004861	Zm00001d012494					Zm00001d013534	Zm00001d028619		Zm00001d023874	Zm00001d043613	Zm00001d017409						Zm00001d030765	Zm00001d045517		Zm00001d051866					Zm00001d041819
Zm00001d047683	Zm00001d011901	Zm00001d007405	Zm00001d004881	Zm00001d012535					Zm00001d013619	Zm00001d028622		Zm00001d023886	Zm00001d043662	Zm00001d017454						Zm00001d031428	Zm00001d045706		Zm00001d052053					Zm00001d042211
Zm00001d047686	Zm00001d011920	Zm00001d007417	Zm00001d004885	Zm00001d012556					Zm00001d013655	Zm00001d028804		Zm00001d023987	Zm00001d044024	Zm00001d017510						Zm00001d031653	Zm00001d046136		Zm00001d052308					Zm00001d042214
Zm00001d047688	Zm00001d011931	Zm00001d007424	Zm00001d004917	Zm00001d012557					Zm00001d013702	Zm00001d028807		Zm00001d024009	Zm00001d044035	Zm00001d017539						Zm00001d031657	Zm00001d046363		Zm00001d052494					Zm00001d042216
Zm00001d047689	Zm00001d011938	Zm00001d007474	Zm00001d004959	Zm00001d012578					Zm00001d013781	Zm00001d028894		Zm00001d024066	Zm00001d044179	Zm00001d017555						Zm00001d031747	Zm00001d046449		Zm00001d053855					Zm00001d042257
Zm00001d047690	Zm00001d011992	Zm00001d007518	Zm00001d004979	Zm00001d012602					Zm00001d013809	Zm00001d028924		Zm00001d024187	Zm00001d044685	Zm00001d017619						Zm00001d031833	Zm00001d046530		Zm00001d053979					Zm00001d042282
Zm00001d047691	Zm00001d012036	Zm00001d007573	Zm00001d004982	Zm00001d012620					Zm00001d013814	Zm00001d028962		Zm00001d024372	Zm00001d044686	Zm00001d017699						Zm00001d031963	Zm00001d046591		Zm00001d054070					Zm00001d042438
Zm00001d047694	Zm00001d012126	Zm00001d007687	Zm00001d005012	Zm00001d012621					Zm00001d013861	Zm00001d029010		Zm00001d024425	Zm00001d044920	Zm00001d017789						Zm00001d032152	Zm00001d046919		Zm00001d054110					Zm00001d042453
Zm00001d047695	Zm00001d012127	Zm00001d007716	Zm00001d005059	Zm00001d012690					Zm00001d013907	Zm00001d029040		Zm00001d024525	Zm00001d045804	Zm00001d017882						Zm00001d032186	Zm00001d046923							Zm00001d042827
Zm00001d047696	Zm00001d012175	Zm00001d007754	Zm00001d005063	Zm00001d012718					Zm00001d014070	Zm00001d029133		Zm00001d024674	Zm00001d046005	Zm00001d017915						Zm00001d032319	Zm00001d047166							Zm00001d043205
Zm00001d047698	Zm00001d012205	Zm00001d007778	Zm00001d005089	Zm00001d012755					Zm00001d014165	Zm00001d029142		Zm00001d024732	Zm00001d046221	Zm00001d017920						Zm00001d032337	Zm00001d047276							Zm00001d043551
Zm00001d047700	Zm00001d012247	Zm00001d007832	Zm00001d005100	Zm00001d012791					Zm00001d014192	Zm00001d029227		Zm00001d025011	Zm00001d046234	Zm00001d017962						Zm00001d032532	Zm00001d048611							Zm00001d043880
Zm00001d047703	Zm00001d012287	Zm00001d007872	Zm00001d005118	Zm00001d012815					Zm00001d014324	Zm00001d029251		Zm00001d025142	Zm00001d046492	Zm00001d018031						Zm00001d032695	Zm00001d048693							Zm00001d044054
Zm00001d047704	Zm00001d012289	Zm00001d007892	Zm00001d005151	Zm00001d012840					Zm00001d014349	Zm00001d029353		Zm00001d025206	Zm00001d046621	Zm00001d018103						Zm00001d033110	Zm00001d048998							Zm00001d044228
Zm00001d047705	Zm00001d012362	Zm00001d007896	Zm00001d005154	Zm00001d012852					Zm00001d014493	Zm00001d029443		Zm00001d025580	Zm00001d046683	Zm00001d018297						Zm00001d033510	Zm00001d049234							Zm00001d044300
Zm00001d047706	Zm00001d012407	Zm00001d007898	Zm00001d005182	Zm00001d012898					Zm00001d014597	Zm00001d029756		Zm00001d025616	Zm00001d046915	Zm00001d018322						Zm00001d033633	Zm00001d049244							Zm00001d044541
Zm00001d047709	Zm00001d012408	Zm00001d007921	Zm00001d005188	Zm00001d012917					Zm00001d014600	Zm00001d029833		Zm00001d025794	Zm00001d046941	Zm00001d018323						Zm00001d033948	Zm00001d049910							Zm00001d044642
Zm00001d047711	Zm00001d012428	Zm00001d007923	Zm00001d005252	Zm00001d012935					Zm00001d014606	Zm00001d029940		Zm00001d025855	Zm00001d047847	Zm00001d018349						Zm00001d034145	Zm00001d049989							Zm00001d045104
Zm00001d047712	Zm00001d012460	Zm00001d007937	Zm00001d005253	Zm00001d012957					Zm00001d014692	Zm00001d030090		Zm00001d025982	Zm00001d048095	Zm00001d018365						Zm00001d034192	Zm00001d049995							Zm00001d045470
Zm00001d047713	Zm00001d012529	Zm00001d007945	Zm00001d005256	Zm00001d012961					Zm00001d014701	Zm00001d030130		Zm00001d026289	Zm00001d048102	Zm00001d018382						Zm00001d034223	Zm00001d050043							Zm00001d045475
Zm00001d047714	Zm00001d012568	Zm00001d007956	Zm00001d005257	Zm00001d013027					Zm00001d014716	Zm00001d030138		Zm00001d026501	Zm00001d048201	Zm00001d018415						Zm00001d034256	Zm00001d050346							Zm00001d045516
Zm00001d047716	Zm00001d012574	Zm00001d007966	Zm00001d005270	Zm00001d013038					Zm00001d014718	Zm00001d030264		Zm00001d026543	Zm00001d048317	Zm00001d018421						Zm00001d034283	Zm00001d050403							Zm00001d045844
Zm00001d047717	Zm00001d012614	Zm00001d007977	Zm00001d005275	Zm00001d013066					Zm00001d014722	Zm00001d030786		Zm00001d027257	Zm00001d048358	Zm00001d018431						Zm00001d034319	Zm00001d050635							Zm00001d046357
Zm00001d047719	Zm00001d012646	Zm00001d008173	Zm00001d005278	Zm00001d013073					Zm00001d014734	Zm00001d030891		Zm00001d027421	Zm00001d048595	Zm00001d018441						Zm00001d034356	Zm00001d051194							Zm00001d046786
Zm00001d047720	Zm00001d012648	Zm00001d008189	Zm00001d005281	Zm00001d013079					Zm00001d014778	Zm00001d031028		Zm00001d027434	Zm00001d048802	Zm00001d018473						Zm00001d034608	Zm00001d051362							Zm00001d047017
Zm00001d047721	Zm00001d012689	Zm00001d008205	Zm00001d005312	Zm00001d013119					Zm00001d014781	Zm00001d031136		Zm00001d027510	Zm00001d049121	Zm00001d018501						Zm00001d034655	Zm00001d051611							Zm00001d047788
Zm00001d047722	Zm00001d012697	Zm00001d008209	Zm00001d005334	Zm00001d013127					Zm00001d014790	Zm00001d031530		Zm00001d027719	Zm00001d049282	Zm00001d018531						Zm00001d034714	Zm00001d051761							Zm00001d048136
Zm00001d047723	Zm00001d012725	Zm00001d008226	Zm00001d005338	Zm00001d013139					Zm00001d014816	Zm00001d031635		Zm00001d027922	Zm00001d049449	Zm00001d018552						Zm00001d034781	Zm00001d052034							Zm00001d048165
Zm00001d047724	Zm00001d012787	Zm00001d008239	Zm00001d005355	Zm00001d013144					Zm00001d014947	Zm00001d031640		Zm00001d027937	Zm00001d049494	Zm00001d018618						Zm00001d034839	Zm00001d052194							Zm00001d048705
Zm00001d047727	Zm00001d012820	Zm00001d008273	Zm00001d005368	Zm00001d013150					Zm00001d015053	Zm00001d031725		Zm00001d027996	Zm00001d049637	Zm00001d018632						Zm00001d034871	Zm00001d052343							Zm00001d048709
Zm00001d047729	Zm00001d012830	Zm00001d008294	Zm00001d005393	Zm00001d013262					Zm00001d015054	Zm00001d031740		Zm00001d028024	Zm00001d049965	Zm00001d018728						Zm00001d035039	Zm00001d052595							Zm00001d049016
Zm00001d047730	Zm00001d012845	Zm00001d008323	Zm00001d005398	Zm00001d013268					Zm00001d015354	Zm00001d031873		Zm00001d028102	Zm00001d050250	Zm00001d018751						Zm00001d035072	Zm00001d052673							Zm00001d049179
Zm00001d047731	Zm00001d012853	Zm00001d008354	Zm00001d005429	Zm00001d013276					Zm00001d015366	Zm00001d032030		Zm00001d028397	Zm00001d050716	Zm00001d018896						Zm00001d035455	Zm00001d052776							Zm00001d049510
Zm00001d047732	Zm00001d012863	Zm00001d008389	Zm00001d005432	Zm00001d013327					Zm00001d015421	Zm00001d032127		Zm00001d028472	Zm00001d050874	Zm00001d018930						Zm00001d035616	Zm00001d053202							Zm00001d049525
Zm00001d047738	Zm00001d012892	Zm00001d008394	Zm00001d005470	Zm00001d013332					Zm00001d015470	Zm00001d032265		Zm00001d028574	Zm00001d051044	Zm00001d018954						Zm00001d035637	Zm00001d053626							Zm00001d049543
Zm00001d047740	Zm00001d012910	Zm00001d008399	Zm00001d005478	Zm00001d013339					Zm00001d015743	Zm00001d032313		Zm00001d028585	Zm00001d051114	Zm00001d018972						Zm00001d035775	Zm00001d053932							Zm00001d051529
Zm00001d047742	Zm00001d013013	Zm00001d008408	Zm00001d005485	Zm00001d013442					Zm00001d015844	Zm00001d032420		Zm00001d028597	Zm00001d051139	Zm00001d018977						Zm00001d035817	Zm00001d053965							Zm00001d053015
Zm00001d047744	Zm00001d013023	Zm00001d008458	Zm00001d005507	Zm00001d013555					Zm00001d015929	Zm00001d032476		Zm00001d028643	Zm00001d051440	Zm00001d018979						Zm00001d035969	Zm00001d054043							Zm00001d053090
Zm00001d047745	Zm00001d013031	Zm00001d008462	Zm00001d005516	Zm00001d013612					Zm00001d015985	Zm00001d032485		Zm00001d028665	Zm00001d051785	Zm00001d018994						Zm00001d036530	Zm00001d054044							Zm00001d053675
Zm00001d047746	Zm00001d013041	Zm00001d008499	Zm00001d005542	Zm00001d013641					Zm00001d016076	Zm00001d032499		Zm00001d028679	Zm00001d051885	Zm00001d019147						Zm00001d036642	Zm00001d054093							Zm00001d053834
Zm00001d047747	Zm00001d013118	Zm00001d008529	Zm00001d005552	Zm00001d013654					Zm00001d016182	Zm00001d032536		Zm00001d028702	Zm00001d052063	Zm00001d019220						Zm00001d036959								Zm00001d053995
Zm00001d047749	Zm00001d013120	Zm00001d008567	Zm00001d005573	Zm00001d013709					Zm00001d016301	Zm00001d032875		Zm00001d028813	Zm00001d052493	Zm00001d019306						Zm00001d037079								__alignment_not_unique
Zm00001d047751	Zm00001d013125	Zm00001d008577	Zm00001d005584	Zm00001d013751					Zm00001d016322	Zm00001d033028		Zm00001d028826	Zm00001d052721	Zm00001d019311						Zm00001d037407
Zm00001d047752	Zm00001d013130	Zm00001d008619	Zm00001d005607	Zm00001d013804					Zm00001d016379	Zm00001d033065		Zm00001d028907	Zm00001d052781	Zm00001d019317						Zm00001d037513
Zm00001d047754	Zm00001d013202	Zm00001d008651	Zm00001d005648	Zm00001d013829					Zm00001d016408	Zm00001d033159		Zm00001d028957	Zm00001d053091	Zm00001d019501						Zm00001d037926
Zm00001d047759	Zm00001d013217	Zm00001d008691	Zm00001d005653	Zm00001d013873					Zm00001d016474	Zm00001d033218		Zm00001d028960	Zm00001d053151	Zm00001d019636						Zm00001d038522
Zm00001d047762	Zm00001d013239	Zm00001d008725	Zm00001d005675	Zm00001d013878					Zm00001d016561	Zm00001d033283		Zm00001d029050	Zm00001d053262	Zm00001d019766						Zm00001d038618
Zm00001d047763	Zm00001d013249	Zm00001d008744	Zm00001d005732	Zm00001d013935					Zm00001d016572	Zm00001d033289		Zm00001d029107	Zm00001d053753	Zm00001d019881						Zm00001d038658
Zm00001d047769	Zm00001d013406	Zm00001d008749	Zm00001d005754	Zm00001d013967					Zm00001d016662	Zm00001d033292		Zm00001d029144		Zm00001d019890						Zm00001d038724
Zm00001d047813	Zm00001d013417	Zm00001d008808	Zm00001d005757	Zm00001d014058					Zm00001d016698	Zm00001d033301		Zm00001d029420		Zm00001d019910						Zm00001d038780
Zm00001d047830	Zm00001d013427	Zm00001d008820	Zm00001d005765	Zm00001d014168					Zm00001d016982	Zm00001d033378		Zm00001d029448		Zm00001d020004						Zm00001d039715
Zm00001d047833	Zm00001d013440	Zm00001d008869	Zm00001d005779	Zm00001d014201					Zm00001d017002	Zm00001d033480		Zm00001d029979		Zm00001d020032						Zm00001d039848
Zm00001d047842	Zm00001d013485	Zm00001d008911	Zm00001d005794	Zm00001d014366					Zm00001d017026	Zm00001d033616		Zm00001d030422		Zm00001d020172						Zm00001d040190
Zm00001d047853	Zm00001d013498	Zm00001d008961	Zm00001d005816	Zm00001d014436					Zm00001d017077	Zm00001d033646		Zm00001d030701		Zm00001d020206						Zm00001d040567
Zm00001d047854	Zm00001d013635	Zm00001d008962	Zm00001d005830	Zm00001d014495					Zm00001d017103	Zm00001d033714		Zm00001d030837		Zm00001d020354						Zm00001d040697
	Zm00001d013676	Zm00001d008963	Zm00001d005833	Zm00001d014582					Zm00001d017199	Zm00001d033727		Zm00001d030868		Zm00001d020580						Zm00001d041455
	Zm00001d013699	Zm00001d009017	Zm00001d005843	Zm00001d014671					Zm00001d017270	Zm00001d033855		Zm00001d030935		Zm00001d020585						Zm00001d042035
	Zm00001d013705	Zm00001d009025	Zm00001d005871	Zm00001d014745					Zm00001d017274	Zm00001d033957		Zm00001d030937		Zm00001d020614						Zm00001d042107
	Zm00001d013795	Zm00001d009057	Zm00001d005905	Zm00001d014749					Zm00001d017279	Zm00001d034041		Zm00001d031101		Zm00001d020627						Zm00001d042225
	Zm00001d013810	Zm00001d009075	Zm00001d005926	Zm00001d014770					Zm00001d017364	Zm00001d034298		Zm00001d031570		Zm00001d020874						Zm00001d042281
	Zm00001d013862	Zm00001d009084	Zm00001d005928	Zm00001d014773					Zm00001d017379	Zm00001d034361		Zm00001d031637		Zm00001d021268						Zm00001d042347
	Zm00001d013869	Zm00001d009112	Zm00001d005958	Zm00001d014826					Zm00001d017418	Zm00001d034365		Zm00001d031655		Zm00001d021298						Zm00001d042512
	Zm00001d013918	Zm00001d009125	Zm00001d005961	Zm00001d014888					Zm00001d017473	Zm00001d034425		Zm00001d031738		Zm00001d021300						Zm00001d042598
	Zm00001d013957	Zm00001d009182	Zm00001d005966	Zm00001d014895					Zm00001d017766	Zm00001d034509		Zm00001d031825		Zm00001d021433						Zm00001d042812
	Zm00001d013999	Zm00001d009330	Zm00001d005975	Zm00001d014919					Zm00001d017782	Zm00001d034520		Zm00001d032046		Zm00001d021447						Zm00001d042813
	Zm00001d014072	Zm00001d009339	Zm00001d005993	Zm00001d014953					Zm00001d017837	Zm00001d034673		Zm00001d032238		Zm00001d021469						Zm00001d042887
	Zm00001d014116	Zm00001d009352	Zm00001d006024	Zm00001d014965					Zm00001d018069	Zm00001d034817		Zm00001d032316		Zm00001d021511						Zm00001d042906
	Zm00001d014124	Zm00001d009372	Zm00001d006030	Zm00001d015020					Zm00001d018157	Zm00001d034833		Zm00001d032377		Zm00001d021573						Zm00001d042935
	Zm00001d014224	Zm00001d009407	Zm00001d006041	Zm00001d015101					Zm00001d018328	Zm00001d034887		Zm00001d032736		Zm00001d021629						Zm00001d043291
	Zm00001d014278	Zm00001d009410	Zm00001d006046	Zm00001d015251					Zm00001d018334	Zm00001d034890		Zm00001d032776		Zm00001d021836						Zm00001d043497
	Zm00001d014325	Zm00001d009431	Zm00001d006088	Zm00001d015338					Zm00001d018348	Zm00001d035007		Zm00001d032933		Zm00001d021891						Zm00001d043526
	Zm00001d014382	Zm00001d009578	Zm00001d006106	Zm00001d015375					Zm00001d018363	Zm00001d035095		Zm00001d033554		Zm00001d022082						Zm00001d043621
	Zm00001d014449	Zm00001d009613	Zm00001d006113	Zm00001d015394					Zm00001d018371	Zm00001d035542		Zm00001d033591		Zm00001d022115						Zm00001d043752
	Zm00001d014456	Zm00001d009618	Zm00001d006124	Zm00001d015423					Zm00001d018467	Zm00001d035595		Zm00001d033620		Zm00001d022130						Zm00001d043845
	Zm00001d014463	Zm00001d009687	Zm00001d006125	Zm00001d015527					Zm00001d018498	Zm00001d035783		Zm00001d033623		Zm00001d022236						Zm00001d043958
	Zm00001d014497	Zm00001d009690	Zm00001d006132	Zm00001d015661					Zm00001d018511	Zm00001d035915		Zm00001d033670		Zm00001d022257						Zm00001d043988
	Zm00001d014528	Zm00001d009702	Zm00001d006169	Zm00001d015700					Zm00001d018535	Zm00001d035925		Zm00001d033924		Zm00001d022286						Zm00001d044387
	Zm00001d014532	Zm00001d009714	Zm00001d006287	Zm00001d015702					Zm00001d018555	Zm00001d035948		Zm00001d033925		Zm00001d022338						Zm00001d044396
	Zm00001d014562	Zm00001d009736	Zm00001d006309	Zm00001d015715					Zm00001d018580	Zm00001d036031		Zm00001d034139		Zm00001d022464						Zm00001d045431
	Zm00001d014565	Zm00001d009738	Zm00001d006321	Zm00001d015783					Zm00001d018595	Zm00001d036338		Zm00001d034188		Zm00001d022474						Zm00001d045537
	Zm00001d014625	Zm00001d009743	Zm00001d006323	Zm00001d015914					Zm00001d018623	Zm00001d036550		Zm00001d034373		Zm00001d022505						Zm00001d045564
	Zm00001d014690	Zm00001d009775	Zm00001d006329	Zm00001d016002					Zm00001d018625	Zm00001d036641		Zm00001d034387		Zm00001d022553						Zm00001d045785
	Zm00001d014737	Zm00001d009776	Zm00001d006336	Zm00001d016082					Zm00001d018639	Zm00001d037189		Zm00001d034519		Zm00001d022613						Zm00001d046354
	Zm00001d014753	Zm00001d009799	Zm00001d006337	Zm00001d016155					Zm00001d018652	Zm00001d037297		Zm00001d034528		Zm00001d022616						Zm00001d046467
	Zm00001d014755	Zm00001d009950	Zm00001d006350	Zm00001d016185					Zm00001d018699	Zm00001d037453		Zm00001d034564		Zm00001d022624						Zm00001d046679
	Zm00001d014760	Zm00001d009987	Zm00001d006384	Zm00001d016593					Zm00001d018704	Zm00001d037784		Zm00001d034644		Zm00001d022629						Zm00001d046937
	Zm00001d014789	Zm00001d010005	Zm00001d006428	Zm00001d016613					Zm00001d018796	Zm00001d037846		Zm00001d034663		Zm00001d023218						Zm00001d047054
	Zm00001d014848	Zm00001d010075	Zm00001d006439	Zm00001d016797					Zm00001d018828	Zm00001d037925		Zm00001d034667		Zm00001d023429						Zm00001d047191
	Zm00001d014877	Zm00001d010137	Zm00001d006440	Zm00001d016811					Zm00001d018838	Zm00001d037929		Zm00001d034680		Zm00001d023494						Zm00001d047814
	Zm00001d014920	Zm00001d010227	Zm00001d006455	Zm00001d016898					Zm00001d018846	Zm00001d038023		Zm00001d034725		Zm00001d023524						Zm00001d048163
	Zm00001d014990	Zm00001d010248	Zm00001d006457	Zm00001d016922					Zm00001d018872	Zm00001d038084		Zm00001d034935		Zm00001d023797						Zm00001d048226
	Zm00001d014996	Zm00001d010421	Zm00001d006459	Zm00001d017121					Zm00001d018895	Zm00001d038150		Zm00001d035001		Zm00001d023810						Zm00001d048263
	Zm00001d015004	Zm00001d010461	Zm00001d006472	Zm00001d017125					Zm00001d018936	Zm00001d038165		Zm00001d035054		Zm00001d023856						Zm00001d048272
	Zm00001d015008	Zm00001d010516	Zm00001d006505	Zm00001d017147					Zm00001d018938	Zm00001d038351		Zm00001d035089		Zm00001d023901						Zm00001d048634
	Zm00001d015186	Zm00001d010521	Zm00001d006549	Zm00001d017177					Zm00001d018940	Zm00001d038405		Zm00001d035131		Zm00001d023984						Zm00001d048703
	Zm00001d015201	Zm00001d010535	Zm00001d006552	Zm00001d017186					Zm00001d018966	Zm00001d038485		Zm00001d035628		Zm00001d023995						Zm00001d048707
	Zm00001d015246	Zm00001d010586	Zm00001d006562	Zm00001d017291					Zm00001d019040	Zm00001d038508		Zm00001d035767		Zm00001d024000						Zm00001d048710
	Zm00001d015249	Zm00001d010599	Zm00001d006565	Zm00001d017455					Zm00001d019060	Zm00001d038683		Zm00001d036025		Zm00001d024339						Zm00001d049364
	Zm00001d015306	Zm00001d010632	Zm00001d006574	Zm00001d017525					Zm00001d019117	Zm00001d038737		Zm00001d036136		Zm00001d024393						Zm00001d049453
	Zm00001d015399	Zm00001d010634	Zm00001d006580	Zm00001d017544					Zm00001d019223	Zm00001d038776		Zm00001d036152		Zm00001d024509						Zm00001d049459
	Zm00001d015628	Zm00001d010654	Zm00001d006591	Zm00001d017617					Zm00001d019228	Zm00001d038884		Zm00001d036319		Zm00001d024511						Zm00001d050357
	Zm00001d015651	Zm00001d010700	Zm00001d006593	Zm00001d017653					Zm00001d019249	Zm00001d038932		Zm00001d036343		Zm00001d024522						Zm00001d050372
	Zm00001d015776	Zm00001d010713	Zm00001d006594	Zm00001d017677					Zm00001d019250	Zm00001d039014		Zm00001d036624		Zm00001d024591						Zm00001d050501
	Zm00001d015785	Zm00001d010714	Zm00001d006602	Zm00001d017685					Zm00001d019268	Zm00001d039200		Zm00001d036904		Zm00001d024595						Zm00001d050666
	Zm00001d015799	Zm00001d010806	Zm00001d006608	Zm00001d017706					Zm00001d019333	Zm00001d039324		Zm00001d036964		Zm00001d024633						Zm00001d050909
	Zm00001d015975	Zm00001d010825	Zm00001d006623	Zm00001d017802					Zm00001d019356	Zm00001d039439		Zm00001d037151		Zm00001d024669						Zm00001d051119
	Zm00001d016021	Zm00001d010845	Zm00001d006629	Zm00001d017871					Zm00001d019376	Zm00001d039488		Zm00001d037221		Zm00001d024671						Zm00001d051138
	Zm00001d016034	Zm00001d010872	Zm00001d006638	Zm00001d017872					Zm00001d019454	Zm00001d039495		Zm00001d037239		Zm00001d024744						Zm00001d051458
	Zm00001d016166	Zm00001d010887	Zm00001d006658	Zm00001d017947					Zm00001d019457	Zm00001d039518		Zm00001d037333		Zm00001d024778						Zm00001d051564
	Zm00001d016269	Zm00001d010899	Zm00001d006667	Zm00001d017949					Zm00001d019613	Zm00001d039859		Zm00001d037434		Zm00001d024815						Zm00001d051567
	Zm00001d016308	Zm00001d010902	Zm00001d006714	Zm00001d017956					Zm00001d019721	Zm00001d039867		Zm00001d037485		Zm00001d024823						Zm00001d051865
	Zm00001d016332	Zm00001d010919	Zm00001d006720	Zm00001d017961					Zm00001d019754	Zm00001d040059		Zm00001d037586		Zm00001d024825						Zm00001d051870
	Zm00001d016361	Zm00001d011073	Zm00001d006722	Zm00001d017985					Zm00001d019898	Zm00001d040142		Zm00001d037632		Zm00001d024828						Zm00001d052010
	Zm00001d016401	Zm00001d011079	Zm00001d006744	Zm00001d018045					Zm00001d020023	Zm00001d040148		Zm00001d038136		Zm00001d024857						Zm00001d052118
	Zm00001d016453	Zm00001d011086	Zm00001d006756	Zm00001d018072					Zm00001d020147	Zm00001d040257		Zm00001d038167		Zm00001d024883						Zm00001d052229
	Zm00001d016519	Zm00001d011087	Zm00001d006758	Zm00001d018119					Zm00001d020409	Zm00001d040290		Zm00001d038189		Zm00001d024913						Zm00001d052242
	Zm00001d016520	Zm00001d011124	Zm00001d006759	Zm00001d018161					Zm00001d020411	Zm00001d040317		Zm00001d038227		Zm00001d024962						Zm00001d052678
	Zm00001d016587	Zm00001d011192	Zm00001d006760	Zm00001d018206					Zm00001d020510	Zm00001d041119		Zm00001d038240		Zm00001d025012						Zm00001d052855
	Zm00001d016602	Zm00001d011193	Zm00001d006771	Zm00001d018226					Zm00001d020556	Zm00001d041711		Zm00001d038334		Zm00001d025031						Zm00001d052962
	Zm00001d016648	Zm00001d011202	Zm00001d006788	Zm00001d018432					Zm00001d020557	Zm00001d041750		Zm00001d038506		Zm00001d025067						Zm00001d053069
	Zm00001d016707	Zm00001d011207	Zm00001d006825	Zm00001d018440					Zm00001d020609	Zm00001d041857		Zm00001d038529		Zm00001d025098						Zm00001d053119
	Zm00001d016736	Zm00001d011223	Zm00001d006838	Zm00001d018444					Zm00001d020612	Zm00001d041882		Zm00001d038582		Zm00001d025141						Zm00001d053239
	Zm00001d016760	Zm00001d011242	Zm00001d006856	Zm00001d018445					Zm00001d020669	Zm00001d041965		Zm00001d038587		Zm00001d025174						Zm00001d053247
	Zm00001d016856	Zm00001d011269	Zm00001d006857	Zm00001d018465					Zm00001d020686	Zm00001d042016		Zm00001d038648		Zm00001d025291						Zm00001d053746
	Zm00001d016876	Zm00001d011286	Zm00001d006871	Zm00001d018541					Zm00001d020705	Zm00001d042017		Zm00001d038762		Zm00001d025339
	Zm00001d016895	Zm00001d011334	Zm00001d006876	Zm00001d018545					Zm00001d020771	Zm00001d042056		Zm00001d038810		Zm00001d025590
	Zm00001d016943	Zm00001d011357	Zm00001d006907	Zm00001d018554					Zm00001d020775	Zm00001d042185		Zm00001d038880		Zm00001d025617
	Zm00001d016993	Zm00001d011417	Zm00001d006917	Zm00001d018575					Zm00001d020808	Zm00001d042288		Zm00001d038911		Zm00001d025663
	Zm00001d017086	Zm00001d011454	Zm00001d007029	Zm00001d018596					Zm00001d020881	Zm00001d042306		Zm00001d038927		Zm00001d025960
	Zm00001d017106	Zm00001d011510	Zm00001d007058	Zm00001d018620					Zm00001d020976	Zm00001d042454		Zm00001d038955		Zm00001d025981
	Zm00001d017119	Zm00001d011512	Zm00001d007065	Zm00001d018694					Zm00001d021060	Zm00001d042506		Zm00001d038975		Zm00001d025983
	Zm00001d017150	Zm00001d011517	Zm00001d007067	Zm00001d018696					Zm00001d021119	Zm00001d042560		Zm00001d039002		Zm00001d026015
	Zm00001d017281	Zm00001d011548	Zm00001d007103	Zm00001d018752					Zm00001d021131	Zm00001d042609		Zm00001d039064		Zm00001d026022
	Zm00001d017353	Zm00001d011595	Zm00001d007130	Zm00001d018904					Zm00001d021207	Zm00001d042624		Zm00001d039089		Zm00001d026025
	Zm00001d017366	Zm00001d011610	Zm00001d007139	Zm00001d018926					Zm00001d021245	Zm00001d042667		Zm00001d039160		Zm00001d026061
	Zm00001d017416	Zm00001d011622	Zm00001d007164	Zm00001d018941					Zm00001d021318	Zm00001d042719		Zm00001d039311		Zm00001d026097
	Zm00001d017424	Zm00001d011645	Zm00001d007172	Zm00001d018998					Zm00001d021370	Zm00001d042786		Zm00001d039341		Zm00001d026103
	Zm00001d017459	Zm00001d011646	Zm00001d007173	Zm00001d019014					Zm00001d021413	Zm00001d042830		Zm00001d039530		Zm00001d026119
	Zm00001d017462	Zm00001d011680	Zm00001d007175	Zm00001d019260					Zm00001d021416	Zm00001d042862		Zm00001d039537		Zm00001d026223
	Zm00001d017536	Zm00001d011709	Zm00001d007192	Zm00001d019263					Zm00001d021442	Zm00001d043249		Zm00001d039598		Zm00001d026286
	Zm00001d017553	Zm00001d011760	Zm00001d007199	Zm00001d019280					Zm00001d021444	Zm00001d043318		Zm00001d039693		Zm00001d026344
	Zm00001d017598	Zm00001d011773	Zm00001d007202	Zm00001d019288					Zm00001d021525	Zm00001d043382		Zm00001d039731		Zm00001d026392
	Zm00001d017608	Zm00001d011780	Zm00001d007214	Zm00001d019328					Zm00001d021596	Zm00001d043405		Zm00001d039856		Zm00001d026436
	Zm00001d017727	Zm00001d011829	Zm00001d007261	Zm00001d019462					Zm00001d021620	Zm00001d043450		Zm00001d039994		Zm00001d026642
	Zm00001d017761	Zm00001d011832	Zm00001d007270	Zm00001d019555					Zm00001d021634	Zm00001d043586		Zm00001d040008		Zm00001d027239
	Zm00001d017877	Zm00001d011833	Zm00001d007295	Zm00001d019577					Zm00001d021656	Zm00001d043705		Zm00001d040204		Zm00001d027259
	Zm00001d017883	Zm00001d011838	Zm00001d007305	Zm00001d019684					Zm00001d021695	Zm00001d043723		Zm00001d040323		Zm00001d027290
	Zm00001d017900	Zm00001d011891	Zm00001d007388	Zm00001d019727					Zm00001d021900	Zm00001d043905		Zm00001d040477		Zm00001d027330
	Zm00001d017901	Zm00001d011904	Zm00001d007435	Zm00001d019763					Zm00001d021965	Zm00001d043971		Zm00001d040515		Zm00001d027334
	Zm00001d017913	Zm00001d011913	Zm00001d007469	Zm00001d019912					Zm00001d022035	Zm00001d043998		Zm00001d040686		Zm00001d027456
	Zm00001d017977	Zm00001d011929	Zm00001d007477	Zm00001d019920					Zm00001d022036	Zm00001d044415		Zm00001d041083		Zm00001d027527
	Zm00001d017992	Zm00001d011932	Zm00001d007500	Zm00001d020011					Zm00001d022089	Zm00001d044441		Zm00001d041772		Zm00001d027539
	Zm00001d018005	Zm00001d011943	Zm00001d007522	Zm00001d020171					Zm00001d022181	Zm00001d044459		Zm00001d041824		Zm00001d027541
	Zm00001d018200	Zm00001d011958	Zm00001d007630	Zm00001d020195					Zm00001d022229	Zm00001d044857		Zm00001d041856		Zm00001d027618
	Zm00001d018210	Zm00001d011968	Zm00001d007646	Zm00001d020219					Zm00001d022274	Zm00001d045028		Zm00001d041979		Zm00001d027627
	Zm00001d018274	Zm00001d011971	Zm00001d007650	Zm00001d020348					Zm00001d022388	Zm00001d045051		Zm00001d042025		Zm00001d027680
	Zm00001d018390	Zm00001d011985	Zm00001d007675	Zm00001d020392					Zm00001d022395	Zm00001d045354		Zm00001d042030		Zm00001d027708
	Zm00001d018393	Zm00001d012052	Zm00001d007679	Zm00001d020443					Zm00001d022493	Zm00001d045544		Zm00001d042088		Zm00001d027826
	Zm00001d018404	Zm00001d012084	Zm00001d007719	Zm00001d020544					Zm00001d022512	Zm00001d045657		Zm00001d042146		Zm00001d027936
	Zm00001d018407	Zm00001d012101	Zm00001d007757	Zm00001d020577					Zm00001d022590	Zm00001d045760		Zm00001d042388		Zm00001d028043
	Zm00001d018475	Zm00001d012177	Zm00001d007763	Zm00001d020629					Zm00001d023314	Zm00001d045819		Zm00001d042535		Zm00001d028159
	Zm00001d018487	Zm00001d012212	Zm00001d007764	Zm00001d020651					Zm00001d023371	Zm00001d046194		Zm00001d042584		Zm00001d028160
	Zm00001d018542	Zm00001d012224	Zm00001d007766	Zm00001d020685					Zm00001d023402	Zm00001d046336		Zm00001d042772		Zm00001d028203
	Zm00001d018598	Zm00001d012231	Zm00001d007768	Zm00001d020708					Zm00001d023516	Zm00001d046352		Zm00001d042787		Zm00001d028214
	Zm00001d018698	Zm00001d012244	Zm00001d007789	Zm00001d020781					Zm00001d023593	Zm00001d046500		Zm00001d042869		Zm00001d028243
	Zm00001d018700	Zm00001d012260	Zm00001d007801	Zm00001d020882					Zm00001d023596	Zm00001d046600		Zm00001d042965		Zm00001d028275
	Zm00001d018744	Zm00001d012261	Zm00001d007810	Zm00001d020929					Zm00001d023655	Zm00001d046632		Zm00001d043068		Zm00001d028354
	Zm00001d018786	Zm00001d012292	Zm00001d007814	Zm00001d020930					Zm00001d023757	Zm00001d046922		Zm00001d043152		Zm00001d028405
	Zm00001d018809	Zm00001d012339	Zm00001d007820	Zm00001d021024					Zm00001d023815	Zm00001d047034		Zm00001d043193		Zm00001d028410
	Zm00001d018822	Zm00001d012378	Zm00001d007840	Zm00001d021063					Zm00001d024148	Zm00001d047059		Zm00001d043303		Zm00001d028542
	Zm00001d018863	Zm00001d012383	Zm00001d007862	Zm00001d021086					Zm00001d024200	Zm00001d047107		Zm00001d043452		Zm00001d028616
	Zm00001d018870	Zm00001d012401	Zm00001d007901	Zm00001d021224					Zm00001d024239	Zm00001d047802		Zm00001d043564		Zm00001d028728
	Zm00001d018908	Zm00001d012465	Zm00001d007902	Zm00001d021248					Zm00001d024241	Zm00001d047977		Zm00001d043599		Zm00001d028770
	Zm00001d019116	Zm00001d012484	Zm00001d007915	Zm00001d021278					Zm00001d024281	Zm00001d048077		Zm00001d043655		Zm00001d028998
	Zm00001d019142	Zm00001d012488	Zm00001d007934	Zm00001d021344					Zm00001d024294	Zm00001d048159		Zm00001d043674		Zm00001d029033
	Zm00001d019173	Zm00001d012500	Zm00001d007940	Zm00001d021395					Zm00001d024314	Zm00001d048252		Zm00001d043707		Zm00001d029042
	Zm00001d019185	Zm00001d012504	Zm00001d007943	Zm00001d021418					Zm00001d024432	Zm00001d048316		Zm00001d043751		Zm00001d029170
	Zm00001d019186	Zm00001d012511	Zm00001d007951	Zm00001d021445					Zm00001d024587	Zm00001d048533		Zm00001d043785		Zm00001d029243
	Zm00001d019207	Zm00001d012550	Zm00001d007975	Zm00001d021477					Zm00001d024691	Zm00001d048702		Zm00001d043991		Zm00001d029375
	Zm00001d019218	Zm00001d012559	Zm00001d008171	Zm00001d021535					Zm00001d024754	Zm00001d048734		Zm00001d044043		Zm00001d029397
	Zm00001d019334	Zm00001d012591	Zm00001d008178	Zm00001d021673					Zm00001d024767	Zm00001d048954		Zm00001d044133		Zm00001d029422
	Zm00001d019361	Zm00001d012596	Zm00001d008191	Zm00001d021706					Zm00001d024783	Zm00001d049019		Zm00001d044175		Zm00001d029435
	Zm00001d019397	Zm00001d012597	Zm00001d008210	Zm00001d021721					Zm00001d024786	Zm00001d049091		Zm00001d044203		Zm00001d029447
	Zm00001d019449	Zm00001d012603	Zm00001d008242	Zm00001d021791					Zm00001d024798	Zm00001d049134		Zm00001d044235		Zm00001d029543
	Zm00001d019760	Zm00001d012609	Zm00001d008262	Zm00001d021813					Zm00001d024799	Zm00001d049193		Zm00001d044290		Zm00001d029777
	Zm00001d020020	Zm00001d012632	Zm00001d008266	Zm00001d021882					Zm00001d024800	Zm00001d049210		Zm00001d044291		Zm00001d029849
	Zm00001d020030	Zm00001d012660	Zm00001d008268	Zm00001d021893					Zm00001d024816	Zm00001d049230		Zm00001d044303		Zm00001d029913
	Zm00001d020264	Zm00001d012662	Zm00001d008284	Zm00001d021901					Zm00001d024854	Zm00001d049387		Zm00001d044502		Zm00001d030163
	Zm00001d020277	Zm00001d012746	Zm00001d008287	Zm00001d021934					Zm00001d024903	Zm00001d049500		Zm00001d044622		Zm00001d030303
	Zm00001d020306	Zm00001d012749	Zm00001d008291	Zm00001d021947					Zm00001d024927	Zm00001d049552		Zm00001d044648		Zm00001d030304
	Zm00001d020325	Zm00001d012780	Zm00001d008298	Zm00001d022053					Zm00001d024980	Zm00001d049554		Zm00001d044771		Zm00001d030314
	Zm00001d020343	Zm00001d012831	Zm00001d008312	Zm00001d022088					Zm00001d025099	Zm00001d049643		Zm00001d045017		Zm00001d030317
	Zm00001d020438	Zm00001d012839	Zm00001d008314	Zm00001d022141					Zm00001d025100	Zm00001d049656		Zm00001d045026		Zm00001d030346
	Zm00001d020506	Zm00001d012849	Zm00001d008320	Zm00001d022182					Zm00001d025333	Zm00001d049945		Zm00001d045041		Zm00001d030698
	Zm00001d020647	Zm00001d012858	Zm00001d008322	Zm00001d022184					Zm00001d025528	Zm00001d049959		Zm00001d045138		Zm00001d030725
	Zm00001d020674	Zm00001d012915	Zm00001d008342	Zm00001d022201					Zm00001d025533	Zm00001d049984		Zm00001d045192		Zm00001d030739
	Zm00001d020740	Zm00001d012922	Zm00001d008360	Zm00001d022243					Zm00001d025541	Zm00001d050132		Zm00001d045251		Zm00001d030841
	Zm00001d020807	Zm00001d012929	Zm00001d008367	Zm00001d022273					Zm00001d025572	Zm00001d050227		Zm00001d045268		Zm00001d030895
	Zm00001d020872	Zm00001d012932	Zm00001d008407	Zm00001d022301					Zm00001d025665	Zm00001d050340		Zm00001d045394		Zm00001d031429
	Zm00001d020915	Zm00001d012939	Zm00001d008412	Zm00001d022308					Zm00001d025747	Zm00001d050921		Zm00001d045405		Zm00001d031522
	Zm00001d020948	Zm00001d012973	Zm00001d008424	Zm00001d022390					Zm00001d025831	Zm00001d050942		Zm00001d045482		Zm00001d031853
	Zm00001d020968	Zm00001d012981	Zm00001d008433	Zm00001d022393					Zm00001d025847	Zm00001d051120		Zm00001d045556		Zm00001d031940
	Zm00001d020969	Zm00001d012988	Zm00001d008439	Zm00001d022469					Zm00001d025903	Zm00001d051163		Zm00001d045825		Zm00001d031986
	Zm00001d021019	Zm00001d012996	Zm00001d008515	Zm00001d022473					Zm00001d025923	Zm00001d051258		Zm00001d045864		Zm00001d032070
	Zm00001d021128	Zm00001d013006	Zm00001d008531	Zm00001d022526					Zm00001d025943	Zm00001d051387		Zm00001d045938		Zm00001d032091
	Zm00001d021136	Zm00001d013007	Zm00001d008537	Zm00001d022530					Zm00001d026012	Zm00001d051461		Zm00001d046369		Zm00001d032132
	Zm00001d021267	Zm00001d013029	Zm00001d008546	Zm00001d022554					Zm00001d026079	Zm00001d051496		Zm00001d046405		Zm00001d032250
	Zm00001d021288	Zm00001d013078	Zm00001d008560	Zm00001d022578					Zm00001d026282	Zm00001d051599		Zm00001d046602		Zm00001d032284
	Zm00001d021306	Zm00001d013089	Zm00001d008580	Zm00001d022594					Zm00001d026285	Zm00001d051664		Zm00001d046900		Zm00001d032326
	Zm00001d021368	Zm00001d013093	Zm00001d008597	Zm00001d022627					Zm00001d026448	Zm00001d051932		Zm00001d046942		Zm00001d032453
	Zm00001d021371	Zm00001d013107	Zm00001d008613	Zm00001d022628					Zm00001d026586	Zm00001d052025		Zm00001d047074		Zm00001d032520
	Zm00001d021420	Zm00001d013141	Zm00001d008663	Zm00001d023225					Zm00001d026594	Zm00001d052056		Zm00001d047124		Zm00001d032540
	Zm00001d021565	Zm00001d013181	Zm00001d008690	Zm00001d023445					Zm00001d027321	Zm00001d052061		Zm00001d047362		Zm00001d032632
	Zm00001d021595	Zm00001d013212	Zm00001d008724	Zm00001d023459					Zm00001d027332	Zm00001d052062		Zm00001d047401		Zm00001d032636
	Zm00001d021598	Zm00001d013231	Zm00001d008743	Zm00001d023477					Zm00001d027362	Zm00001d052185		Zm00001d047470		Zm00001d032728
	Zm00001d021600	Zm00001d013243	Zm00001d008756	Zm00001d023530					Zm00001d027435	Zm00001d052233		Zm00001d047471		Zm00001d032744
	Zm00001d021702	Zm00001d013254	Zm00001d008757	Zm00001d023537					Zm00001d027449	Zm00001d052340		Zm00001d047472		Zm00001d032760
	Zm00001d021714	Zm00001d013261	Zm00001d008762	Zm00001d023553					Zm00001d027511	Zm00001d052442		Zm00001d047800		Zm00001d032955
	Zm00001d021764	Zm00001d013289	Zm00001d008763	Zm00001d023706					Zm00001d027530	Zm00001d052700		Zm00001d047881		Zm00001d032972
	Zm00001d021829	Zm00001d013300	Zm00001d008788	Zm00001d023736					Zm00001d027542	Zm00001d052718		Zm00001d047883		Zm00001d033044
	Zm00001d021932	Zm00001d013326	Zm00001d008789	Zm00001d023738					Zm00001d027558	Zm00001d052749		Zm00001d047946		Zm00001d033186
	Zm00001d021933	Zm00001d013348	Zm00001d008846	Zm00001d023779					Zm00001d027595	Zm00001d052751		Zm00001d048114		Zm00001d033216
	Zm00001d021946	Zm00001d013362	Zm00001d008855	Zm00001d023804					Zm00001d027621	Zm00001d052797		Zm00001d048149		Zm00001d033312
	Zm00001d021950	Zm00001d013425	Zm00001d008866	Zm00001d023899					Zm00001d027659	Zm00001d053138		Zm00001d048234		Zm00001d033339
	Zm00001d022069	Zm00001d013431	Zm00001d008870	Zm00001d023904					Zm00001d027694	Zm00001d053181		Zm00001d048400		Zm00001d033369
	Zm00001d022085	Zm00001d013446	Zm00001d008874	Zm00001d023939					Zm00001d027723	Zm00001d053283		Zm00001d048403		Zm00001d033421
	Zm00001d022107	Zm00001d013489	Zm00001d008890	Zm00001d024047					Zm00001d027757	Zm00001d053295		Zm00001d048535		Zm00001d033522
	Zm00001d022111	Zm00001d013499	Zm00001d008898	Zm00001d024160					Zm00001d027768	Zm00001d053313		Zm00001d048575		Zm00001d033575
	Zm00001d022126	Zm00001d013507	Zm00001d008929	Zm00001d024248					Zm00001d027809	Zm00001d053547		Zm00001d048924		Zm00001d033734
	Zm00001d022209	Zm00001d013546	Zm00001d008975	Zm00001d024319					Zm00001d027841	Zm00001d053633		Zm00001d049228		Zm00001d033738
	Zm00001d022231	Zm00001d013571	Zm00001d008976	Zm00001d024338					Zm00001d027982	Zm00001d053765		Zm00001d049293		Zm00001d033786
	Zm00001d022241	Zm00001d013573	Zm00001d008977	Zm00001d024530					Zm00001d028054	Zm00001d053983		Zm00001d049399		Zm00001d033817
	Zm00001d022244	Zm00001d013578	Zm00001d008997	Zm00001d024573					Zm00001d028144			Zm00001d049409		Zm00001d033859
	Zm00001d022272	Zm00001d013596	Zm00001d009007	Zm00001d024777					Zm00001d028151			Zm00001d049469		Zm00001d033902
	Zm00001d022354	Zm00001d013645	Zm00001d009041	Zm00001d024891					Zm00001d028154			Zm00001d049501		Zm00001d033917
	Zm00001d022406	Zm00001d013667	Zm00001d009077	Zm00001d024904					Zm00001d028230			Zm00001d049540		Zm00001d033919
	Zm00001d022604	Zm00001d013706	Zm00001d009091	Zm00001d024926					Zm00001d028240			Zm00001d049641		Zm00001d033931
	Zm00001d022608	Zm00001d013799	Zm00001d009097	Zm00001d024935					Zm00001d028293			Zm00001d049790		Zm00001d033995
	Zm00001d022637	Zm00001d013847	Zm00001d009103	Zm00001d024967					Zm00001d028344			Zm00001d049950		Zm00001d033999
	Zm00001d023238	Zm00001d013859	Zm00001d009127	Zm00001d025002					Zm00001d028368			Zm00001d050054		Zm00001d034038
	Zm00001d023243	Zm00001d013915	Zm00001d009163	Zm00001d025036					Zm00001d028369			Zm00001d050099		Zm00001d034062
	Zm00001d023260	Zm00001d013964	Zm00001d009233	Zm00001d025047					Zm00001d028389			Zm00001d050106		Zm00001d034077
	Zm00001d023265	Zm00001d013976	Zm00001d009324	Zm00001d025167					Zm00001d028406			Zm00001d050409		Zm00001d034112
	Zm00001d023339	Zm00001d013982	Zm00001d009403	Zm00001d025170					Zm00001d028408			Zm00001d050498		Zm00001d034371
	Zm00001d023360	Zm00001d014017	Zm00001d009417	Zm00001d025199					Zm00001d028471			Zm00001d050604		Zm00001d034547
	Zm00001d023384	Zm00001d014060	Zm00001d009426	Zm00001d025201					Zm00001d028474			Zm00001d050642		Zm00001d034638
	Zm00001d023390	Zm00001d014066	Zm00001d009450	Zm00001d025208					Zm00001d028561			Zm00001d050783		Zm00001d034698
	Zm00001d023411	Zm00001d014083	Zm00001d009476	Zm00001d025238					Zm00001d028562			Zm00001d050897		Zm00001d034729
	Zm00001d023450	Zm00001d014102	Zm00001d009502	Zm00001d025240					Zm00001d028601			Zm00001d051021		Zm00001d034730
	Zm00001d023461	Zm00001d014122	Zm00001d009503	Zm00001d025258					Zm00001d028651			Zm00001d051404		Zm00001d034776
	Zm00001d023468	Zm00001d014126	Zm00001d009504	Zm00001d025352					Zm00001d028686			Zm00001d051420		Zm00001d034807
	Zm00001d023523	Zm00001d014198	Zm00001d009512	Zm00001d025353					Zm00001d028720			Zm00001d051442		Zm00001d034808
	Zm00001d023631	Zm00001d014199	Zm00001d009549	Zm00001d025354					Zm00001d028744			Zm00001d051478		Zm00001d034891
	Zm00001d023713	Zm00001d014203	Zm00001d009555	Zm00001d025412					Zm00001d028931			Zm00001d051608		Zm00001d034892
	Zm00001d023729	Zm00001d014241	Zm00001d009562	Zm00001d025589					Zm00001d028995			Zm00001d051615		Zm00001d034931
	Zm00001d023749	Zm00001d014284	Zm00001d009583	Zm00001d025619					Zm00001d029031			Zm00001d051804		Zm00001d035024
	Zm00001d023919	Zm00001d014291	Zm00001d009626	Zm00001d025788					Zm00001d029049			Zm00001d051981		Zm00001d035087
	Zm00001d023941	Zm00001d014313	Zm00001d009634	Zm00001d025875					Zm00001d029096			Zm00001d052144		Zm00001d035201
	Zm00001d023990	Zm00001d014376	Zm00001d009652	Zm00001d025896					Zm00001d029101			Zm00001d052186		Zm00001d035312
	Zm00001d024059	Zm00001d014383	Zm00001d009653	Zm00001d025944					Zm00001d029102			Zm00001d052218		Zm00001d035561
	Zm00001d024105	Zm00001d014445	Zm00001d009660	Zm00001d025948					Zm00001d029126			Zm00001d052391		Zm00001d035757
	Zm00001d024220	Zm00001d014446	Zm00001d009717	Zm00001d025950					Zm00001d029150			Zm00001d052682		Zm00001d035761
	Zm00001d024222	Zm00001d014467	Zm00001d009723	Zm00001d025984					Zm00001d029183			Zm00001d052796		Zm00001d035934
	Zm00001d024333	Zm00001d014486	Zm00001d009724	Zm00001d025998					Zm00001d029394			Zm00001d052816		Zm00001d036001
	Zm00001d024376	Zm00001d014596	Zm00001d009740	Zm00001d026018					Zm00001d029418			Zm00001d052827		Zm00001d036196
	Zm00001d024523	Zm00001d014609	Zm00001d009749	Zm00001d026028					Zm00001d029461			Zm00001d053545		Zm00001d036241
	Zm00001d024568	Zm00001d014616	Zm00001d009753	Zm00001d026031					Zm00001d029497			Zm00001d053580		Zm00001d036416
	Zm00001d024621	Zm00001d014666	Zm00001d009761	Zm00001d026046					Zm00001d029502			Zm00001d053642		Zm00001d036455
	Zm00001d024625	Zm00001d014704	Zm00001d009762	Zm00001d026066					Zm00001d029716			Zm00001d053716		Zm00001d036755
	Zm00001d024634	Zm00001d014726	Zm00001d009765	Zm00001d026068					Zm00001d029723			Zm00001d053819		Zm00001d037094
	Zm00001d024765	Zm00001d014744	Zm00001d009771	Zm00001d026104					Zm00001d029736			Zm00001d053925		Zm00001d037252
	Zm00001d024784	Zm00001d014761	Zm00001d009792	Zm00001d026113					Zm00001d029745			Zm00001d053981		Zm00001d037267
	Zm00001d024807	Zm00001d014772	Zm00001d009824	Zm00001d026120					Zm00001d029776			Zm00001d054067		Zm00001d037275
	Zm00001d024830	Zm00001d014865	Zm00001d009840	Zm00001d026126					Zm00001d029848			Zm00001d054089		Zm00001d037304
	Zm00001d024853	Zm00001d014889	Zm00001d009859	Zm00001d026129					Zm00001d029853			__ambiguous		Zm00001d037371
	Zm00001d024933	Zm00001d014918	Zm00001d009866	Zm00001d026131					Zm00001d029869					Zm00001d037538
	Zm00001d024946	Zm00001d014958	Zm00001d009873	Zm00001d026137					Zm00001d029892					Zm00001d037650
	Zm00001d024965	Zm00001d014962	Zm00001d009888	Zm00001d026160					Zm00001d029898					Zm00001d037713
	Zm00001d025060	Zm00001d014973	Zm00001d009891	Zm00001d026189					Zm00001d029932					Zm00001d037828
	Zm00001d025103	Zm00001d015007	Zm00001d009902	Zm00001d026241					Zm00001d029965					Zm00001d037843
	Zm00001d025128	Zm00001d015031	Zm00001d009910	Zm00001d026268					Zm00001d029983					Zm00001d037932
	Zm00001d025195	Zm00001d015037	Zm00001d009965	Zm00001d026291					Zm00001d030005					Zm00001d037941
	Zm00001d025210	Zm00001d015085	Zm00001d009971	Zm00001d026296					Zm00001d030037					Zm00001d037951
	Zm00001d025228	Zm00001d015126	Zm00001d009990	Zm00001d026351					Zm00001d030127					Zm00001d037981
	Zm00001d025310	Zm00001d015204	Zm00001d010009	Zm00001d026397					Zm00001d030153					Zm00001d037992
	Zm00001d025414	Zm00001d015205	Zm00001d010030	Zm00001d026401					Zm00001d030159					Zm00001d038020
	Zm00001d025544	Zm00001d015217	Zm00001d010033	Zm00001d026415					Zm00001d030533					Zm00001d038046
	Zm00001d025670	Zm00001d015226	Zm00001d010048	Zm00001d026530					Zm00001d030623					Zm00001d038186
	Zm00001d025734	Zm00001d015268	Zm00001d010109	Zm00001d026535					Zm00001d030688					Zm00001d038192
	Zm00001d025757	Zm00001d015275	Zm00001d010120	Zm00001d026576					Zm00001d030759					Zm00001d038211
	Zm00001d025834	Zm00001d015300	Zm00001d010149	Zm00001d026701					Zm00001d030767					Zm00001d038330
	Zm00001d025845	Zm00001d015374	Zm00001d010190	Zm00001d027283					Zm00001d030774					Zm00001d038436
	Zm00001d025920	Zm00001d015406	Zm00001d010207	Zm00001d027355					Zm00001d030859					Zm00001d038475
	Zm00001d025967	Zm00001d015420	Zm00001d010220	Zm00001d027387					Zm00001d030915					Zm00001d038533
	Zm00001d026056	Zm00001d015484	Zm00001d010221	Zm00001d027389					Zm00001d031132					Zm00001d038543
	Zm00001d026067	Zm00001d015493	Zm00001d010234	Zm00001d027411					Zm00001d031213					Zm00001d038572
	Zm00001d026121	Zm00001d015513	Zm00001d010235	Zm00001d027444					Zm00001d031232					Zm00001d038644
	Zm00001d026147	Zm00001d015549	Zm00001d010241	Zm00001d027477					Zm00001d031253					Zm00001d038647
	Zm00001d026156	Zm00001d015570	Zm00001d010258	Zm00001d027519					Zm00001d031290					Zm00001d038689
	Zm00001d026192	Zm00001d015579	Zm00001d010271	Zm00001d027540					Zm00001d031300					Zm00001d038768
	Zm00001d026194	Zm00001d015589	Zm00001d010284	Zm00001d027665					Zm00001d031303					Zm00001d038832
	Zm00001d026252	Zm00001d015599	Zm00001d010304	Zm00001d027703					Zm00001d031325					Zm00001d038838
	Zm00001d026348	Zm00001d015658	Zm00001d010315	Zm00001d027812					Zm00001d031349					Zm00001d038857
	Zm00001d026377	Zm00001d015720	Zm00001d010325	Zm00001d027874					Zm00001d031423					Zm00001d038905
	Zm00001d026383	Zm00001d015777	Zm00001d010385	Zm00001d027878					Zm00001d031441					Zm00001d038923
	Zm00001d026483	Zm00001d015779	Zm00001d010402	Zm00001d027881					Zm00001d031484					Zm00001d039090
	Zm00001d026515	Zm00001d015842	Zm00001d010403	Zm00001d027939					Zm00001d031494					Zm00001d039106
	Zm00001d026563	Zm00001d015893	Zm00001d010413	Zm00001d027965					Zm00001d031602					Zm00001d039233
	Zm00001d026577	Zm00001d015917	Zm00001d010448	Zm00001d027966					Zm00001d031732					Zm00001d039240
	Zm00001d026607	Zm00001d015945	Zm00001d010451	Zm00001d028011					Zm00001d031899					Zm00001d039267
	Zm00001d026700	Zm00001d015952	Zm00001d010470	Zm00001d028026					Zm00001d031945					Zm00001d039305
	Zm00001d027265	Zm00001d015955	Zm00001d010482	Zm00001d028039					Zm00001d032153					Zm00001d039403
	Zm00001d027341	Zm00001d015962	Zm00001d010488	Zm00001d028083					Zm00001d032156					Zm00001d039465
	Zm00001d027353	Zm00001d015976	Zm00001d010500	Zm00001d028086					Zm00001d032215					Zm00001d039498
	Zm00001d027369	Zm00001d015989	Zm00001d010519	Zm00001d028129					Zm00001d032222					Zm00001d039563
	Zm00001d027371	Zm00001d015992	Zm00001d010527	Zm00001d028319					Zm00001d032292					Zm00001d039611
	Zm00001d027481	Zm00001d015999	Zm00001d010537	Zm00001d028339					Zm00001d032300					Zm00001d039612
	Zm00001d027484	Zm00001d016008	Zm00001d010554	Zm00001d028348					Zm00001d032311					Zm00001d039638
	Zm00001d027508	Zm00001d016009	Zm00001d010574	Zm00001d028360					Zm00001d032331					Zm00001d039664
	Zm00001d027548	Zm00001d016019	Zm00001d010589	Zm00001d028375					Zm00001d032332					Zm00001d039762
	Zm00001d027557	Zm00001d016049	Zm00001d010590	Zm00001d028398					Zm00001d032346					Zm00001d039770
	Zm00001d027612	Zm00001d016100	Zm00001d010602	Zm00001d028400					Zm00001d032359					Zm00001d039790
	Zm00001d027701	Zm00001d016105	Zm00001d010625	Zm00001d028401					Zm00001d032380					Zm00001d039837
	Zm00001d027722	Zm00001d016134	Zm00001d010649	Zm00001d028456					Zm00001d032383					Zm00001d039916
	Zm00001d027734	Zm00001d016160	Zm00001d010650	Zm00001d028537					Zm00001d032385					Zm00001d040026
	Zm00001d027752	Zm00001d016219	Zm00001d010652	Zm00001d028560					Zm00001d032475					Zm00001d040027
	Zm00001d027763	Zm00001d016256	Zm00001d010657	Zm00001d028608					Zm00001d032552					Zm00001d040028
	Zm00001d027802	Zm00001d016388	Zm00001d010710	Zm00001d028612					Zm00001d032576					Zm00001d040126
	Zm00001d027847	Zm00001d016441	Zm00001d010727	Zm00001d028675					Zm00001d032688					Zm00001d040364
	Zm00001d027850	Zm00001d016506	Zm00001d010736	Zm00001d028687					Zm00001d032703					Zm00001d040381
	Zm00001d027851	Zm00001d016530	Zm00001d010754	Zm00001d028759					Zm00001d032850					Zm00001d040503
	Zm00001d027886	Zm00001d016567	Zm00001d010783	Zm00001d028796					Zm00001d033018					Zm00001d040561
	Zm00001d027893	Zm00001d016674	Zm00001d010792	Zm00001d028830					Zm00001d033038					Zm00001d040752
	Zm00001d027897	Zm00001d016690	Zm00001d010793	Zm00001d028867					Zm00001d033048					Zm00001d040954
	Zm00001d027992	Zm00001d016708	Zm00001d010798	Zm00001d028925					Zm00001d033098					Zm00001d040977
	Zm00001d028002	Zm00001d016731	Zm00001d010803	Zm00001d028984					Zm00001d033150					Zm00001d041035
	Zm00001d028113	Zm00001d016768	Zm00001d010804	Zm00001d029038					Zm00001d033187					Zm00001d041362
	Zm00001d028172	Zm00001d016771	Zm00001d010815	Zm00001d029173					Zm00001d033275					Zm00001d041445
	Zm00001d028183	Zm00001d016800	Zm00001d010819	Zm00001d029177					Zm00001d033344					Zm00001d041491
	Zm00001d028208	Zm00001d016802	Zm00001d010824	Zm00001d029196					Zm00001d033496					Zm00001d041495
	Zm00001d028265	Zm00001d016826	Zm00001d010835	Zm00001d029515					Zm00001d033574					Zm00001d041586
	Zm00001d028296	Zm00001d016853	Zm00001d010840	Zm00001d029527					Zm00001d033704					Zm00001d041776
	Zm00001d028303	Zm00001d016855	Zm00001d010842	Zm00001d029567					Zm00001d033717					Zm00001d041777
	Zm00001d028362	Zm00001d016874	Zm00001d010859	Zm00001d029595					Zm00001d033787					Zm00001d041850
	Zm00001d028386	Zm00001d016893	Zm00001d010880	Zm00001d029604					Zm00001d033790					Zm00001d041963
	Zm00001d028431	Zm00001d016897	Zm00001d010912	Zm00001d029607					Zm00001d033873					Zm00001d042241
	Zm00001d028436	Zm00001d016910	Zm00001d010936	Zm00001d029626					Zm00001d033874					Zm00001d042319
	Zm00001d028526	Zm00001d016941	Zm00001d010946	Zm00001d029636					Zm00001d033910					Zm00001d042325
	Zm00001d028539	Zm00001d016979	Zm00001d010950	Zm00001d029675					Zm00001d033922					Zm00001d042463
	Zm00001d028603	Zm00001d017069	Zm00001d010957	Zm00001d029747					Zm00001d033985					Zm00001d042718
	Zm00001d028653	Zm00001d017079	Zm00001d010961	Zm00001d029768					Zm00001d033987					Zm00001d042898
	Zm00001d028655	Zm00001d017091	Zm00001d010967	Zm00001d029840					Zm00001d033990					Zm00001d042901
	Zm00001d028806	Zm00001d017111	Zm00001d011005	Zm00001d029888					Zm00001d034007					Zm00001d042905
	Zm00001d028810	Zm00001d017120	Zm00001d011078	Zm00001d029889					Zm00001d034031					Zm00001d042907
	Zm00001d028910	Zm00001d017139	Zm00001d011083	Zm00001d029923					Zm00001d034143					Zm00001d042930
	Zm00001d028968	Zm00001d017145	Zm00001d011089	Zm00001d029937					Zm00001d034175					Zm00001d043071
	Zm00001d028992	Zm00001d017153	Zm00001d011091	Zm00001d030098					Zm00001d034179					Zm00001d043158
	Zm00001d029028	Zm00001d017167	Zm00001d011111	Zm00001d030139					Zm00001d034453					Zm00001d043294
	Zm00001d029085	Zm00001d017187	Zm00001d011131	Zm00001d030143					Zm00001d034521					Zm00001d043378
	Zm00001d029089	Zm00001d017276	Zm00001d011132	Zm00001d030157					Zm00001d034533					Zm00001d043406
	Zm00001d029099	Zm00001d017284	Zm00001d011140	Zm00001d030167					Zm00001d034558					Zm00001d043410
	Zm00001d029154	Zm00001d017334	Zm00001d011168	Zm00001d030171					Zm00001d034629					Zm00001d043588
	Zm00001d029190	Zm00001d017392	Zm00001d011195	Zm00001d030305					Zm00001d034665					Zm00001d043834
	Zm00001d029202	Zm00001d017422	Zm00001d011204	Zm00001d030308					Zm00001d034713					Zm00001d043909
	Zm00001d029218	Zm00001d017435	Zm00001d011213	Zm00001d030316					Zm00001d034718					Zm00001d043929
	Zm00001d029242	Zm00001d017486	Zm00001d011222	Zm00001d030328					Zm00001d034768					Zm00001d043938
	Zm00001d029246	Zm00001d017503	Zm00001d011231	Zm00001d030361					Zm00001d034865					Zm00001d043962
	Zm00001d029336	Zm00001d017531	Zm00001d011233	Zm00001d030370					Zm00001d034868					Zm00001d044139
	Zm00001d029360	Zm00001d017534	Zm00001d011272	Zm00001d030470					Zm00001d034900					Zm00001d044212
	Zm00001d029361	Zm00001d017547	Zm00001d011283	Zm00001d030581					Zm00001d034919					Zm00001d044232
	Zm00001d029389	Zm00001d017558	Zm00001d011290	Zm00001d030656					Zm00001d034937					Zm00001d044246
	Zm00001d029426	Zm00001d017564	Zm00001d011298	Zm00001d031009					Zm00001d035002					Zm00001d044247
	Zm00001d029483	Zm00001d017607	Zm00001d011330	Zm00001d031118					Zm00001d035034					Zm00001d044273
	Zm00001d029498	Zm00001d017613	Zm00001d011333	Zm00001d031161					Zm00001d035044					Zm00001d044274
	Zm00001d029519	Zm00001d017621	Zm00001d011335	Zm00001d031217					Zm00001d035178					Zm00001d044281
	Zm00001d029559	Zm00001d017646	Zm00001d011379	Zm00001d031470					Zm00001d035185					Zm00001d044283
	Zm00001d029560	Zm00001d017670	Zm00001d011398	Zm00001d031480					Zm00001d035212					Zm00001d044301
	Zm00001d029645	Zm00001d017671	Zm00001d011401	Zm00001d031485					Zm00001d035270					Zm00001d044593
	Zm00001d029649	Zm00001d017711	Zm00001d011447	Zm00001d031527					Zm00001d035300					Zm00001d044605
	Zm00001d029663	Zm00001d017714	Zm00001d011478	Zm00001d031554					Zm00001d035440					Zm00001d044747
	Zm00001d029669	Zm00001d017726	Zm00001d011492	Zm00001d031688					Zm00001d035629					Zm00001d044759
	Zm00001d029705	Zm00001d017746	Zm00001d011499	Zm00001d031705					Zm00001d035634					Zm00001d044838
	Zm00001d029714	Zm00001d017799	Zm00001d011534	Zm00001d031724					Zm00001d035657					Zm00001d044845
	Zm00001d029784	Zm00001d017813	Zm00001d011551	Zm00001d031730					Zm00001d035713					Zm00001d045076
	Zm00001d029814	Zm00001d017821	Zm00001d011560	Zm00001d031736					Zm00001d035737					Zm00001d045163
	Zm00001d029818	Zm00001d017852	Zm00001d011573	Zm00001d031817					Zm00001d035815					Zm00001d045507
	Zm00001d029856	Zm00001d017880	Zm00001d011580	Zm00001d031845					Zm00001d035916					Zm00001d045533
	Zm00001d029886	Zm00001d017885	Zm00001d011588	Zm00001d031863					Zm00001d035937					Zm00001d045555
	Zm00001d029906	Zm00001d017894	Zm00001d011596	Zm00001d031892					Zm00001d036014					Zm00001d045603
	Zm00001d030011	Zm00001d017918	Zm00001d011606	Zm00001d032072					Zm00001d036103					Zm00001d045721
	Zm00001d030191	Zm00001d018043	Zm00001d011617	Zm00001d032162					Zm00001d036337					Zm00001d046047
	Zm00001d030556	Zm00001d018059	Zm00001d011634	Zm00001d032206					Zm00001d036340					Zm00001d046187
	Zm00001d030618	Zm00001d018077	Zm00001d011643	Zm00001d032229					Zm00001d036371					Zm00001d046426
	Zm00001d030732	Zm00001d018098	Zm00001d011652	Zm00001d032293					Zm00001d036499					Zm00001d046429
	Zm00001d030762	Zm00001d018099	Zm00001d011655	Zm00001d032338					Zm00001d036557					Zm00001d046485
	Zm00001d030850	Zm00001d018141	Zm00001d011684	Zm00001d032344					Zm00001d036630					Zm00001d046583
	Zm00001d030858	Zm00001d018150	Zm00001d011700	Zm00001d032363					Zm00001d036738					Zm00001d046587
	Zm00001d030867	Zm00001d018178	Zm00001d011707	Zm00001d032370					Zm00001d036919					Zm00001d046596
	Zm00001d030888	Zm00001d018234	Zm00001d011721	Zm00001d032443					Zm00001d036950					Zm00001d046630
	Zm00001d031042	Zm00001d018276	Zm00001d011738	Zm00001d032461					Zm00001d036991					Zm00001d046672
	Zm00001d031203	Zm00001d018335	Zm00001d011742	Zm00001d032480					Zm00001d037115					Zm00001d046690
	Zm00001d031229	Zm00001d018341	Zm00001d011750	Zm00001d032497					Zm00001d037149					Zm00001d046749
	Zm00001d031231	Zm00001d018343	Zm00001d011762	Zm00001d032500					Zm00001d037150					Zm00001d046866
	Zm00001d031259	Zm00001d018380	Zm00001d011766	Zm00001d032533					Zm00001d037228					Zm00001d046959
	Zm00001d031289	Zm00001d018394	Zm00001d011771	Zm00001d032587					Zm00001d037273					Zm00001d047028
	Zm00001d031310	Zm00001d018419	Zm00001d011786	Zm00001d032591					Zm00001d037278					Zm00001d047259
	Zm00001d031534	Zm00001d018430	Zm00001d011803	Zm00001d032692					Zm00001d037361					Zm00001d047260
	Zm00001d031535	Zm00001d018455	Zm00001d011805	Zm00001d032788					Zm00001d037383					Zm00001d047329
	Zm00001d031555	Zm00001d018462	Zm00001d011812	Zm00001d032805					Zm00001d037385					Zm00001d047828
	Zm00001d031614	Zm00001d018506	Zm00001d011831	Zm00001d032852					Zm00001d037515					Zm00001d047888
	Zm00001d031660	Zm00001d018522	Zm00001d011882	Zm00001d032893					Zm00001d037532					Zm00001d047933
	Zm00001d031701	Zm00001d018529	Zm00001d011898	Zm00001d032976					Zm00001d037550					Zm00001d047970
	Zm00001d031717	Zm00001d018609	Zm00001d011900	Zm00001d033005					Zm00001d037631					Zm00001d047983
	Zm00001d031726	Zm00001d018611	Zm00001d011908	Zm00001d033082					Zm00001d037717					Zm00001d048021
	Zm00001d031729	Zm00001d018628	Zm00001d011915	Zm00001d033160					Zm00001d037751					Zm00001d048085
	Zm00001d031799	Zm00001d018630	Zm00001d011922	Zm00001d033174					Zm00001d037779					Zm00001d048368
	Zm00001d031835	Zm00001d018665	Zm00001d011941	Zm00001d033248					Zm00001d037783					Zm00001d048563
	Zm00001d031958	Zm00001d018691	Zm00001d011952	Zm00001d033278					Zm00001d037797					Zm00001d048564
	Zm00001d031975	Zm00001d018738	Zm00001d011963	Zm00001d033279					Zm00001d037934					Zm00001d048628
	Zm00001d032019	Zm00001d018758	Zm00001d011970	Zm00001d033290					Zm00001d038029					Zm00001d048689
	Zm00001d032035	Zm00001d018765	Zm00001d011983	Zm00001d033457					Zm00001d038047					Zm00001d048741
	Zm00001d032051	Zm00001d018787	Zm00001d011997	Zm00001d033478					Zm00001d038049					Zm00001d048796
	Zm00001d032060	Zm00001d018801	Zm00001d012032	Zm00001d033484					Zm00001d038126					Zm00001d048841
	Zm00001d032084	Zm00001d018803	Zm00001d012034	Zm00001d033504					Zm00001d038146					Zm00001d049000
	Zm00001d032148	Zm00001d018810	Zm00001d012061	Zm00001d033516					Zm00001d038161					Zm00001d049174
	Zm00001d032158	Zm00001d018839	Zm00001d012081	Zm00001d033563					Zm00001d038163					Zm00001d049294
	Zm00001d032175	Zm00001d018857	Zm00001d012086	Zm00001d033585					Zm00001d038181					Zm00001d049416
	Zm00001d032187	Zm00001d018916	Zm00001d012092	Zm00001d033641					Zm00001d038209					Zm00001d049479
	Zm00001d032190	Zm00001d018967	Zm00001d012103	Zm00001d033644					Zm00001d038274					Zm00001d049495
	Zm00001d032264	Zm00001d018983	Zm00001d012109	Zm00001d033652					Zm00001d038465					Zm00001d049738
	Zm00001d032308	Zm00001d019048	Zm00001d012121	Zm00001d033669					Zm00001d038471					Zm00001d049835
	Zm00001d032361	Zm00001d019052	Zm00001d012130	Zm00001d033673					Zm00001d038514					Zm00001d049858
	Zm00001d032375	Zm00001d019075	Zm00001d012156	Zm00001d033744					Zm00001d038732					Zm00001d049881
	Zm00001d032399	Zm00001d019078	Zm00001d012159	Zm00001d033745					Zm00001d038751					Zm00001d049904
	Zm00001d032438	Zm00001d019108	Zm00001d012166	Zm00001d033793					Zm00001d039099					Zm00001d049933
	Zm00001d032481	Zm00001d019124	Zm00001d012197	Zm00001d033843					Zm00001d039104					Zm00001d050092
	Zm00001d032527	Zm00001d019137	Zm00001d012204	Zm00001d033861					Zm00001d039142					Zm00001d050100
	Zm00001d032539	Zm00001d019165	Zm00001d012240	Zm00001d033945					Zm00001d039194					Zm00001d050254
	Zm00001d032555	Zm00001d019217	Zm00001d012275	Zm00001d033955					Zm00001d039197					Zm00001d050300
	Zm00001d032556	Zm00001d019304	Zm00001d012283	Zm00001d034026					Zm00001d039260					Zm00001d050551
	Zm00001d032560	Zm00001d019327	Zm00001d012295	Zm00001d034037					Zm00001d039310					Zm00001d050643
	Zm00001d032566	Zm00001d019329	Zm00001d012302	Zm00001d034072					Zm00001d039328					Zm00001d050697
	Zm00001d032605	Zm00001d019411	Zm00001d012306	Zm00001d034125					Zm00001d039437					Zm00001d050755
	Zm00001d032681	Zm00001d019423	Zm00001d012314	Zm00001d034129					Zm00001d039456					Zm00001d050824
	Zm00001d032808	Zm00001d019463	Zm00001d012321	Zm00001d034278					Zm00001d039492					Zm00001d050969
	Zm00001d032819	Zm00001d019520	Zm00001d012327	Zm00001d034405					Zm00001d039514					Zm00001d051016
	Zm00001d032825	Zm00001d019591	Zm00001d012328	Zm00001d034406					Zm00001d039607					Zm00001d051065
	Zm00001d032831	Zm00001d019597	Zm00001d012433	Zm00001d034414					Zm00001d039643					Zm00001d051403
	Zm00001d032859	Zm00001d019629	Zm00001d012439	Zm00001d034497					Zm00001d039657					Zm00001d051569
	Zm00001d032902	Zm00001d019861	Zm00001d012443	Zm00001d034511					Zm00001d039674					Zm00001d051590
	Zm00001d032911	Zm00001d019981	Zm00001d012447	Zm00001d034600					Zm00001d039685					Zm00001d051662
	Zm00001d032919	Zm00001d019990	Zm00001d012459	Zm00001d034628					Zm00001d039687					Zm00001d051675
	Zm00001d032926	Zm00001d020002	Zm00001d012501	Zm00001d034635					Zm00001d039698					Zm00001d051741
	Zm00001d032999	Zm00001d020018	Zm00001d012503	Zm00001d034678					Zm00001d039746					Zm00001d051754
	Zm00001d033024	Zm00001d020025	Zm00001d012505	Zm00001d034701					Zm00001d039786					Zm00001d051839
	Zm00001d033047	Zm00001d020036	Zm00001d012522	Zm00001d034711					Zm00001d039816					Zm00001d051869
	Zm00001d033104	Zm00001d020043	Zm00001d012536	Zm00001d034745					Zm00001d039904					Zm00001d051923
	Zm00001d033168	Zm00001d020052	Zm00001d012546	Zm00001d034751					Zm00001d039933					Zm00001d051948
	Zm00001d033232	Zm00001d020064	Zm00001d012549	Zm00001d034766					Zm00001d039935					Zm00001d052224
	Zm00001d033267	Zm00001d020133	Zm00001d012563	Zm00001d034818					Zm00001d039936					Zm00001d052264
	Zm00001d033316	Zm00001d020170	Zm00001d012571	Zm00001d034853					Zm00001d039941					Zm00001d052385
	Zm00001d033366	Zm00001d020332	Zm00001d012577	Zm00001d034858					Zm00001d040034					Zm00001d052389
	Zm00001d033415	Zm00001d020345	Zm00001d012599	Zm00001d034918					Zm00001d040158					Zm00001d052416
	Zm00001d033531	Zm00001d020355	Zm00001d012601	Zm00001d034933					Zm00001d040202					Zm00001d052586
	Zm00001d033539	Zm00001d020390	Zm00001d012605	Zm00001d035094					Zm00001d040246					Zm00001d052651
	Zm00001d033637	Zm00001d020403	Zm00001d012611	Zm00001d035119					Zm00001d040263					Zm00001d052660
	Zm00001d033666	Zm00001d020426	Zm00001d012623	Zm00001d035233					Zm00001d040544					Zm00001d052799
	Zm00001d033671	Zm00001d020434	Zm00001d012627	Zm00001d035256					Zm00001d040625					Zm00001d052864
	Zm00001d033674	Zm00001d020442	Zm00001d012652	Zm00001d035267					Zm00001d040659					Zm00001d052903
	Zm00001d033680	Zm00001d020460	Zm00001d012656	Zm00001d035304					Zm00001d040660					Zm00001d053122
	Zm00001d033684	Zm00001d020485	Zm00001d012667	Zm00001d035319					Zm00001d040818					Zm00001d053177
	Zm00001d033730	Zm00001d020511	Zm00001d012671	Zm00001d035434					Zm00001d040979					Zm00001d053197
	Zm00001d033898	Zm00001d020603	Zm00001d012679	Zm00001d035473					Zm00001d041191					Zm00001d053399
	Zm00001d033903	Zm00001d020607	Zm00001d012682	Zm00001d035481					Zm00001d041343					Zm00001d053586
	Zm00001d034011	Zm00001d020645	Zm00001d012709	Zm00001d035514					Zm00001d041741					Zm00001d053622
	Zm00001d034074	Zm00001d020664	Zm00001d012729	Zm00001d035526					Zm00001d041763					Zm00001d053623
	Zm00001d034104	Zm00001d020692	Zm00001d012754	Zm00001d035535					Zm00001d041804					Zm00001d053800
	Zm00001d034189	Zm00001d020694	Zm00001d012774	Zm00001d035569					Zm00001d041948					Zm00001d053826
	Zm00001d034196	Zm00001d020738	Zm00001d012779	Zm00001d035578					Zm00001d041972					Zm00001d053829
	Zm00001d034359	Zm00001d020744	Zm00001d012800	Zm00001d035679					Zm00001d042050					Zm00001d053891
	Zm00001d034422	Zm00001d020764	Zm00001d012811	Zm00001d035889					Zm00001d042066					Zm00001d053968
	Zm00001d034551	Zm00001d020780	Zm00001d012814	Zm00001d035960					Zm00001d042108					Zm00001d053987
	Zm00001d034630	Zm00001d020787	Zm00001d012826	Zm00001d035975					Zm00001d042142					Zm00001d054003
	Zm00001d034705	Zm00001d020793	Zm00001d012844	Zm00001d036247					Zm00001d042143					Zm00001d054017
	Zm00001d034733	Zm00001d020810	Zm00001d012846	Zm00001d036255					Zm00001d042245					Zm00001d054038
	Zm00001d034764	Zm00001d020876	Zm00001d012869	Zm00001d036306					Zm00001d042328					Zm00001d054069
	Zm00001d034784	Zm00001d020877	Zm00001d012875	Zm00001d036331					Zm00001d042344					Zm00001d054076
	Zm00001d034855	Zm00001d020932	Zm00001d012880	Zm00001d036558					Zm00001d042365					Zm00001d054107
	Zm00001d034893	Zm00001d020957	Zm00001d012890	Zm00001d036602					Zm00001d042397					zma-MIR159a
	Zm00001d034897	Zm00001d020974	Zm00001d012895	Zm00001d036692					Zm00001d042436					__no_feature
	Zm00001d034925	Zm00001d020977	Zm00001d012930	Zm00001d037004					Zm00001d042443
	Zm00001d034991	Zm00001d021026	Zm00001d012964	Zm00001d037114					Zm00001d042471
	Zm00001d034998	Zm00001d021122	Zm00001d012984	Zm00001d037155					Zm00001d042473
	Zm00001d035051	Zm00001d021177	Zm00001d013019	Zm00001d037164					Zm00001d042634
	Zm00001d035079	Zm00001d021225	Zm00001d013045	Zm00001d037200					Zm00001d042673
	Zm00001d035081	Zm00001d021231	Zm00001d013048	Zm00001d037213					Zm00001d042683
	Zm00001d035135	Zm00001d021282	Zm00001d013052	Zm00001d037246					Zm00001d042727
	Zm00001d035139	Zm00001d021295	Zm00001d013056	Zm00001d037317					Zm00001d042840
	Zm00001d035200	Zm00001d021299	Zm00001d013057	Zm00001d037381					Zm00001d042847
	Zm00001d035208	Zm00001d021304	Zm00001d013058	Zm00001d037384					Zm00001d042863
	Zm00001d035288	Zm00001d021310	Zm00001d013059	Zm00001d037387					Zm00001d042867
	Zm00001d035308	Zm00001d021320	Zm00001d013061	Zm00001d037408					Zm00001d042874
	Zm00001d035447	Zm00001d021336	Zm00001d013071	Zm00001d037484					Zm00001d042922
	Zm00001d035467	Zm00001d021338	Zm00001d013076	Zm00001d037729					Zm00001d042940
	Zm00001d035570	Zm00001d021360	Zm00001d013092	Zm00001d037766					Zm00001d043045
	Zm00001d035631	Zm00001d021403	Zm00001d013095	Zm00001d038087					Zm00001d043175
	Zm00001d035838	Zm00001d021410	Zm00001d013097	Zm00001d038106					Zm00001d043286
	Zm00001d036046	Zm00001d021417	Zm00001d013098	Zm00001d038131					Zm00001d043444
	Zm00001d036137	Zm00001d021458	Zm00001d013112	Zm00001d038149					Zm00001d043479
	Zm00001d036213	Zm00001d021459	Zm00001d013116	Zm00001d038155					Zm00001d043505
	Zm00001d036224	Zm00001d021461	Zm00001d013136	Zm00001d038229					Zm00001d043538
	Zm00001d036334	Zm00001d021491	Zm00001d013163	Zm00001d038267					Zm00001d043573
	Zm00001d036439	Zm00001d021494	Zm00001d013168	Zm00001d038371					Zm00001d043780
	Zm00001d036475	Zm00001d021495	Zm00001d013220	Zm00001d038599					Zm00001d043786
	Zm00001d036676	Zm00001d021512	Zm00001d013222	Zm00001d038626					Zm00001d043839
	Zm00001d036689	Zm00001d021520	Zm00001d013223	Zm00001d038682					Zm00001d043875
	Zm00001d036718	Zm00001d021532	Zm00001d013241	Zm00001d038688					Zm00001d043954
	Zm00001d036737	Zm00001d021572	Zm00001d013257	Zm00001d038695					Zm00001d043968
	Zm00001d036771	Zm00001d021577	Zm00001d013259	Zm00001d038742					Zm00001d043986
	Zm00001d036784	Zm00001d021584	Zm00001d013265	Zm00001d038861					Zm00001d043994
	Zm00001d036827	Zm00001d021632	Zm00001d013271	Zm00001d038875					Zm00001d044033
	Zm00001d036830	Zm00001d021659	Zm00001d013278	Zm00001d038910					Zm00001d044068
	Zm00001d036831	Zm00001d021664	Zm00001d013290	Zm00001d038971					Zm00001d044096
	Zm00001d036903	Zm00001d021698	Zm00001d013310	Zm00001d039012					Zm00001d044099
	Zm00001d036972	Zm00001d021699	Zm00001d013320	Zm00001d039043					Zm00001d044120
	Zm00001d037015	Zm00001d021718	Zm00001d013329	Zm00001d039166					Zm00001d044153
	Zm00001d037025	Zm00001d021752	Zm00001d013334	Zm00001d039169					Zm00001d044156
	Zm00001d037043	Zm00001d021754	Zm00001d013359	Zm00001d039343					Zm00001d044159
	Zm00001d037095	Zm00001d021755	Zm00001d013375	Zm00001d039362					Zm00001d044195
	Zm00001d037098	Zm00001d021802	Zm00001d013380	Zm00001d039371					Zm00001d044323
	Zm00001d037105	Zm00001d021804	Zm00001d013393	Zm00001d039391					Zm00001d044327
	Zm00001d037124	Zm00001d021841	Zm00001d013412	Zm00001d039400					Zm00001d044339
	Zm00001d037146	Zm00001d021895	Zm00001d013435	Zm00001d039539					Zm00001d044399
	Zm00001d037240	Zm00001d021896	Zm00001d013439	Zm00001d039597					Zm00001d044513
	Zm00001d037308	Zm00001d021899	Zm00001d013451	Zm00001d039670					Zm00001d044516
	Zm00001d037342	Zm00001d021931	Zm00001d013493	Zm00001d039683					Zm00001d044555
	Zm00001d037417	Zm00001d021935	Zm00001d013509	Zm00001d039686					Zm00001d044599
	Zm00001d037463	Zm00001d021952	Zm00001d013543	Zm00001d039701					Zm00001d044614
	Zm00001d037556	Zm00001d021962	Zm00001d013566	Zm00001d039726					Zm00001d044694
	Zm00001d037574	Zm00001d021985	Zm00001d013583	Zm00001d039821					Zm00001d044728
	Zm00001d037743	Zm00001d022010	Zm00001d013590	Zm00001d039860					Zm00001d044730
	Zm00001d037757	Zm00001d022060	Zm00001d013598	Zm00001d039874					Zm00001d044826
	Zm00001d037771	Zm00001d022071	Zm00001d013603	Zm00001d039987					Zm00001d044864
	Zm00001d037775	Zm00001d022092	Zm00001d013607	Zm00001d040040					Zm00001d044921
	Zm00001d037785	Zm00001d022099	Zm00001d013626	Zm00001d040125					Zm00001d044925
	Zm00001d037808	Zm00001d022102	Zm00001d013627	Zm00001d040147					Zm00001d045078
	Zm00001d037834	Zm00001d022163	Zm00001d013642	Zm00001d040171					Zm00001d045205
	Zm00001d037857	Zm00001d022166	Zm00001d013653	Zm00001d040212					Zm00001d045261
	Zm00001d037875	Zm00001d022179	Zm00001d013673	Zm00001d040275					Zm00001d045269
	Zm00001d037918	Zm00001d022189	Zm00001d013680	Zm00001d040278					Zm00001d045336
	Zm00001d037937	Zm00001d022200	Zm00001d013683	Zm00001d040361					Zm00001d045404
	Zm00001d037949	Zm00001d022239	Zm00001d013721	Zm00001d040446					Zm00001d045451
	Zm00001d037968	Zm00001d022302	Zm00001d013742	Zm00001d040470					Zm00001d045575
	Zm00001d037984	Zm00001d022314	Zm00001d013755	Zm00001d040475					Zm00001d045661
	Zm00001d038108	Zm00001d022364	Zm00001d013757	Zm00001d040509					Zm00001d045784
	Zm00001d038270	Zm00001d022367	Zm00001d013765	Zm00001d040603					Zm00001d045877
	Zm00001d038299	Zm00001d022424	Zm00001d013778	Zm00001d040650					Zm00001d045887
	Zm00001d038327	Zm00001d022456	Zm00001d013794	Zm00001d040672					Zm00001d046001
	Zm00001d038343	Zm00001d022475	Zm00001d013819	Zm00001d040726					Zm00001d046120
	Zm00001d038357	Zm00001d022477	Zm00001d013834	Zm00001d041004					Zm00001d046170
	Zm00001d038366	Zm00001d022480	Zm00001d013838	Zm00001d041135					Zm00001d046188
	Zm00001d038448	Zm00001d022510	Zm00001d013839	Zm00001d041192					Zm00001d046210
	Zm00001d038491	Zm00001d022516	Zm00001d013863	Zm00001d041243					Zm00001d046300
	Zm00001d038540	Zm00001d022529	Zm00001d013865	Zm00001d041443					Zm00001d046411
	Zm00001d038550	Zm00001d022550	Zm00001d013893	Zm00001d041511					Zm00001d046442
	Zm00001d038620	Zm00001d022574	Zm00001d013894	Zm00001d041590					Zm00001d046471
	Zm00001d038642	Zm00001d022600	Zm00001d013910	Zm00001d041603					Zm00001d046535
	Zm00001d038700	Zm00001d022622	Zm00001d013934	Zm00001d041669					Zm00001d046553
	Zm00001d038709	Zm00001d022630	Zm00001d013947	Zm00001d041712					Zm00001d046555
	Zm00001d038829	Zm00001d023223	Zm00001d013960	Zm00001d041833					Zm00001d046595
	Zm00001d038839	Zm00001d023258	Zm00001d013966	Zm00001d041880					Zm00001d046628
	Zm00001d038882	Zm00001d023294	Zm00001d014019	Zm00001d041889					Zm00001d046682
	Zm00001d038890	Zm00001d023298	Zm00001d014026	Zm00001d041973					Zm00001d046834
	Zm00001d038922	Zm00001d023333	Zm00001d014030	Zm00001d041993					Zm00001d046934
	Zm00001d039103	Zm00001d023336	Zm00001d014033	Zm00001d042022					Zm00001d047077
	Zm00001d039112	Zm00001d023376	Zm00001d014090	Zm00001d042048					Zm00001d047207
	Zm00001d039116	Zm00001d023387	Zm00001d014093	Zm00001d042084					Zm00001d047252
	Zm00001d039158	Zm00001d023504	Zm00001d014158	Zm00001d042127					Zm00001d047302
	Zm00001d039167	Zm00001d023522	Zm00001d014166	Zm00001d042132					Zm00001d047307
	Zm00001d039181	Zm00001d023536	Zm00001d014184	Zm00001d042158					Zm00001d047442
	Zm00001d039245	Zm00001d023539	Zm00001d014207	Zm00001d042357					Zm00001d047452
	Zm00001d039316	Zm00001d023543	Zm00001d014254	Zm00001d042425					Zm00001d047789
	Zm00001d039411	Zm00001d023565	Zm00001d014256	Zm00001d042527					Zm00001d047799
	Zm00001d039444	Zm00001d023664	Zm00001d014269	Zm00001d042578					Zm00001d047913
	Zm00001d039448	Zm00001d023682	Zm00001d014275	Zm00001d042582					Zm00001d048258
	Zm00001d039452	Zm00001d023694	Zm00001d014343	Zm00001d042619					Zm00001d048313
	Zm00001d039455	Zm00001d023707	Zm00001d014368	Zm00001d042641					Zm00001d048360
	Zm00001d039467	Zm00001d023760	Zm00001d014412	Zm00001d042730					Zm00001d048373
	Zm00001d039468	Zm00001d023792	Zm00001d014413	Zm00001d042760					Zm00001d048441
	Zm00001d039483	Zm00001d023869	Zm00001d014418	Zm00001d042796					Zm00001d048460
	Zm00001d039497	Zm00001d023887	Zm00001d014422	Zm00001d042828					Zm00001d048524
	Zm00001d039506	Zm00001d023908	Zm00001d014423	Zm00001d042837					Zm00001d048545
	Zm00001d039529	Zm00001d023929	Zm00001d014435	Zm00001d042880					Zm00001d048592
	Zm00001d039606	Zm00001d023950	Zm00001d014471	Zm00001d042899					Zm00001d048731
	Zm00001d039619	Zm00001d024141	Zm00001d014500	Zm00001d042954					Zm00001d048732
	Zm00001d039702	Zm00001d024143	Zm00001d014512	Zm00001d042975					Zm00001d048736
	Zm00001d039841	Zm00001d024151	Zm00001d014525	Zm00001d043019					Zm00001d048856
	Zm00001d039842	Zm00001d024177	Zm00001d014533	Zm00001d043039					Zm00001d048907
	Zm00001d039893	Zm00001d024204	Zm00001d014540	Zm00001d043059					Zm00001d048947
	Zm00001d039926	Zm00001d024242	Zm00001d014557	Zm00001d043146					Zm00001d048962
	Zm00001d039991	Zm00001d024262	Zm00001d014608	Zm00001d043223					Zm00001d048979
	Zm00001d040002	Zm00001d024318	Zm00001d014610	Zm00001d043232					Zm00001d049046
	Zm00001d040155	Zm00001d024325	Zm00001d014613	Zm00001d043240					Zm00001d049048
	Zm00001d040215	Zm00001d024365	Zm00001d014626	Zm00001d043244					Zm00001d049113
	Zm00001d040235	Zm00001d024403	Zm00001d014642	Zm00001d043271					Zm00001d049152
	Zm00001d040238	Zm00001d024423	Zm00001d014649	Zm00001d043296					Zm00001d049189
	Zm00001d040242	Zm00001d024500	Zm00001d014652	Zm00001d043314					Zm00001d049201
	Zm00001d040244	Zm00001d024606	Zm00001d014656	Zm00001d043368					Zm00001d049242
	Zm00001d040297	Zm00001d024612	Zm00001d014658	Zm00001d043371					Zm00001d049380
	Zm00001d040340	Zm00001d024644	Zm00001d014665	Zm00001d043407					Zm00001d049405
	Zm00001d040357	Zm00001d024676	Zm00001d014673	Zm00001d043413					Zm00001d049560
	Zm00001d040399	Zm00001d024702	Zm00001d014689	Zm00001d043418					Zm00001d049594
	Zm00001d040555	Zm00001d024708	Zm00001d014728	Zm00001d043419					Zm00001d049606
	Zm00001d040582	Zm00001d024729	Zm00001d014751	Zm00001d043443					Zm00001d049732
	Zm00001d040593	Zm00001d024762	Zm00001d014756	Zm00001d043458					Zm00001d049870
	Zm00001d040596	Zm00001d024788	Zm00001d014757	Zm00001d043579					Zm00001d050022
	Zm00001d040619	Zm00001d024803	Zm00001d014771	Zm00001d043632					Zm00001d050026
	Zm00001d040665	Zm00001d024821	Zm00001d014787	Zm00001d043682					Zm00001d050125
	Zm00001d040748	Zm00001d024908	Zm00001d014808	Zm00001d043686					Zm00001d050214
	Zm00001d040764	Zm00001d024936	Zm00001d014812	Zm00001d043693					Zm00001d050218
	Zm00001d040784	Zm00001d024966	Zm00001d014813	Zm00001d043727					Zm00001d050310
	Zm00001d040798	Zm00001d025016	Zm00001d014814	Zm00001d043757					Zm00001d050330
	Zm00001d040803	Zm00001d025025	Zm00001d014852	Zm00001d043921					Zm00001d050341
	Zm00001d040837	Zm00001d025118	Zm00001d014879	Zm00001d044111					Zm00001d050393
	Zm00001d040839	Zm00001d025130	Zm00001d014882	Zm00001d044168					Zm00001d050428
	Zm00001d040920	Zm00001d025131	Zm00001d014885	Zm00001d044183					Zm00001d050606
	Zm00001d041183	Zm00001d025178	Zm00001d014890	Zm00001d044205					Zm00001d050810
	Zm00001d041280	Zm00001d025241	Zm00001d014897	Zm00001d044222					Zm00001d051556
	Zm00001d041305	Zm00001d025255	Zm00001d014909	Zm00001d044390					Zm00001d051595
	Zm00001d041308	Zm00001d025303	Zm00001d014912	Zm00001d044405					Zm00001d051898
	Zm00001d041489	Zm00001d025340	Zm00001d014925	Zm00001d044538					Zm00001d051908
	Zm00001d041518	Zm00001d025362	Zm00001d014926	Zm00001d044552					Zm00001d051951
	Zm00001d041568	Zm00001d025380	Zm00001d014943	Zm00001d044580					Zm00001d052075
	Zm00001d041576	Zm00001d025474	Zm00001d014944	Zm00001d044699					Zm00001d052184
	Zm00001d041595	Zm00001d025508	Zm00001d014946	Zm00001d044754					Zm00001d052211
	Zm00001d041710	Zm00001d025524	Zm00001d014949	Zm00001d044821					Zm00001d052216
	Zm00001d041853	Zm00001d025526	Zm00001d014961	Zm00001d044874					Zm00001d052261
	Zm00001d041927	Zm00001d025690	Zm00001d014967	Zm00001d045053					Zm00001d052266
	Zm00001d041955	Zm00001d025707	Zm00001d014972	Zm00001d045063					Zm00001d052316
	Zm00001d041996	Zm00001d025711	Zm00001d014977	Zm00001d045105					Zm00001d052364
	Zm00001d042028	Zm00001d025751	Zm00001d014986	Zm00001d045154					Zm00001d052399
	Zm00001d042044	Zm00001d025771	Zm00001d014994	Zm00001d045174					Zm00001d052445
	Zm00001d042055	Zm00001d025777	Zm00001d014995	Zm00001d045430					Zm00001d052518
	Zm00001d042059	Zm00001d025814	Zm00001d014998	Zm00001d045435					Zm00001d052656
	Zm00001d042250	Zm00001d025830	Zm00001d015006	Zm00001d045476					Zm00001d052733
	Zm00001d042275	Zm00001d025846	Zm00001d015052	Zm00001d045576					Zm00001d052769
	Zm00001d042276	Zm00001d025848	Zm00001d015058	Zm00001d045581					Zm00001d052809
	Zm00001d042308	Zm00001d025892	Zm00001d015064	Zm00001d045685					Zm00001d052985
	Zm00001d042346	Zm00001d025964	Zm00001d015086	Zm00001d045695					Zm00001d053007
	Zm00001d042371	Zm00001d026016	Zm00001d015098	Zm00001d045774					Zm00001d053102
	Zm00001d042376	Zm00001d026017	Zm00001d015100	Zm00001d045778					Zm00001d053149
	Zm00001d042490	Zm00001d026026	Zm00001d015114	Zm00001d045812					Zm00001d053220
	Zm00001d042494	Zm00001d026042	Zm00001d015115	Zm00001d045945					Zm00001d053412
	Zm00001d042525	Zm00001d026047	Zm00001d015120	Zm00001d045965					Zm00001d053568
	Zm00001d042530	Zm00001d026070	Zm00001d015129	Zm00001d046255					Zm00001d053722
	Zm00001d042549	Zm00001d026096	Zm00001d015131	Zm00001d046289					Zm00001d053801
	Zm00001d042551	Zm00001d026127	Zm00001d015164	Zm00001d046297					Zm00001d053845
	Zm00001d042603	Zm00001d026140	Zm00001d015168	Zm00001d046330					Zm00001d053859
	Zm00001d042709	Zm00001d026190	Zm00001d015200	Zm00001d046444					Zm00001d053880
	Zm00001d042739	Zm00001d026195	Zm00001d015208	Zm00001d046489					Zm00001d053897
	Zm00001d042767	Zm00001d026214	Zm00001d015215	Zm00001d046642					Zm00001d054006
	Zm00001d042864	Zm00001d026273	Zm00001d015243	Zm00001d046792					zma-MIR168a
	Zm00001d042993	Zm00001d026280	Zm00001d015245	Zm00001d046838					zma-MIR399c
	Zm00001d043015	Zm00001d026287	Zm00001d015259	Zm00001d046865
	Zm00001d043023	Zm00001d026306	Zm00001d015260	Zm00001d046890
	Zm00001d043075	Zm00001d026363	Zm00001d015289	Zm00001d046905
	Zm00001d043097	Zm00001d026391	Zm00001d015301	Zm00001d046906
	Zm00001d043156	Zm00001d026477	Zm00001d015313	Zm00001d046912
	Zm00001d043329	Zm00001d026542	Zm00001d015314	Zm00001d046925
	Zm00001d043370	Zm00001d026553	Zm00001d015326	Zm00001d046995
	Zm00001d043374	Zm00001d026560	Zm00001d015361	Zm00001d046996
	Zm00001d043389	Zm00001d026582	Zm00001d015362	Zm00001d047117
	Zm00001d043423	Zm00001d026585	Zm00001d015410	Zm00001d047274
	Zm00001d043465	Zm00001d026606	Zm00001d015432	Zm00001d047424
	Zm00001d043515	Zm00001d026611	Zm00001d015435	Zm00001d047464
	Zm00001d043519	Zm00001d026628	Zm00001d015473	Zm00001d047889
	Zm00001d043548	Zm00001d026634	Zm00001d015485	Zm00001d047923
	Zm00001d043606	Zm00001d026635	Zm00001d015526	Zm00001d048020
	Zm00001d043607	Zm00001d026645	Zm00001d015557	Zm00001d048050
	Zm00001d043652	Zm00001d026651	Zm00001d015568	Zm00001d048055
	Zm00001d043680	Zm00001d026677	Zm00001d015586	Zm00001d048104
	Zm00001d043681	Zm00001d026689	Zm00001d015600	Zm00001d048203
	Zm00001d043735	Zm00001d026690	Zm00001d015704	Zm00001d048230
	Zm00001d043771	Zm00001d026695	Zm00001d015729	Zm00001d048253
	Zm00001d043830	Zm00001d026712	Zm00001d015798	Zm00001d048291
	Zm00001d043927	Zm00001d027266	Zm00001d015829	Zm00001d048299
	Zm00001d043944	Zm00001d027309	Zm00001d015865	Zm00001d048308
	Zm00001d043946	Zm00001d027329	Zm00001d015889	Zm00001d048312
	Zm00001d043963	Zm00001d027347	Zm00001d015956	Zm00001d048341
	Zm00001d044091	Zm00001d027361	Zm00001d015977	Zm00001d048353
	Zm00001d044106	Zm00001d027366	Zm00001d015986	Zm00001d048354
	Zm00001d044146	Zm00001d027405	Zm00001d016029	Zm00001d048366
	Zm00001d044181	Zm00001d027422	Zm00001d016036	Zm00001d048369
	Zm00001d044194	Zm00001d027440	Zm00001d016052	Zm00001d048402
	Zm00001d044285	Zm00001d027443	Zm00001d016057	Zm00001d048474
	Zm00001d044302	Zm00001d027488	Zm00001d016059	Zm00001d048577
	Zm00001d044310	Zm00001d027499	Zm00001d016060	Zm00001d048588
	Zm00001d044382	Zm00001d027525	Zm00001d016091	Zm00001d048643
	Zm00001d044391	Zm00001d027533	Zm00001d016106	Zm00001d048775
	Zm00001d044409	Zm00001d027537	Zm00001d016118	Zm00001d048799
	Zm00001d044435	Zm00001d027572	Zm00001d016122	Zm00001d048890
	Zm00001d044533	Zm00001d027581	Zm00001d016130	Zm00001d049043
	Zm00001d044534	Zm00001d027590	Zm00001d016131	Zm00001d049059
	Zm00001d044542	Zm00001d027593	Zm00001d016156	Zm00001d049071
	Zm00001d044566	Zm00001d027676	Zm00001d016159	Zm00001d049252
	Zm00001d044570	Zm00001d027695	Zm00001d016193	Zm00001d049276
	Zm00001d044606	Zm00001d027707	Zm00001d016198	Zm00001d049359
	Zm00001d044669	Zm00001d027729	Zm00001d016248	Zm00001d049464
	Zm00001d044674	Zm00001d027732	Zm00001d016291	Zm00001d049684
	Zm00001d044683	Zm00001d027799	Zm00001d016298	Zm00001d049722
	Zm00001d044753	Zm00001d027810	Zm00001d016305	Zm00001d049741
	Zm00001d044762	Zm00001d027861	Zm00001d016311	Zm00001d049873
	Zm00001d044836	Zm00001d027875	Zm00001d016363	Zm00001d049905
	Zm00001d044985	Zm00001d027882	Zm00001d016374	Zm00001d050017
	Zm00001d045014	Zm00001d027884	Zm00001d016378	Zm00001d050051
	Zm00001d045031	Zm00001d027885	Zm00001d016381	Zm00001d050119
	Zm00001d045108	Zm00001d027895	Zm00001d016439	Zm00001d050130
	Zm00001d045215	Zm00001d027916	Zm00001d016442	Zm00001d050182
	Zm00001d045254	Zm00001d027971	Zm00001d016456	Zm00001d050211
	Zm00001d045298	Zm00001d027999	Zm00001d016463	Zm00001d050234
	Zm00001d045315	Zm00001d028056	Zm00001d016512	Zm00001d050329
	Zm00001d045323	Zm00001d028071	Zm00001d016516	Zm00001d050347
	Zm00001d045339	Zm00001d028084	Zm00001d016531	Zm00001d050500
	Zm00001d045366	Zm00001d028152	Zm00001d016552	Zm00001d050544
	Zm00001d045372	Zm00001d028164	Zm00001d016601	Zm00001d050669
	Zm00001d045393	Zm00001d028187	Zm00001d016615	Zm00001d050838
	Zm00001d045395	Zm00001d028235	Zm00001d016696	Zm00001d050865
	Zm00001d045396	Zm00001d028256	Zm00001d016704	Zm00001d051018
	Zm00001d045460	Zm00001d028258	Zm00001d016732	Zm00001d051110
	Zm00001d045472	Zm00001d028299	Zm00001d016756	Zm00001d051121
	Zm00001d045479	Zm00001d028391	Zm00001d016770	Zm00001d051143
	Zm00001d045491	Zm00001d028399	Zm00001d016783	Zm00001d051361
	Zm00001d045495	Zm00001d028432	Zm00001d016784	Zm00001d051532
	Zm00001d045519	Zm00001d028450	Zm00001d016793	Zm00001d051584
	Zm00001d045529	Zm00001d028505	Zm00001d016803	Zm00001d051588
	Zm00001d045565	Zm00001d028509	Zm00001d016816	Zm00001d051589
	Zm00001d045570	Zm00001d028557	Zm00001d016824	Zm00001d051663
	Zm00001d045618	Zm00001d028565	Zm00001d016836	Zm00001d051672
	Zm00001d045669	Zm00001d028570	Zm00001d016844	Zm00001d051746
	Zm00001d045728	Zm00001d028576	Zm00001d016845	Zm00001d051823
	Zm00001d045729	Zm00001d028586	Zm00001d016860	Zm00001d051833
	Zm00001d045740	Zm00001d028593	Zm00001d016861	Zm00001d051837
	Zm00001d045843	Zm00001d028696	Zm00001d016866	Zm00001d051860
	Zm00001d045897	Zm00001d028697	Zm00001d016902	Zm00001d052039
	Zm00001d045905	Zm00001d028704	Zm00001d016907	Zm00001d052083
	Zm00001d045919	Zm00001d028712	Zm00001d016915	Zm00001d052231
	Zm00001d045935	Zm00001d028780	Zm00001d016928	Zm00001d052318
	Zm00001d046182	Zm00001d028809	Zm00001d016934	Zm00001d052323
	Zm00001d046184	Zm00001d028815	Zm00001d016952	Zm00001d052324
	Zm00001d046317	Zm00001d028868	Zm00001d016956	Zm00001d052457
	Zm00001d046385	Zm00001d028895	Zm00001d016969	Zm00001d052475
	Zm00001d046399	Zm00001d028915	Zm00001d016971	Zm00001d052530
	Zm00001d046460	Zm00001d028946	Zm00001d016974	Zm00001d052620
	Zm00001d046491	Zm00001d028954	Zm00001d016995	Zm00001d052783
	Zm00001d046506	Zm00001d028999	Zm00001d016998	Zm00001d052806
	Zm00001d046629	Zm00001d029039	Zm00001d016999	Zm00001d052885
	Zm00001d046643	Zm00001d029055	Zm00001d017070	Zm00001d053156
	Zm00001d046652	Zm00001d029078	Zm00001d017096	Zm00001d053158
	Zm00001d046668	Zm00001d029091	Zm00001d017099	Zm00001d053212
	Zm00001d046766	Zm00001d029105	Zm00001d017112	Zm00001d053249
	Zm00001d046801	Zm00001d029258	Zm00001d017117	Zm00001d053272
	Zm00001d046940	Zm00001d029281	Zm00001d017157	Zm00001d053553
	Zm00001d046945	Zm00001d029324	Zm00001d017168	Zm00001d053565
	Zm00001d046949	Zm00001d029328	Zm00001d017169	Zm00001d053684
	Zm00001d046978	Zm00001d029350	Zm00001d017171	Zm00001d053739
	Zm00001d047030	Zm00001d029373	Zm00001d017172	Zm00001d053856
	Zm00001d047045	Zm00001d029410	Zm00001d017175	Zm00001d053863
	Zm00001d047067	Zm00001d029438	Zm00001d017197	Zm00001d053890
	Zm00001d047092	Zm00001d029455	Zm00001d017271	Zm00001d053919
	Zm00001d047105	Zm00001d029501	Zm00001d017292	Zm00001d054005
	Zm00001d047110	Zm00001d029505	Zm00001d017324	Zm00001d054033
	Zm00001d047149	Zm00001d029526	Zm00001d017351
	Zm00001d047218	Zm00001d029571	Zm00001d017357
	Zm00001d047269	Zm00001d029572	Zm00001d017371
	Zm00001d047275	Zm00001d029620	Zm00001d017377
	Zm00001d047293	Zm00001d029632	Zm00001d017389
	Zm00001d047340	Zm00001d029650	Zm00001d017417
	Zm00001d047436	Zm00001d029654	Zm00001d017432
	Zm00001d047451	Zm00001d029662	Zm00001d017444
	Zm00001d047462	Zm00001d029706	Zm00001d017456
	Zm00001d047477	Zm00001d029718	Zm00001d017467
	Zm00001d047768	Zm00001d029744	Zm00001d017491
	Zm00001d047777	Zm00001d029823	Zm00001d017492
	Zm00001d047805	Zm00001d029855	Zm00001d017537
	Zm00001d047849	Zm00001d029919	Zm00001d017568
	Zm00001d047868	Zm00001d029924	Zm00001d017601
	Zm00001d047877	Zm00001d029929	Zm00001d017615
	Zm00001d047906	Zm00001d030020	Zm00001d017640
	Zm00001d047910	Zm00001d030109	Zm00001d017641
	Zm00001d047935	Zm00001d030116	Zm00001d017647
	Zm00001d047965	Zm00001d030172	Zm00001d017649
	Zm00001d048060	Zm00001d030282	Zm00001d017660
	Zm00001d048074	Zm00001d030348	Zm00001d017719
	Zm00001d048075	Zm00001d030372	Zm00001d017724
	Zm00001d048113	Zm00001d030479	Zm00001d017729
	Zm00001d048146	Zm00001d030498	Zm00001d017742
	Zm00001d048147	Zm00001d030509	Zm00001d017754
	Zm00001d048157	Zm00001d030542	Zm00001d017755
	Zm00001d048224	Zm00001d030549	Zm00001d017762
	Zm00001d048256	Zm00001d030551	Zm00001d017773
	Zm00001d048262	Zm00001d030561	Zm00001d017780
	Zm00001d048285	Zm00001d030575	Zm00001d017784
	Zm00001d048311	Zm00001d030624	Zm00001d017787
	Zm00001d048314	Zm00001d030832	Zm00001d017790
	Zm00001d048323	Zm00001d030930	Zm00001d017809
	Zm00001d048344	Zm00001d030934	Zm00001d017830
	Zm00001d048356	Zm00001d030958	Zm00001d017831
	Zm00001d048363	Zm00001d030976	Zm00001d017874
	Zm00001d048415	Zm00001d031013	Zm00001d017887
	Zm00001d048422	Zm00001d031019	Zm00001d017926
	Zm00001d048515	Zm00001d031024	Zm00001d017933
	Zm00001d048521	Zm00001d031026	Zm00001d017937
	Zm00001d048561	Zm00001d031050	Zm00001d017946
	Zm00001d048599	Zm00001d031099	Zm00001d017967
	Zm00001d048621	Zm00001d031120	Zm00001d017982
	Zm00001d048711	Zm00001d031158	Zm00001d017983
	Zm00001d048720	Zm00001d031182	Zm00001d017995
	Zm00001d048743	Zm00001d031184	Zm00001d017997
	Zm00001d048795	Zm00001d031191	Zm00001d018001
	Zm00001d048804	Zm00001d031200	Zm00001d018013
	Zm00001d048814	Zm00001d031221	Zm00001d018019
	Zm00001d048829	Zm00001d031222	Zm00001d018024
	Zm00001d049138	Zm00001d031256	Zm00001d018025
	Zm00001d049155	Zm00001d031287	Zm00001d018047
	Zm00001d049178	Zm00001d031308	Zm00001d018061
	Zm00001d049232	Zm00001d031351	Zm00001d018090
	Zm00001d049251	Zm00001d031422	Zm00001d018104
	Zm00001d049267	Zm00001d031434	Zm00001d018107
	Zm00001d049295	Zm00001d031490	Zm00001d018112
	Zm00001d049348	Zm00001d031532	Zm00001d018125
	Zm00001d049362	Zm00001d031568	Zm00001d018127
	Zm00001d049365	Zm00001d031617	Zm00001d018147
	Zm00001d049371	Zm00001d031638	Zm00001d018149
	Zm00001d049381	Zm00001d031639	Zm00001d018189
	Zm00001d049415	Zm00001d031666	Zm00001d018199
	Zm00001d049490	Zm00001d031677	Zm00001d018243
	Zm00001d049526	Zm00001d031696	Zm00001d018246
	Zm00001d049536	Zm00001d031707	Zm00001d018247
	Zm00001d049545	Zm00001d031749	Zm00001d018270
	Zm00001d049610	Zm00001d031777	Zm00001d018277
	Zm00001d049636	Zm00001d031778	Zm00001d018286
	Zm00001d049694	Zm00001d031784	Zm00001d018303
	Zm00001d049709	Zm00001d031790	Zm00001d018318
	Zm00001d049712	Zm00001d031801	Zm00001d018356
	Zm00001d049727	Zm00001d031850	Zm00001d018418
	Zm00001d049748	Zm00001d031856	Zm00001d018435
	Zm00001d049786	Zm00001d031860	Zm00001d018443
	Zm00001d049860	Zm00001d031933	Zm00001d018450
	Zm00001d049922	Zm00001d031961	Zm00001d018489
	Zm00001d050082	Zm00001d031992	Zm00001d018495
	Zm00001d050146	Zm00001d031997	Zm00001d018497
	Zm00001d050179	Zm00001d032024	Zm00001d018499
	Zm00001d050195	Zm00001d032036	Zm00001d018523
	Zm00001d050202	Zm00001d032098	Zm00001d018528
	Zm00001d050314	Zm00001d032103	Zm00001d018530
	Zm00001d050380	Zm00001d032221	Zm00001d018562
	Zm00001d050395	Zm00001d032268	Zm00001d018565
	Zm00001d050526	Zm00001d032272	Zm00001d018594
	Zm00001d050785	Zm00001d032328	Zm00001d018634
	Zm00001d050837	Zm00001d032353	Zm00001d018641
	Zm00001d050845	Zm00001d032358	Zm00001d018653
	Zm00001d050872	Zm00001d032373	Zm00001d018662
	Zm00001d050889	Zm00001d032379	Zm00001d018664
	Zm00001d050916	Zm00001d032410	Zm00001d018718
	Zm00001d050920	Zm00001d032423	Zm00001d018720
	Zm00001d050955	Zm00001d032458	Zm00001d018724
	Zm00001d051053	Zm00001d032510	Zm00001d018731
	Zm00001d051061	Zm00001d032578	Zm00001d018749
	Zm00001d051088	Zm00001d032604	Zm00001d018755
	Zm00001d051093	Zm00001d032608	Zm00001d018770
	Zm00001d051156	Zm00001d032637	Zm00001d018795
	Zm00001d051161	Zm00001d032689	Zm00001d018829
	Zm00001d051172	Zm00001d032721	Zm00001d018862
	Zm00001d051174	Zm00001d032740	Zm00001d018903
	Zm00001d051206	Zm00001d032763	Zm00001d018937
	Zm00001d051305	Zm00001d032790	Zm00001d018961
	Zm00001d051308	Zm00001d032866	Zm00001d018988
	Zm00001d051367	Zm00001d032870	Zm00001d019020
	Zm00001d051415	Zm00001d032899	Zm00001d019039
	Zm00001d051424	Zm00001d032925	Zm00001d019041
	Zm00001d051441	Zm00001d032956	Zm00001d019090
	Zm00001d051691	Zm00001d032961	Zm00001d019093
	Zm00001d051700	Zm00001d032973	Zm00001d019114
	Zm00001d051830	Zm00001d032989	Zm00001d019215
	Zm00001d051842	Zm00001d032992	Zm00001d019221
	Zm00001d051875	Zm00001d033015	Zm00001d019230
	Zm00001d052041	Zm00001d033066	Zm00001d019234
	Zm00001d052042	Zm00001d033090	Zm00001d019258
	Zm00001d052059	Zm00001d033132	Zm00001d019335
	Zm00001d052234	Zm00001d033136	Zm00001d019370
	Zm00001d052240	Zm00001d033167	Zm00001d019372
	Zm00001d052269	Zm00001d033170	Zm00001d019387
	Zm00001d052310	Zm00001d033225	Zm00001d019426
	Zm00001d052314	Zm00001d033229	Zm00001d019430
	Zm00001d052378	Zm00001d033262	Zm00001d019473
	Zm00001d052409	Zm00001d033273	Zm00001d019483
	Zm00001d052444	Zm00001d033338	Zm00001d019505
	Zm00001d052450	Zm00001d033386	Zm00001d019511
	Zm00001d052482	Zm00001d033391	Zm00001d019541
	Zm00001d052519	Zm00001d033419	Zm00001d019542
	Zm00001d052525	Zm00001d033422	Zm00001d019624
	Zm00001d052622	Zm00001d033459	Zm00001d019644
	Zm00001d052701	Zm00001d033468	Zm00001d019648
	Zm00001d052731	Zm00001d033551	Zm00001d019681
	Zm00001d052746	Zm00001d033572	Zm00001d019688
	Zm00001d052768	Zm00001d033594	Zm00001d019712
	Zm00001d052793	Zm00001d033619	Zm00001d019718
	Zm00001d052798	Zm00001d033634	Zm00001d019724
	Zm00001d052820	Zm00001d033649	Zm00001d019750
	Zm00001d052875	Zm00001d033654	Zm00001d019852
	Zm00001d052989	Zm00001d033699	Zm00001d019865
	Zm00001d053049	Zm00001d033700	Zm00001d019875
	Zm00001d053060	Zm00001d033719	Zm00001d019907
	Zm00001d053076	Zm00001d033726	Zm00001d019922
	Zm00001d053124	Zm00001d033746	Zm00001d019948
	Zm00001d053150	Zm00001d033795	Zm00001d019949
	Zm00001d053296	Zm00001d033797	Zm00001d019968
	Zm00001d053327	Zm00001d033872	Zm00001d019987
	Zm00001d053342	Zm00001d033969	Zm00001d019988
	Zm00001d053393	Zm00001d033976	Zm00001d020001
	Zm00001d053394	Zm00001d033989	Zm00001d020013
	Zm00001d053432	Zm00001d034015	Zm00001d020046
	Zm00001d053450	Zm00001d034030	Zm00001d020063
	Zm00001d053554	Zm00001d034032	Zm00001d020071
	Zm00001d053569	Zm00001d034039	Zm00001d020088
	Zm00001d053594	Zm00001d034067	Zm00001d020097
	Zm00001d053624	Zm00001d034075	Zm00001d020113
	Zm00001d053625	Zm00001d034076	Zm00001d020117
	Zm00001d053639	Zm00001d034107	Zm00001d020201
	Zm00001d053707	Zm00001d034217	Zm00001d020234
	Zm00001d053713	Zm00001d034270	Zm00001d020238
	Zm00001d053715	Zm00001d034338	Zm00001d020251
	Zm00001d053805	Zm00001d034343	Zm00001d020257
	Zm00001d053974	Zm00001d034344	Zm00001d020272
	Zm00001d053988	Zm00001d034350	Zm00001d020287
	Zm00001d053996	Zm00001d034351	Zm00001d020303
	Zm00001d054016	Zm00001d034401	Zm00001d020309
	Zm00001d054065	Zm00001d034433	Zm00001d020312
	Zm00001d054066	Zm00001d034461	Zm00001d020329
	zma-MIR399f	Zm00001d034491	Zm00001d020339
	zma-MIR399j	Zm00001d034492	Zm00001d020353
		Zm00001d034523	Zm00001d020361
		Zm00001d034538	Zm00001d020399
		Zm00001d034555	Zm00001d020408
		Zm00001d034561	Zm00001d020414
		Zm00001d034602	Zm00001d020419
		Zm00001d034604	Zm00001d020437
		Zm00001d034621	Zm00001d020470
		Zm00001d034671	Zm00001d020472
		Zm00001d034692	Zm00001d020476
		Zm00001d034699	Zm00001d020487
		Zm00001d034721	Zm00001d020540
		Zm00001d034752	Zm00001d020568
		Zm00001d034777	Zm00001d020593
		Zm00001d034782	Zm00001d020622
		Zm00001d034804	Zm00001d020639
		Zm00001d034819	Zm00001d020681
		Zm00001d034828	Zm00001d020704
		Zm00001d034851	Zm00001d020723
		Zm00001d034927	Zm00001d020736
		Zm00001d034969	Zm00001d020774
		Zm00001d034978	Zm00001d020783
		Zm00001d035003	Zm00001d020821
		Zm00001d035016	Zm00001d020828
		Zm00001d035052	Zm00001d020851
		Zm00001d035098	Zm00001d020853
		Zm00001d035136	Zm00001d020902
		Zm00001d035140	Zm00001d020975
		Zm00001d035184	Zm00001d020978
		Zm00001d035236	Zm00001d021015
		Zm00001d035246	Zm00001d021016
		Zm00001d035343	Zm00001d021020
		Zm00001d035367	Zm00001d021021
		Zm00001d035377	Zm00001d021051
		Zm00001d035443	Zm00001d021065
		Zm00001d035450	Zm00001d021070
		Zm00001d035456	Zm00001d021126
		Zm00001d035558	Zm00001d021147
		Zm00001d035646	Zm00001d021162
		Zm00001d035651	Zm00001d021169
		Zm00001d035722	Zm00001d021170
		Zm00001d035741	Zm00001d021173
		Zm00001d035747	Zm00001d021195
		Zm00001d035752	Zm00001d021196
		Zm00001d035878	Zm00001d021200
		Zm00001d035899	Zm00001d021201
		Zm00001d035907	Zm00001d021205
		Zm00001d035920	Zm00001d021236
		Zm00001d035990	Zm00001d021241
		Zm00001d036057	Zm00001d021243
		Zm00001d036135	Zm00001d021266
		Zm00001d036151	Zm00001d021297
		Zm00001d036161	Zm00001d021313
		Zm00001d036230	Zm00001d021314
		Zm00001d036283	Zm00001d021332
		Zm00001d036345	Zm00001d021335
		Zm00001d036348	Zm00001d021340
		Zm00001d036356	Zm00001d021347
		Zm00001d036370	Zm00001d021348
		Zm00001d036387	Zm00001d021376
		Zm00001d036404	Zm00001d021378
		Zm00001d036440	Zm00001d021389
		Zm00001d036482	Zm00001d021391
		Zm00001d036496	Zm00001d021393
		Zm00001d036521	Zm00001d021400
		Zm00001d036539	Zm00001d021426
		Zm00001d036570	Zm00001d021436
		Zm00001d036608	Zm00001d021453
		Zm00001d036615	Zm00001d021505
		Zm00001d036777	Zm00001d021508
		Zm00001d036788	Zm00001d021541
		Zm00001d036795	Zm00001d021544
		Zm00001d036839	Zm00001d021545
		Zm00001d036879	Zm00001d021553
		Zm00001d036918	Zm00001d021557
		Zm00001d036925	Zm00001d021574
		Zm00001d036951	Zm00001d021580
		Zm00001d036986	Zm00001d021588
		Zm00001d037009	Zm00001d021599
		Zm00001d037036	Zm00001d021602
		Zm00001d037057	Zm00001d021605
		Zm00001d037060	Zm00001d021617
		Zm00001d037103	Zm00001d021633
		Zm00001d037112	Zm00001d021641
		Zm00001d037232	Zm00001d021646
		Zm00001d037257	Zm00001d021676
		Zm00001d037277	Zm00001d021707
		Zm00001d037288	Zm00001d021708
		Zm00001d037318	Zm00001d021709
		Zm00001d037327	Zm00001d021710
		Zm00001d037343	Zm00001d021716
		Zm00001d037362	Zm00001d021719
		Zm00001d037367	Zm00001d021736
		Zm00001d037396	Zm00001d021759
		Zm00001d037397	Zm00001d021790
		Zm00001d037401	Zm00001d021798
		Zm00001d037427	Zm00001d021803
		Zm00001d037446	Zm00001d021810
		Zm00001d037455	Zm00001d021812
		Zm00001d037503	Zm00001d021831
		Zm00001d037519	Zm00001d021835
		Zm00001d037551	Zm00001d021845
		Zm00001d037607	Zm00001d021875
		Zm00001d037680	Zm00001d021876
		Zm00001d037689	Zm00001d021879
		Zm00001d037694	Zm00001d021908
		Zm00001d037695	Zm00001d021930
		Zm00001d037712	Zm00001d021948
		Zm00001d037714	Zm00001d021951
		Zm00001d037756	Zm00001d021976
		Zm00001d037778	Zm00001d021999
		Zm00001d037794	Zm00001d022016
		Zm00001d037858	Zm00001d022017
		Zm00001d037914	Zm00001d022041
		Zm00001d038039	Zm00001d022043
		Zm00001d038052	Zm00001d022050
		Zm00001d038067	Zm00001d022051
		Zm00001d038143	Zm00001d022078
		Zm00001d038171	Zm00001d022098
		Zm00001d038172	Zm00001d022103
		Zm00001d038176	Zm00001d022112
		Zm00001d038177	Zm00001d022124
		Zm00001d038193	Zm00001d022144
		Zm00001d038195	Zm00001d022146
		Zm00001d038252	Zm00001d022152
		Zm00001d038280	Zm00001d022161
		Zm00001d038302	Zm00001d022169
		Zm00001d038325	Zm00001d022174
		Zm00001d038387	Zm00001d022177
		Zm00001d038408	Zm00001d022180
		Zm00001d038477	Zm00001d022205
		Zm00001d038478	Zm00001d022206
		Zm00001d038484	Zm00001d022210
		Zm00001d038527	Zm00001d022230
		Zm00001d038574	Zm00001d022247
		Zm00001d038594	Zm00001d022265
		Zm00001d038608	Zm00001d022295
		Zm00001d038612	Zm00001d022306
		Zm00001d038673	Zm00001d022313
		Zm00001d038728	Zm00001d022324
		Zm00001d038747	Zm00001d022333
		Zm00001d038764	Zm00001d022337
		Zm00001d038804	Zm00001d022343
		Zm00001d038820	Zm00001d022346
		Zm00001d038850	Zm00001d022352
		Zm00001d038909	Zm00001d022378
		Zm00001d038916	Zm00001d022391
		Zm00001d038924	Zm00001d022394
		Zm00001d038946	Zm00001d022397
		Zm00001d038954	Zm00001d022400
		Zm00001d038974	Zm00001d022405
		Zm00001d038991	Zm00001d022417
		Zm00001d039006	Zm00001d022427
		Zm00001d039010	Zm00001d022432
		Zm00001d039049	Zm00001d022434
		Zm00001d039053	Zm00001d022461
		Zm00001d039058	Zm00001d022491
		Zm00001d039070	Zm00001d022499
		Zm00001d039081	Zm00001d022534
		Zm00001d039120	Zm00001d022552
		Zm00001d039141	Zm00001d022570
		Zm00001d039148	Zm00001d022573
		Zm00001d039155	Zm00001d022575
		Zm00001d039157	Zm00001d022576
		Zm00001d039173	Zm00001d022585
		Zm00001d039188	Zm00001d022595
		Zm00001d039265	Zm00001d022617
		Zm00001d039294	Zm00001d022643
		Zm00001d039314	Zm00001d023213
		Zm00001d039319	Zm00001d023230
		Zm00001d039327	Zm00001d023259
		Zm00001d039338	Zm00001d023262
		Zm00001d039349	Zm00001d023272
		Zm00001d039363	Zm00001d023278
		Zm00001d039513	Zm00001d023291
		Zm00001d039535	Zm00001d023292
		Zm00001d039613	Zm00001d023293
		Zm00001d039624	Zm00001d023299
		Zm00001d039632	Zm00001d023302
		Zm00001d039644	Zm00001d023303
		Zm00001d039647	Zm00001d023309
		Zm00001d039648	Zm00001d023340
		Zm00001d039667	Zm00001d023366
		Zm00001d039710	Zm00001d023373
		Zm00001d039713	Zm00001d023378
		Zm00001d039732	Zm00001d023385
		Zm00001d039754	Zm00001d023391
		Zm00001d039787	Zm00001d023400
		Zm00001d039833	Zm00001d023422
		Zm00001d039840	Zm00001d023451
		Zm00001d039851	Zm00001d023462
		Zm00001d039879	Zm00001d023479
		Zm00001d039895	Zm00001d023492
		Zm00001d039911	Zm00001d023510
		Zm00001d039942	Zm00001d023511
		Zm00001d039997	Zm00001d023575
		Zm00001d040012	Zm00001d023576
		Zm00001d040066	Zm00001d023577
		Zm00001d040075	Zm00001d023578
		Zm00001d040090	Zm00001d023579
		Zm00001d040152	Zm00001d023582
		Zm00001d040205	Zm00001d023634
		Zm00001d040220	Zm00001d023635
		Zm00001d040253	Zm00001d023796
		Zm00001d040254	Zm00001d023801
		Zm00001d040264	Zm00001d023813
		Zm00001d040265	Zm00001d023824
		Zm00001d040269	Zm00001d023843
		Zm00001d040279	Zm00001d023892
		Zm00001d040371	Zm00001d023900
		Zm00001d040383	Zm00001d023914
		Zm00001d040393	Zm00001d023924
		Zm00001d040422	Zm00001d023943
		Zm00001d040450	Zm00001d023968
		Zm00001d040463	Zm00001d024051
		Zm00001d040466	Zm00001d024053
		Zm00001d040467	Zm00001d024072
		Zm00001d040468	Zm00001d024088
		Zm00001d040535	Zm00001d024094
		Zm00001d040589	Zm00001d024101
		Zm00001d040627	Zm00001d024127
		Zm00001d040639	Zm00001d024154
		Zm00001d040667	Zm00001d024158
		Zm00001d040678	Zm00001d024251
		Zm00001d040693	Zm00001d024272
		Zm00001d040696	Zm00001d024292
		Zm00001d040721	Zm00001d024305
		Zm00001d040768	Zm00001d024327
		Zm00001d040780	Zm00001d024364
		Zm00001d040787	Zm00001d024373
		Zm00001d040788	Zm00001d024408
		Zm00001d040901	Zm00001d024416
		Zm00001d040905	Zm00001d024450
		Zm00001d040959	Zm00001d024463
		Zm00001d041036	Zm00001d024468
		Zm00001d041216	Zm00001d024493
		Zm00001d041229	Zm00001d024516
		Zm00001d041236	Zm00001d024572
		Zm00001d041258	Zm00001d024583
		Zm00001d041287	Zm00001d024588
		Zm00001d041322	Zm00001d024593
		Zm00001d041363	Zm00001d024632
		Zm00001d041420	Zm00001d024687
		Zm00001d041456	Zm00001d024703
		Zm00001d041480	Zm00001d024718
		Zm00001d041569	Zm00001d024722
		Zm00001d041610	Zm00001d024759
		Zm00001d041647	Zm00001d024763
		Zm00001d041701	Zm00001d024787
		Zm00001d041752	Zm00001d024858
		Zm00001d041839	Zm00001d024874
		Zm00001d041842	Zm00001d024890
		Zm00001d041852	Zm00001d024940
		Zm00001d041951	Zm00001d024951
		Zm00001d041961	Zm00001d024953
		Zm00001d042029	Zm00001d025010
		Zm00001d042052	Zm00001d025015
		Zm00001d042057	Zm00001d025035
		Zm00001d042082	Zm00001d025050
		Zm00001d042117	Zm00001d025107
		Zm00001d042125	Zm00001d025111
		Zm00001d042279	Zm00001d025115
		Zm00001d042285	Zm00001d025125
		Zm00001d042289	Zm00001d025132
		Zm00001d042293	Zm00001d025136
		Zm00001d042307	Zm00001d025153
		Zm00001d042341	Zm00001d025156
		Zm00001d042345	Zm00001d025160
		Zm00001d042349	Zm00001d025171
		Zm00001d042353	Zm00001d025185
		Zm00001d042366	Zm00001d025193
		Zm00001d042373	Zm00001d025209
		Zm00001d042441	Zm00001d025234
		Zm00001d042455	Zm00001d025235
		Zm00001d042486	Zm00001d025319
		Zm00001d042526	Zm00001d025342
		Zm00001d042528	Zm00001d025381
		Zm00001d042585	Zm00001d025397
		Zm00001d042590	Zm00001d025413
		Zm00001d042620	Zm00001d025458
		Zm00001d042626	Zm00001d025463
		Zm00001d042637	Zm00001d025517
		Zm00001d042664	Zm00001d025522
		Zm00001d042712	Zm00001d025538
		Zm00001d042731	Zm00001d025567
		Zm00001d042761	Zm00001d025581
		Zm00001d042809	Zm00001d025649
		Zm00001d042833	Zm00001d025687
		Zm00001d042848	Zm00001d025689
		Zm00001d042872	Zm00001d025706
		Zm00001d043009	Zm00001d025739
		Zm00001d043031	Zm00001d025752
		Zm00001d043034	Zm00001d025784
		Zm00001d043043	Zm00001d025785
		Zm00001d043050	Zm00001d025786
		Zm00001d043052	Zm00001d025795
		Zm00001d043073	Zm00001d025798
		Zm00001d043110	Zm00001d025806
		Zm00001d043160	Zm00001d025818
		Zm00001d043167	Zm00001d025939
		Zm00001d043168	Zm00001d025958
		Zm00001d043182	Zm00001d025966
		Zm00001d043183	Zm00001d025980
		Zm00001d043191	Zm00001d025993
		Zm00001d043195	Zm00001d025997
		Zm00001d043234	Zm00001d026006
		Zm00001d043253	Zm00001d026029
		Zm00001d043274	Zm00001d026030
		Zm00001d043283	Zm00001d026053
		Zm00001d043284	Zm00001d026055
		Zm00001d043323	Zm00001d026063
		Zm00001d043425	Zm00001d026071
		Zm00001d043432	Zm00001d026089
		Zm00001d043468	Zm00001d026153
		Zm00001d043474	Zm00001d026165
		Zm00001d043491	Zm00001d026175
		Zm00001d043511	Zm00001d026185
		Zm00001d043517	Zm00001d026222
		Zm00001d043536	Zm00001d026240
		Zm00001d043543	Zm00001d026263
		Zm00001d043552	Zm00001d026267
		Zm00001d043565	Zm00001d026269
		Zm00001d043569	Zm00001d026270
		Zm00001d043650	Zm00001d026300
		Zm00001d043654	Zm00001d026303
		Zm00001d043703	Zm00001d026312
		Zm00001d043736	Zm00001d026322
		Zm00001d043784	Zm00001d026329
		Zm00001d043795	Zm00001d026333
		Zm00001d043853	Zm00001d026343
		Zm00001d043900	Zm00001d026371
		Zm00001d043912	Zm00001d026386
		Zm00001d043970	Zm00001d026431
		Zm00001d044040	Zm00001d026452
		Zm00001d044079	Zm00001d026469
		Zm00001d044088	Zm00001d026476
		Zm00001d044101	Zm00001d026487
		Zm00001d044109	Zm00001d026495
		Zm00001d044117	Zm00001d026511
		Zm00001d044130	Zm00001d026556
		Zm00001d044136	Zm00001d026562
		Zm00001d044185	Zm00001d026589
		Zm00001d044193	Zm00001d026598
		Zm00001d044208	Zm00001d026610
		Zm00001d044211	Zm00001d026614
		Zm00001d044267	Zm00001d026640
		Zm00001d044278	Zm00001d026653
		Zm00001d044288	Zm00001d026669
		Zm00001d044330	Zm00001d026691
		Zm00001d044335	Zm00001d027231
		Zm00001d044388	Zm00001d027277
		Zm00001d044412	Zm00001d027288
		Zm00001d044422	Zm00001d027295
		Zm00001d044451	Zm00001d027296
		Zm00001d044455	Zm00001d027298
		Zm00001d044460	Zm00001d027299
		Zm00001d044495	Zm00001d027307
		Zm00001d044525	Zm00001d027314
		Zm00001d044578	Zm00001d027318
		Zm00001d044601	Zm00001d027342
		Zm00001d044646	Zm00001d027345
		Zm00001d044654	Zm00001d027351
		Zm00001d044656	Zm00001d027359
		Zm00001d044677	Zm00001d027373
		Zm00001d044704	Zm00001d027385
		Zm00001d044717	Zm00001d027419
		Zm00001d044765	Zm00001d027429
		Zm00001d044768	Zm00001d027430
		Zm00001d044772	Zm00001d027458
		Zm00001d044813	Zm00001d027462
		Zm00001d044814	Zm00001d027463
		Zm00001d044825	Zm00001d027480
		Zm00001d044831	Zm00001d027492
		Zm00001d044878	Zm00001d027493
		Zm00001d044923	Zm00001d027504
		Zm00001d044970	Zm00001d027506
		Zm00001d045002	Zm00001d027518
		Zm00001d045025	Zm00001d027554
		Zm00001d045030	Zm00001d027566
		Zm00001d045036	Zm00001d027571
		Zm00001d045050	Zm00001d027580
		Zm00001d045190	Zm00001d027589
		Zm00001d045263	Zm00001d027596
		Zm00001d045279	Zm00001d027607
		Zm00001d045309	Zm00001d027610
		Zm00001d045340	Zm00001d027630
		Zm00001d045359	Zm00001d027633
		Zm00001d045373	Zm00001d027648
		Zm00001d045398	Zm00001d027675
		Zm00001d045436	Zm00001d027688
		Zm00001d045465	Zm00001d027745
		Zm00001d045499	Zm00001d027751
		Zm00001d045513	Zm00001d027760
		Zm00001d045567	Zm00001d027800
		Zm00001d045574	Zm00001d027803
		Zm00001d045604	Zm00001d027835
		Zm00001d045620	Zm00001d027839
		Zm00001d045742	Zm00001d027868
		Zm00001d045746	Zm00001d027899
		Zm00001d045770	Zm00001d027938
		Zm00001d045836	Zm00001d027941
		Zm00001d045837	Zm00001d027954
		Zm00001d045838	Zm00001d027962
		Zm00001d045845	Zm00001d027963
		Zm00001d045885	Zm00001d027987
		Zm00001d045888	Zm00001d028004
		Zm00001d045956	Zm00001d028021
		Zm00001d045972	Zm00001d028034
		Zm00001d045975	Zm00001d028040
		Zm00001d046004	Zm00001d028055
		Zm00001d046033	Zm00001d028077
		Zm00001d046097	Zm00001d028093
		Zm00001d046135	Zm00001d028097
		Zm00001d046148	Zm00001d028100
		Zm00001d046191	Zm00001d028122
		Zm00001d046226	Zm00001d028161
		Zm00001d046281	Zm00001d028181
		Zm00001d046372	Zm00001d028191
		Zm00001d046380	Zm00001d028207
		Zm00001d046432	Zm00001d028210
		Zm00001d046474	Zm00001d028213
		Zm00001d046483	Zm00001d028216
		Zm00001d046490	Zm00001d028222
		Zm00001d046502	Zm00001d028231
		Zm00001d046568	Zm00001d028255
		Zm00001d046593	Zm00001d028267
		Zm00001d046616	Zm00001d028284
		Zm00001d046688	Zm00001d028332
		Zm00001d046714	Zm00001d028341
		Zm00001d046728	Zm00001d028363
		Zm00001d046743	Zm00001d028372
		Zm00001d046745	Zm00001d028396
		Zm00001d046746	Zm00001d028423
		Zm00001d046748	Zm00001d028429
		Zm00001d046790	Zm00001d028453
		Zm00001d046802	Zm00001d028463
		Zm00001d046909	Zm00001d028482
		Zm00001d046935	Zm00001d028484
		Zm00001d046953	Zm00001d028504
		Zm00001d046971	Zm00001d028511
		Zm00001d047090	Zm00001d028513
		Zm00001d047096	Zm00001d028515
		Zm00001d047104	Zm00001d028550
		Zm00001d047126	Zm00001d028568
		Zm00001d047183	Zm00001d028577
		Zm00001d047187	Zm00001d028620
		Zm00001d047208	Zm00001d028623
		Zm00001d047235	Zm00001d028631
		Zm00001d047242	Zm00001d028649
		Zm00001d047345	Zm00001d028654
		Zm00001d047355	Zm00001d028661
		Zm00001d047358	Zm00001d028668
		Zm00001d047389	Zm00001d028669
		Zm00001d047399	Zm00001d028685
		Zm00001d047423	Zm00001d028714
		Zm00001d047437	Zm00001d028726
		Zm00001d047453	Zm00001d028751
		Zm00001d047463	Zm00001d028773
		Zm00001d047764	Zm00001d028824
		Zm00001d047765	Zm00001d028837
		Zm00001d047904	Zm00001d028838
		Zm00001d047912	Zm00001d028840
		Zm00001d047916	Zm00001d028841
		Zm00001d047918	Zm00001d028866
		Zm00001d047972	Zm00001d028896
		Zm00001d047993	Zm00001d028901
		Zm00001d047994	Zm00001d028909
		Zm00001d047998	Zm00001d028963
		Zm00001d048006	Zm00001d028973
		Zm00001d048013	Zm00001d028989
		Zm00001d048047	Zm00001d029041
		Zm00001d048063	Zm00001d029047
		Zm00001d048064	Zm00001d029048
		Zm00001d048073	Zm00001d029052
		Zm00001d048076	Zm00001d029062
		Zm00001d048080	Zm00001d029104
		Zm00001d048092	Zm00001d029124
		Zm00001d048109	Zm00001d029141
		Zm00001d048112	Zm00001d029143
		Zm00001d048116	Zm00001d029174
		Zm00001d048129	Zm00001d029203
		Zm00001d048145	Zm00001d029223
		Zm00001d048175	Zm00001d029262
		Zm00001d048202	Zm00001d029263
		Zm00001d048214	Zm00001d029272
		Zm00001d048242	Zm00001d029297
		Zm00001d048246	Zm00001d029380
		Zm00001d048293	Zm00001d029393
		Zm00001d048324	Zm00001d029415
		Zm00001d048336	Zm00001d029424
		Zm00001d048342	Zm00001d029506
		Zm00001d048346	Zm00001d029525
		Zm00001d048364	Zm00001d029573
		Zm00001d048410	Zm00001d029576
		Zm00001d048419	Zm00001d029582
		Zm00001d048461	Zm00001d029628
		Zm00001d048469	Zm00001d029657
		Zm00001d048471	Zm00001d029673
		Zm00001d048514	Zm00001d029686
		Zm00001d048520	Zm00001d029757
		Zm00001d048529	Zm00001d029772
		Zm00001d048531	Zm00001d029801
		Zm00001d048567	Zm00001d029810
		Zm00001d048593	Zm00001d029860
		Zm00001d048623	Zm00001d029896
		Zm00001d048625	Zm00001d029899
		Zm00001d048647	Zm00001d029948
		Zm00001d048682	Zm00001d029973
		Zm00001d048726	Zm00001d029974
		Zm00001d048774	Zm00001d029978
		Zm00001d048819	Zm00001d029991
		Zm00001d048930	Zm00001d030026
		Zm00001d048944	Zm00001d030031
		Zm00001d048949	Zm00001d030045
		Zm00001d048953	Zm00001d030051
		Zm00001d049002	Zm00001d030069
		Zm00001d049049	Zm00001d030091
		Zm00001d049140	Zm00001d030094
		Zm00001d049157	Zm00001d030110
		Zm00001d049159	Zm00001d030114
		Zm00001d049162	Zm00001d030154
		Zm00001d049191	Zm00001d030158
		Zm00001d049292	Zm00001d030164
		Zm00001d049372	Zm00001d030217
		Zm00001d049375	Zm00001d030239
		Zm00001d049529	Zm00001d030253
		Zm00001d049556	Zm00001d030256
		Zm00001d049597	Zm00001d030310
		Zm00001d049598	Zm00001d030345
		Zm00001d049632	Zm00001d030373
		Zm00001d049649	Zm00001d030381
		Zm00001d049650	Zm00001d030411
		Zm00001d049666	Zm00001d030420
		Zm00001d049668	Zm00001d030421
		Zm00001d049687	Zm00001d030518
		Zm00001d049708	Zm00001d030530
		Zm00001d049785	Zm00001d030587
		Zm00001d049821	Zm00001d030614
		Zm00001d049853	Zm00001d030638
		Zm00001d049867	Zm00001d030659
		Zm00001d049902	Zm00001d030665
		Zm00001d049948	Zm00001d030666
		Zm00001d049954	Zm00001d030694
		Zm00001d049956	Zm00001d030697
		Zm00001d049958	Zm00001d030727
		Zm00001d050018	Zm00001d030772
		Zm00001d050032	Zm00001d030782
		Zm00001d050103	Zm00001d030796
		Zm00001d050120	Zm00001d030893
		Zm00001d050150	Zm00001d030897
		Zm00001d050156	Zm00001d030899
		Zm00001d050222	Zm00001d030916
		Zm00001d050245	Zm00001d031040
		Zm00001d050283	Zm00001d031064
		Zm00001d050307	Zm00001d031065
		Zm00001d050324	Zm00001d031073
		Zm00001d050339	Zm00001d031074
		Zm00001d050437	Zm00001d031122
		Zm00001d050457	Zm00001d031125
		Zm00001d050496	Zm00001d031127
		Zm00001d050637	Zm00001d031130
		Zm00001d050645	Zm00001d031149
		Zm00001d050748	Zm00001d031210
		Zm00001d050781	Zm00001d031223
		Zm00001d050800	Zm00001d031265
		Zm00001d050910	Zm00001d031268
		Zm00001d051017	Zm00001d031271
		Zm00001d051052	Zm00001d031273
		Zm00001d051103	Zm00001d031281
		Zm00001d051193	Zm00001d031291
		Zm00001d051203	Zm00001d031309
		Zm00001d051234	Zm00001d031316
		Zm00001d051250	Zm00001d031344
		Zm00001d051272	Zm00001d031420
		Zm00001d051320	Zm00001d031437
		Zm00001d051336	Zm00001d031444
		Zm00001d051392	Zm00001d031445
		Zm00001d051419	Zm00001d031451
		Zm00001d051430	Zm00001d031457
		Zm00001d051439	Zm00001d031475
		Zm00001d051484	Zm00001d031487
		Zm00001d051545	Zm00001d031510
		Zm00001d051634	Zm00001d031529
		Zm00001d051666	Zm00001d031543
		Zm00001d051692	Zm00001d031556
		Zm00001d051702	Zm00001d031580
		Zm00001d051749	Zm00001d031589
		Zm00001d051779	Zm00001d031647
		Zm00001d051796	Zm00001d031678
		Zm00001d051872	Zm00001d031691
		Zm00001d051883	Zm00001d031703
		Zm00001d051915	Zm00001d031741
		Zm00001d052038	Zm00001d031750
		Zm00001d052079	Zm00001d031796
		Zm00001d052103	Zm00001d031806
		Zm00001d052123	Zm00001d031809
		Zm00001d052213	Zm00001d031837
		Zm00001d052239	Zm00001d031840
		Zm00001d052321	Zm00001d031844
		Zm00001d052375	Zm00001d031847
		Zm00001d052383	Zm00001d031851
		Zm00001d052425	Zm00001d031880
		Zm00001d052435	Zm00001d031911
		Zm00001d052437	Zm00001d031913
		Zm00001d052453	Zm00001d031938
		Zm00001d052556	Zm00001d031944
		Zm00001d052653	Zm00001d032010
		Zm00001d052760	Zm00001d032032
		Zm00001d052847	Zm00001d032042
		Zm00001d052853	Zm00001d032063
		Zm00001d052874	Zm00001d032069
		Zm00001d052930	Zm00001d032094
		Zm00001d052932	Zm00001d032099
		Zm00001d052935	Zm00001d032101
		Zm00001d052952	Zm00001d032120
		Zm00001d052977	Zm00001d032123
		Zm00001d053014	Zm00001d032142
		Zm00001d053067	Zm00001d032164
		Zm00001d053082	Zm00001d032165
		Zm00001d053143	Zm00001d032181
		Zm00001d053160	Zm00001d032204
		Zm00001d053165	Zm00001d032220
		Zm00001d053171	Zm00001d032257
		Zm00001d053182	Zm00001d032285
		Zm00001d053254	Zm00001d032327
		Zm00001d053260	Zm00001d032335
		Zm00001d053308	Zm00001d032376
		Zm00001d053334	Zm00001d032404
		Zm00001d053404	Zm00001d032419
		Zm00001d053425	Zm00001d032434
		Zm00001d053433	Zm00001d032435
		Zm00001d053434	Zm00001d032441
		Zm00001d053446	Zm00001d032442
		Zm00001d053452	Zm00001d032454
		Zm00001d053453	Zm00001d032460
		Zm00001d053514	Zm00001d032464
		Zm00001d053564	Zm00001d032470
		Zm00001d053566	Zm00001d032471
		Zm00001d053613	Zm00001d032472
		Zm00001d053687	Zm00001d032504
		Zm00001d053731	Zm00001d032505
		Zm00001d053743	Zm00001d032515
		Zm00001d053843	Zm00001d032526
		Zm00001d053861	Zm00001d032550
		Zm00001d053886	Zm00001d032557
		Zm00001d053889	Zm00001d032565
		Zm00001d053926	Zm00001d032567
		Zm00001d053930	Zm00001d032571
		Zm00001d053952	Zm00001d032588
		Zm00001d053964	Zm00001d032633
		Zm00001d054012	Zm00001d032649
		Zm00001d054078	Zm00001d032652
		zma-MIR398b	Zm00001d032661
		zma-MIR408b	Zm00001d032685
		zma-MIR528a	Zm00001d032694
			Zm00001d032696
			Zm00001d032719
			Zm00001d032725
			Zm00001d032733
			Zm00001d032775
			Zm00001d032796
			Zm00001d032802
			Zm00001d032877
			Zm00001d032894
			Zm00001d032900
			Zm00001d032905
			Zm00001d032917
			Zm00001d032922
			Zm00001d032939
			Zm00001d032948
			Zm00001d032950
			Zm00001d032962
			Zm00001d032991
			Zm00001d033020
			Zm00001d033022
			Zm00001d033050
			Zm00001d033051
			Zm00001d033057
			Zm00001d033105
			Zm00001d033108
			Zm00001d033111
			Zm00001d033112
			Zm00001d033155
			Zm00001d033192
			Zm00001d033214
			Zm00001d033217
			Zm00001d033228
			Zm00001d033230
			Zm00001d033237
			Zm00001d033246
			Zm00001d033291
			Zm00001d033294
			Zm00001d033303
			Zm00001d033307
			Zm00001d033309
			Zm00001d033310
			Zm00001d033321
			Zm00001d033333
			Zm00001d033355
			Zm00001d033368
			Zm00001d033374
			Zm00001d033375
			Zm00001d033380
			Zm00001d033385
			Zm00001d033389
			Zm00001d033404
			Zm00001d033405
			Zm00001d033411
			Zm00001d033451
			Zm00001d033454
			Zm00001d033465
			Zm00001d033475
			Zm00001d033479
			Zm00001d033494
			Zm00001d033511
			Zm00001d033524
			Zm00001d033533
			Zm00001d033535
			Zm00001d033555
			Zm00001d033596
			Zm00001d033610
			Zm00001d033635
			Zm00001d033651
			Zm00001d033665
			Zm00001d033668
			Zm00001d033683
			Zm00001d033705
			Zm00001d033708
			Zm00001d033709
			Zm00001d033741
			Zm00001d033788
			Zm00001d033798
			Zm00001d033839
			Zm00001d033840
			Zm00001d033857
			Zm00001d033867
			Zm00001d033879
			Zm00001d033887
			Zm00001d033895
			Zm00001d033899
			Zm00001d033905
			Zm00001d033935
			Zm00001d033943
			Zm00001d033954
			Zm00001d033965
			Zm00001d033977
			Zm00001d033982
			Zm00001d033992
			Zm00001d034018
			Zm00001d034019
			Zm00001d034025
			Zm00001d034043
			Zm00001d034064
			Zm00001d034066
			Zm00001d034080
			Zm00001d034109
			Zm00001d034130
			Zm00001d034157
			Zm00001d034166
			Zm00001d034183
			Zm00001d034186
			Zm00001d034194
			Zm00001d034205
			Zm00001d034208
			Zm00001d034221
			Zm00001d034237
			Zm00001d034240
			Zm00001d034244
			Zm00001d034245
			Zm00001d034252
			Zm00001d034313
			Zm00001d034336
			Zm00001d034364
			Zm00001d034366
			Zm00001d034394
			Zm00001d034424
			Zm00001d034429
			Zm00001d034432
			Zm00001d034485
			Zm00001d034494
			Zm00001d034498
			Zm00001d034505
			Zm00001d034506
			Zm00001d034508
			Zm00001d034518
			Zm00001d034524
			Zm00001d034525
			Zm00001d034532
			Zm00001d034534
			Zm00001d034550
			Zm00001d034565
			Zm00001d034606
			Zm00001d034609
			Zm00001d034613
			Zm00001d034618
			Zm00001d034624
			Zm00001d034640
			Zm00001d034642
			Zm00001d034650
			Zm00001d034659
			Zm00001d034675
			Zm00001d034688
			Zm00001d034689
			Zm00001d034739
			Zm00001d034758
			Zm00001d034788
			Zm00001d034790
			Zm00001d034793
			Zm00001d034795
			Zm00001d034805
			Zm00001d034826
			Zm00001d034834
			Zm00001d034835
			Zm00001d034863
			Zm00001d034879
			Zm00001d034883
			Zm00001d034884
			Zm00001d034894
			Zm00001d034944
			Zm00001d034961
			Zm00001d034964
			Zm00001d034965
			Zm00001d034996
			Zm00001d035008
			Zm00001d035019
			Zm00001d035030
			Zm00001d035031
			Zm00001d035032
			Zm00001d035038
			Zm00001d035040
			Zm00001d035050
			Zm00001d035092
			Zm00001d035093
			Zm00001d035124
			Zm00001d035130
			Zm00001d035167
			Zm00001d035211
			Zm00001d035235
			Zm00001d035244
			Zm00001d035298
			Zm00001d035306
			Zm00001d035378
			Zm00001d035413
			Zm00001d035425
			Zm00001d035445
			Zm00001d035493
			Zm00001d035500
			Zm00001d035501
			Zm00001d035506
			Zm00001d035551
			Zm00001d035568
			Zm00001d035590
			Zm00001d035593
			Zm00001d035600
			Zm00001d035664
			Zm00001d035677
			Zm00001d035689
			Zm00001d035698
			Zm00001d035731
[truncated: 1,071 more rows]
