# Supplementary material for: Fine Mapping and Functional Research of Key Genes for Photoperiod Sensitivity in Maize
Source: Front Plant Sci. 2022 Jul 12;13:890780. doi: 10.3389/fpls.2022.890780 (PMC9315444; doi:10.3389/fpls.2022.890780)
Supplement: Supplementary file 6 [file Table_6.XLS]

## Sheet: QTL-L5DEG
TABLE S5：GO annotationsof conjoint analysis for consistant QTL regions and transcriptome intersecting gene sets. QTL-L5DEG: GO annotation of the intersection of consensus QTL regions and leaf differentially expressed genes at 5-leaf stage. QTL-L6DEG: GO annotation of the intersection of consensus QTL regions and leaf differentially expressed genes at 6-leaf stage.QTL-S5DEG: GO annotation of the i…
	term_name	term_id	adjusted_p_value	negative_log10_of_adjusted_p_value	term_size	query_size	intersection_size	effective_domain_size	intersections
GO:MF	protein self-association	GO:0043621	0.208166	0.681591	42	28	2	25122	ZM00001D047542,ZM00001D047841
GO:MF	inositol 3-alpha-galactosyltransferase activity	GO:0047216	0.692965	0.159289	3	28	1	25122	ZM00001D047582
GO:MF	nucleotide binding	GO:0000166	1	0	4284	28	4	25122	ZM00001D047494,ZM00001D047612,ZM00001D047728,ZM00001D047736
GO:MF	phosphatidylinositol phosphate 4-phosphatase activity	GO:0034596	1	0	5	28	1	25122	ZM00001D047739
GO:MF	box H/ACA snoRNA binding	GO:0034513	1	0	6	28	1	25122	ZM00001D017242
GO:MF	guanyl ribonucleotide binding	GO:0032561	1	0	358	28	1	25122	ZM00001D047612
GO:MF	adenyl ribonucleotide binding	GO:0032559	1	0	3524	28	3	25122	ZM00001D047494,ZM00001D047728,ZM00001D047736
GO:MF	purine ribonucleotide binding	GO:0032555	1	0	3873	28	4	25122	ZM00001D047494,ZM00001D047612,ZM00001D047728,ZM00001D047736
GO:MF	ribonucleotide binding	GO:0032553	1	0	3916	28	4	25122	ZM00001D047494,ZM00001D047612,ZM00001D047728,ZM00001D047736
GO:MF	purine ribonucleoside binding	GO:0032550	1	0	358	28	1	25122	ZM00001D047612
GO:MF	ribonucleoside binding	GO:0032549	1	0	371	28	1	25122	ZM00001D047612
GO:MF	adenyl nucleotide binding	GO:0030554	1	0	3535	28	3	25122	ZM00001D047494,ZM00001D047728,ZM00001D047736
GO:MF	snoRNA binding	GO:0030515	1	0	38	28	1	25122	ZM00001D017242
GO:MF	enzyme regulator activity	GO:0030234	1	0	568	28	1	25122	ZM00001D017215
GO:MF	heme binding	GO:0020037	1	0	584	28	2	25122	ZM00001D006199,ZM00001D006203
GO:MF	enzyme binding	GO:0019899	1	0	560	28	1	25122	ZM00001D047634
GO:MF	protein phosphatase regulator activity	GO:0019888	1	0	69	28	1	25122	ZM00001D017215
GO:MF	ubiquitin-like protein transferase activity	GO:0019787	1	0	713	28	1	25122	ZM00001D047522
GO:MF	phosphatase regulator activity	GO:0019208	1	0	71	28	1	25122	ZM00001D017215
GO:MF	guanyl nucleotide binding	GO:0019001	1	0	358	28	1	25122	ZM00001D047612
GO:MF	serine hydrolase activity	GO:0017171	1	0	247	28	1	25122	ZM00001D047634
GO:MF	nucleoside-triphosphatase activity	GO:0017111	1	0	1389	28	2	25122	ZM00001D047612,ZM00001D047634
GO:MF	purine nucleotide binding	GO:0017076	1	0	3885	28	4	25122	ZM00001D047494,ZM00001D047612,ZM00001D047728,ZM00001D047736
GO:MF	ATPase activity	GO:0016887	1	0	1080	28	1	25122	ZM00001D047634
GO:MF	carbon-nitrogen ligase activity, with glutamine as amido-N-donor	GO:0016884	1	0	23	28	1	25122	ZM00001D047736
GO:MF	ligase activity, forming carbon-nitrogen bonds	GO:0016879	1	0	116	28	1	25122	ZM00001D047736
GO:MF	ligase activity	GO:0016874	1	0	536	28	1	25122	ZM00001D047736
GO:MF	hydrolase activity, acting on acid phosphorus-nitrogen bonds	GO:0016825	1	0	247	28	1	25122	ZM00001D047634
GO:MF	UDP-galactosyltransferase activity	GO:0035250	1	0	15	28	1	25122	ZM00001D047582
GO:MF	purine ribonucleoside triphosphate binding	GO:0035639	1	0	3774	28	4	25122	ZM00001D047494,ZM00001D047612,ZM00001D047728,ZM00001D047736
GO:MF	small molecule binding	GO:0036094	1	0	4569	28	4	25122	ZM00001D047494,ZM00001D047612,ZM00001D047728,ZM00001D047736
GO:MF	phosphoric ester hydrolase activity	GO:0042578	1	0	600	28	1	25122	ZM00001D047739
GO:MF	heterocyclic compound binding	GO:1901363	1	0	9915	28	11	25122	ZM00001D006199,ZM00001D006203,ZM00001D006236,ZM00001D017242,ZM00001D047494,ZM00001D047554,ZM00001D047581,ZM00001D047612,ZM00001D047671,ZM00001D047728,ZM00001D047736
GO:MF	nucleoside phosphate binding	GO:1901265	1	0	4284	28	4	25122	ZM00001D047494,ZM00001D047612,ZM00001D047728,ZM00001D047736
GO:MF	transcription regulator activity	GO:0140110	1	0	1452	28	2	25122	ZM00001D006236,ZM00001D047671
GO:MF	catalytic activity, acting on a protein	GO:0140096	1	0	4353	28	3	25122	ZM00001D047522,ZM00001D047634,ZM00001D047728
GO:MF	molecular function regulator	GO:0098772	1	0	644	28	1	25122	ZM00001D017215
GO:MF	carbohydrate derivative binding	GO:0097367	1	0	3947	28	4	25122	ZM00001D047494,ZM00001D047612,ZM00001D047728,ZM00001D047736
GO:MF	organic cyclic compound binding	GO:0097159	1	0	9940	28	11	25122	ZM00001D006199,ZM00001D006203,ZM00001D006236,ZM00001D017242,ZM00001D047494,ZM00001D047554,ZM00001D047581,ZM00001D047612,ZM00001D047671,ZM00001D047728,ZM00001D047736
GO:MF	telomerase RNA binding	GO:0070034	1	0	5	28	1	25122	ZM00001D017242
GO:MF	peptidase activity, acting on L-amino acid peptides	GO:0070011	1	0	1057	28	1	25122	ZM00001D047634
GO:MF	ubiquitin-like protein ligase activity	GO:0061659	1	0	394	28	1	25122	ZM00001D047522
GO:MF	ubiquitin protein ligase activity	GO:0061630	1	0	393	28	1	25122	ZM00001D047522
GO:MF	phosphatidylinositol phosphate phosphatase activity	GO:0052866	1	0	46	28	1	25122	ZM00001D047739
GO:MF	hydrolase activity, acting on acid anhydrides, in phosphorus-containing anhydrides	GO:0016818	1	0	1470	28	2	25122	ZM00001D047612,ZM00001D047634
GO:MF	phosphatidylinositol monophosphate phosphatase activity	GO:0052744	1	0	5	28	1	25122	ZM00001D047739
GO:MF	unfolded protein binding	GO:0051082	1	0	274	28	2	25122	ZM00001D047542,ZM00001D047841
GO:MF	protein dimerization activity	GO:0046983	1	0	713	28	1	25122	ZM00001D047736
GO:MF	transition metal ion binding	GO:0046914	1	0	1367	28	4	25122	ZM00001D006198,ZM00001D006199,ZM00001D006203,ZM00001D047760
GO:MF	tetrapyrrole binding	GO:0046906	1	0	629	28	2	25122	ZM00001D006199,ZM00001D006203
GO:MF	metal ion binding	GO:0046872	1	0	3271	28	7	25122	ZM00001D006198,ZM00001D006199,ZM00001D006203,ZM00001D047492,ZM00001D047522,ZM00001D047618,ZM00001D047760
GO:MF	phosphatidylinositol-4-phosphate phosphatase activity	GO:0043812	1	0	5	28	1	25122	ZM00001D047739
GO:MF	sequence-specific DNA binding	GO:0043565	1	0	1182	28	2	25122	ZM00001D006236,ZM00001D047671
GO:MF	cation binding	GO:0043169	1	0	3299	28	7	25122	ZM00001D006198,ZM00001D006199,ZM00001D006203,ZM00001D047492,ZM00001D047522,ZM00001D047618,ZM00001D047760
GO:MF	anion binding	GO:0043168	1	0	4554	28	4	25122	ZM00001D047494,ZM00001D047612,ZM00001D047728,ZM00001D047736
GO:MF	ion binding	GO:0043167	1	0	7430	28	11	25122	ZM00001D006198,ZM00001D006199,ZM00001D006203,ZM00001D047492,ZM00001D047494,ZM00001D047522,ZM00001D047612,ZM00001D047618,ZM00001D047728,ZM00001D047736,ZM00001D047760
GO:MF	protein homodimerization activity	GO:0042803	1	0	66	28	1	25122	ZM00001D047736
GO:MF	identical protein binding	GO:0042802	1	0	129	28	1	25122	ZM00001D047736
GO:MF	ATPase binding	GO:0051117	1	0	21	28	1	25122	ZM00001D047634
GO:MF	hydrolase activity, acting on acid anhydrides	GO:0016817	1	0	1479	28	2	25122	ZM00001D047612,ZM00001D047634
GO:MF	hydrolase activity, acting on ester bonds	GO:0016788	1	0	1309	28	1	25122	ZM00001D047739
GO:MF	calcium ion binding	GO:0005509	1	0	365	28	2	25122	ZM00001D047522,ZM00001D047618
GO:MF	copper ion binding	GO:0005507	1	0	86	28	1	25122	ZM00001D047760
GO:MF	iron ion binding	GO:0005506	1	0	465	28	2	25122	ZM00001D006199,ZM00001D006203
GO:MF	binding	GO:0005488	1	0	16188	28	22	25122	ZM00001D006198,ZM00001D006199,ZM00001D006203,ZM00001D006236,ZM00001D006238,ZM00001D017215,ZM00001D017242,ZM00001D047492,ZM00001D047494,ZM00001D047522,ZM00001D047542,ZM00001D047554,ZM00001D047581,ZM00001D047612,ZM00001D047618,ZM00001D047634,ZM00001D047671,ZM00001D047728,ZM00001D047736,ZM00001D047760,ZM00001D047761,ZM00001D047841
GO:MF	structural molecule activity	GO:0005198	1	0	846	28	2	25122	ZM00001D047581,ZM00001D047697
GO:MF	ubiquitin-protein transferase activity	GO:0004842	1	0	698	28	1	25122	ZM00001D047522
GO:MF	protein serine/threonine kinase activity	GO:0004674	1	0	1168	28	1	25122	ZM00001D047728
GO:MF	protein kinase activity	GO:0004672	1	0	1803	28	1	25122	ZM00001D047728
GO:MF	monooxygenase activity	GO:0004497	1	0	404	28	2	25122	ZM00001D006199,ZM00001D006203
GO:MF	glutathione-disulfide reductase activity	GO:0004362	1	0	8	28	1	25122	ZM00001D017240
GO:MF	serine-type endopeptidase activity	GO:0004252	1	0	142	28	1	25122	ZM00001D047634
GO:MF	ATP-dependent peptidase activity	GO:0004176	1	0	38	28	1	25122	ZM00001D047634
GO:MF	endopeptidase activity	GO:0004175	1	0	561	28	1	25122	ZM00001D047634
GO:MF	asparagine synthase (glutamine-hydrolyzing) activity	GO:0004066	1	0	10	28	1	25122	ZM00001D047736
GO:MF	GTPase activity	GO:0003924	1	0	264	28	1	25122	ZM00001D047612
GO:MF	catalytic activity	GO:0003824	1	0	14226	28	14	25122	ZM00001D006199,ZM00001D006203,ZM00001D006238,ZM00001D017240,ZM00001D047522,ZM00001D047582,ZM00001D047612,ZM00001D047634,ZM00001D047685,ZM00001D047728,ZM00001D047736,ZM00001D047739,ZM00001D047743,ZM00001D047760
GO:MF	structural constituent of ribosome	GO:0003735	1	0	677	28	2	25122	ZM00001D047581,ZM00001D047697
GO:MF	mRNA binding	GO:0003729	1	0	284	28	1	25122	ZM00001D047581
GO:MF	RNA binding	GO:0003723	1	0	1783	28	2	25122	ZM00001D017242,ZM00001D047581
GO:MF	DNA-binding transcription factor activity	GO:0003700	1	0	1306	28	2	25122	ZM00001D006236,ZM00001D047671
GO:MF	DNA binding	GO:0003677	1	0	2949	28	3	25122	ZM00001D006236,ZM00001D047554,ZM00001D047671
GO:MF	nucleic acid binding	GO:0003676	1	0	5267	28	5	25122	ZM00001D006236,ZM00001D017242,ZM00001D047554,ZM00001D047581,ZM00001D047671
GO:MF	molecular_function	GO:0003674	1	0	25096	28	28	25122	ZM00001D006198,ZM00001D006199,ZM00001D006203,ZM00001D006236,ZM00001D006238,ZM00001D017215,ZM00001D017240,ZM00001D017242,ZM00001D047492,ZM00001D047494,ZM00001D047522,ZM00001D047542,ZM00001D047554,ZM00001D047581,ZM00001D047582,ZM00001D047612,ZM00001D047618,ZM00001D047634,ZM00001D047671,ZM00001D047685,ZM00001D047697,ZM00001D047728,ZM00001D047736,ZM00001D047739,ZM00001D047743,ZM00001D047760,ZM00001D0…
GO:MF	purine nucleoside binding	GO:0001883	1	0	358	28	1	25122	ZM00001D047612
GO:MF	nucleoside binding	GO:0001882	1	0	372	28	1	25122	ZM00001D047612
GO:MF	protein binding	GO:0005515	1	0	5796	28	7	25122	ZM00001D017215,ZM00001D047494,ZM00001D047542,ZM00001D047634,ZM00001D047736,ZM00001D047761,ZM00001D047841
GO:MF	ATP binding	GO:0005524	1	0	3426	28	3	25122	ZM00001D047494,ZM00001D047728,ZM00001D047736
GO:MF	GTP binding	GO:0005525	1	0	356	28	1	25122	ZM00001D047612
GO:MF	UDP-glycosyltransferase activity	GO:0008194	1	0	454	28	1	25122	ZM00001D047582
GO:MF	hydrolase activity	GO:0016787	1	0	4963	28	4	25122	ZM00001D047612,ZM00001D047634,ZM00001D047739,ZM00001D047760
GO:MF	phosphotransferase activity, alcohol group as acceptor	GO:0016773	1	0	2018	28	1	25122	ZM00001D047728
GO:MF	transferase activity, transferring phosphorus-containing groups	GO:0016772	1	0	2842	28	1	25122	ZM00001D047728
GO:MF	transferase activity, transferring hexosyl groups	GO:0016758	1	0	681	28	1	25122	ZM00001D047582
GO:MF	transferase activity, transferring glycosyl groups	GO:0016757	1	0	978	28	3	25122	ZM00001D006238,ZM00001D047582,ZM00001D047685
GO:MF	transferase activity	GO:0016740	1	0	6256	28	5	25122	ZM00001D006238,ZM00001D047522,ZM00001D047582,ZM00001D047685,ZM00001D047728
GO:MF	oxidoreductase activity, acting on paired donors, with oxidation of a pair of donors resulting in the reduction of molecular oxygen to two molecules of water	GO:0016717	1	0	26	28	1	25122	ZM00001D047743
GO:MF	oxidoreductase activity, acting on paired donors, with incorporation or reduction of molecular oxygen, NAD(P)H as one donor, and incorporation of one atom of oxygen	GO:0016709	1	0	234	28	2	25122	ZM00001D006199,ZM00001D006203
GO:MF	oxidoreductase activity, acting on paired donors, with incorporation or reduction of molecular oxygen	GO:0016705	1	0	475	28	3	25122	ZM00001D006199,ZM00001D006203,ZM00001D047743
GO:MF	oxidoreductase activity, acting on a sulfur group of donors, NAD(P) as acceptor	GO:0016668	1	0	26	28	1	25122	ZM00001D017240
GO:MF	oxidoreductase activity, acting on a sulfur group of donors	GO:0016667	1	0	155	28	1	25122	ZM00001D017240
GO:MF	oxidoreductase activity, acting on NAD(P)H	GO:0016651	1	0	131	28	1	25122	ZM00001D017240
GO:MF	phosphatase activity	GO:0016791	1	0	525	28	1	25122	ZM00001D047739
GO:MF	oxidoreductase activity	GO:0016491	1	0	2156	28	4	25122	ZM00001D006199,ZM00001D006203,ZM00001D017240,ZM00001D047743
GO:MF	kinase activity	GO:0016301	1	0	2437	28	1	25122	ZM00001D047728
GO:MF	antioxidant activity	GO:0016209	1	0	273	28	1	25122	ZM00001D017240
GO:MF	glutathione disulfide oxidoreductase activity	GO:0015038	1	0	24	28	1	25122	ZM00001D017240
GO:MF	peptide disulfide oxidoreductase activity	GO:0015037	1	0	24	28	1	25122	ZM00001D017240
GO:MF	disulfide oxidoreductase activity	GO:0015036	1	0	133	28	1	25122	ZM00001D017240
GO:MF	protein disulfide oxidoreductase activity	GO:0015035	1	0	121	28	1	25122	ZM00001D017240
GO:MF	electron transfer activity	GO:0009055	1	0	287	28	1	25122	ZM00001D017240
GO:MF	galactosyltransferase activity	GO:0008378	1	0	66	28	1	25122	ZM00001D047582
GO:MF	lipid binding	GO:0008289	1	0	282	28	1	25122	ZM00001D006238
GO:MF	zinc ion binding	GO:0008270	1	0	720	28	2	25122	ZM00001D006198,ZM00001D047760
GO:MF	serine-type peptidase activity	GO:0008236	1	0	247	28	1	25122	ZM00001D047634
GO:MF	peptidase activity	GO:0008233	1	0	1132	28	1	25122	ZM00001D047634
GO:MF	pyrophosphatase activity	GO:0016462	1	0	1460	28	2	25122	ZM00001D047612,ZM00001D047634
GO:BP	response to salt stress	GO:0009651	0.244248	0.612168	125	27	3	22493	ZM00001D047542,ZM00001D047618,ZM00001D047841
GO:BP	response to osmotic stress	GO:0006970	0.423478	0.373169	151	27	3	22493	ZM00001D047542,ZM00001D047618,ZM00001D047841
GO:BP	protein complex oligomerization	GO:0051259	0.549679	0.259891	39	27	2	22493	ZM00001D047542,ZM00001D047841
GO:BP	response to hydrogen peroxide	GO:0042542	0.578182	0.237936	40	27	2	22493	ZM00001D047542,ZM00001D047841
GO:BP	regulation of phosphorylation	GO:0042325	1	0	239	27	1	22493	ZM00001D047728
GO:BP	positive regulation of cellular protein metabolic process	GO:0032270	1	0	193	27	1	22493	ZM00001D047728
GO:BP	regulation of cellular protein metabolic process	GO:0032268	1	0	617	27	2	22493	ZM00001D017215,ZM00001D047728
GO:BP	activation of protein kinase activity	GO:0032147	1	0	56	27	1	22493	ZM00001D047728
GO:BP	positive regulation of protein modification process	GO:0031401	1	0	126	27	1	22493	ZM00001D047728
GO:BP	regulation of protein modification process	GO:0031399	1	0	325	27	2	22493	ZM00001D017215,ZM00001D047728
GO:BP	regulation of cellular biosynthetic process	GO:0031326	1	0	2940	27	4	22493	ZM00001D006198,ZM00001D006236,ZM00001D047554,ZM00001D047671
GO:BP	positive regulation of cellular metabolic process	GO:0031325	1	0	831	27	1	22493	ZM00001D047728
GO:BP	regulation of cellular metabolic process	GO:0031323	1	0	3595	27	6	22493	ZM00001D006198,ZM00001D006236,ZM00001D017215,ZM00001D047554,ZM00001D047671,ZM00001D047728
GO:BP	snRNA pseudouridine synthesis	GO:0031120	1	0	6	27	1	22493	ZM00001D017242
GO:BP	rRNA pseudouridine synthesis	GO:0031118	1	0	11	27	1	22493	ZM00001D017242
GO:BP	lipid modification	GO:0030258	1	0	168	27	1	22493	ZM00001D047739
GO:BP	protein catabolic process	GO:0030163	1	0	1026	27	2	22493	ZM00001D047522,ZM00001D047634
GO:BP	amide transport	GO:0042886	1	0	1111	27	1	22493	ZM00001D047522
GO:BP	cell differentiation	GO:0030154	1	0	291	27	2	22493	ZM00001D006236,ZM00001D047671
GO:BP	metal ion transport	GO:0030001	1	0	429	27	1	22493	ZM00001D047492
GO:BP	signaling	GO:0023052	1	0	1504	27	2	22493	ZM00001D047728,ZM00001D047761
GO:BP	signal transduction by protein phosphorylation	GO:0023014	1	0	106	27	1	22493	ZM00001D047728
GO:BP	electron transport chain	GO:0022900	1	0	365	27	1	22493	ZM00001D017240
GO:BP	ribonucleoprotein complex biogenesis	GO:0022613	1	0	691	27	1	22493	ZM00001D017242
GO:BP	cellular component assembly	GO:0022607	1	0	1063	27	3	22493	ZM00001D047532,ZM00001D047542,ZM00001D047841
GO:BP	reproductive process	GO:0022414	1	0	699	27	1	22493	ZM00001D047612
GO:BP	stress-activated protein kinase signaling cascade	GO:0031098	1	0	39	27	1	22493	ZM00001D047728
GO:BP	protein modification by small protein conjugation	GO:0032446	1	0	847	27	1	22493	ZM00001D047522
GO:BP	developmental process	GO:0032502	1	0	1211	27	4	22493	ZM00001D006198,ZM00001D006236,ZM00001D047612,ZM00001D047671
GO:BP	positive regulation of phosphorylation	GO:0042327	1	0	108	27	1	22493	ZM00001D047728
GO:BP	ribosome biogenesis	GO:0042254	1	0	550	27	1	22493	ZM00001D017242
GO:BP	response to chemical	GO:0042221	1	0	1603	27	4	22493	ZM00001D017240,ZM00001D047542,ZM00001D047581,ZM00001D047841
GO:BP	snRNA modification	GO:0040031	1	0	8	27	1	22493	ZM00001D017242
GO:BP	hyperosmotic salinity response	GO:0042538	1	0	10	27	1	22493	ZM00001D047618
GO:BP	protein modification process	GO:0036211	1	0	4055	27	3	22493	ZM00001D017215,ZM00001D047522,ZM00001D047728
GO:BP	intracellular signal transduction	GO:0035556	1	0	508	27	2	22493	ZM00001D047728,ZM00001D047761
GO:BP	regulation of protein dephosphorylation	GO:0035304	1	0	73	27	1	22493	ZM00001D017215
GO:BP	regulation of dephosphorylation	GO:0035303	1	0	84	27	1	22493	ZM00001D017215
GO:BP	ncRNA metabolic process	GO:0034660	1	0	636	27	1	22493	ZM00001D017242
GO:BP	nucleobase-containing compound biosynthetic process	GO:0034654	1	0	3338	27	4	22493	ZM00001D006198,ZM00001D006236,ZM00001D047554,ZM00001D047671
GO:BP	cellular macromolecule biosynthetic process	GO:0034645	1	0	4831	27	6	22493	ZM00001D006198,ZM00001D006236,ZM00001D047554,ZM00001D047581,ZM00001D047671,ZM00001D047697
GO:BP	cellular nitrogen compound metabolic process	GO:0034641	1	0	7368	27	8	22493	ZM00001D006198,ZM00001D006236,ZM00001D017242,ZM00001D047554,ZM00001D047581,ZM00001D047671,ZM00001D047697,ZM00001D047736
GO:BP	cellular protein-containing complex assembly	GO:0034622	1	0	757	27	1	22493	ZM00001D047532
GO:BP	cellular protein localization	GO:0034613	1	0	967	27	1	22493	ZM00001D047522
GO:BP	cellular response to oxidative stress	GO:0034599	1	0	67	27	1	22493	ZM00001D017240
GO:BP	ncRNA processing	GO:0034470	1	0	520	27	1	22493	ZM00001D017242
GO:BP	positive regulation of kinase activity	GO:0033674	1	0	95	27	1	22493	ZM00001D047728
GO:BP	cellular response to stress	GO:0033554	1	0	1197	27	2	22493	ZM00001D017240,ZM00001D047728
GO:BP	homeostatic process	GO:0042592	1	0	916	27	1	22493	ZM00001D017240
GO:BP	protein localization to organelle	GO:0033365	1	0	403	27	1	22493	ZM00001D047522
GO:BP	modification-dependent protein catabolic process	GO:0019941	1	0	718	27	1	22493	ZM00001D047522
GO:BP	monocarboxylic acid metabolic process	GO:0032787	1	0	517	27	1	22493	ZM00001D047736
GO:BP	RNA biosynthetic process	GO:0032774	1	0	2926	27	4	22493	ZM00001D006198,ZM00001D006236,ZM00001D047554,ZM00001D047671
GO:BP	multicellular organismal process	GO:0032501	1	0	976	27	2	22493	ZM00001D006198,ZM00001D047612
GO:BP	macromolecule localization	GO:0033036	1	0	1323	27	2	22493	ZM00001D006238,ZM00001D047522
GO:BP	peptide biosynthetic process	GO:0043043	1	0	1233	27	2	22493	ZM00001D047581,ZM00001D047697
GO:BP	response to inorganic substance	GO:0010035	1	0	285	27	2	22493	ZM00001D047542,ZM00001D047841
GO:BP	response to organic substance	GO:0010033	1	0	1033	27	1	22493	ZM00001D047581
GO:BP	cellular process	GO:0009987	1	0	19080	27	20	22493	ZM00001D006198,ZM00001D006236,ZM00001D017215,ZM00001D017240,ZM00001D017242,ZM00001D047522,ZM00001D047532,ZM00001D047542,ZM00001D047554,ZM00001D047581,ZM00001D047612,ZM00001D047634,ZM00001D047671,ZM00001D047697,ZM00001D047728,ZM00001D047736,ZM00001D047739,ZM00001D047760,ZM00001D047761,ZM00001D047841
GO:BP	positive regulation of metabolic process	GO:0009893	1	0	848	27	1	22493	ZM00001D047728
GO:BP	regulation of biosynthetic process	GO:0009889	1	0	2945	27	4	22493	ZM00001D006198,ZM00001D006236,ZM00001D047554,ZM00001D047671
GO:BP	embryo development ending in seed dormancy	GO:0009793	1	0	87	27	1	22493	ZM00001D047612
GO:BP	post-embryonic development	GO:0009791	1	0	464	27	2	22493	ZM00001D006198,ZM00001D047612
GO:BP	embryo development	GO:0009790	1	0	89	27	1	22493	ZM00001D047612
GO:BP	response to cytokinin	GO:0009735	1	0	60	27	1	22493	ZM00001D047581
GO:BP	response to hormone	GO:0009725	1	0	802	27	1	22493	ZM00001D047581
GO:BP	response to endogenous stimulus	GO:0009719	1	0	811	27	1	22493	ZM00001D047581
GO:BP	photomorphogenesis	GO:0009640	1	0	39	27	1	22493	ZM00001D006198
GO:BP	fruit development	GO:0010154	1	0	142	27	1	22493	ZM00001D047612
GO:BP	response to red or far red light	GO:0009639	1	0	67	27	1	22493	ZM00001D006198
GO:BP	response to abiotic stimulus	GO:0009628	1	0	758	27	4	22493	ZM00001D006198,ZM00001D047542,ZM00001D047618,ZM00001D047841
GO:BP	RNA modification	GO:0009451	1	0	482	27	1	22493	ZM00001D017242
GO:BP	response to light stimulus	GO:0009416	1	0	328	27	1	22493	ZM00001D006198
GO:BP	response to heat	GO:0009408	1	0	144	27	2	22493	ZM00001D047542,ZM00001D047841
GO:BP	response to radiation	GO:0009314	1	0	361	27	1	22493	ZM00001D006198
GO:BP	response to temperature stimulus	GO:0009266	1	0	229	27	2	22493	ZM00001D047542,ZM00001D047841
GO:BP	aspartate family amino acid biosynthetic process	GO:0009067	1	0	67	27	1	22493	ZM00001D047736
GO:BP	aspartate family amino acid metabolic process	GO:0009066	1	0	87	27	1	22493	ZM00001D047736
GO:BP	macromolecule biosynthetic process	GO:0009059	1	0	4898	27	6	22493	ZM00001D006198,ZM00001D006236,ZM00001D047554,ZM00001D047581,ZM00001D047671,ZM00001D047697
GO:BP	biosynthetic process	GO:0009058	1	0	6575	27	8	22493	ZM00001D006198,ZM00001D006236,ZM00001D047554,ZM00001D047581,ZM00001D047671,ZM00001D047697,ZM00001D047736,ZM00001D047760
GO:BP	macromolecule catabolic process	GO:0009057	1	0	1430	27	2	22493	ZM00001D047522,ZM00001D047634
GO:BP	catabolic process	GO:0009056	1	0	2393	27	2	22493	ZM00001D047522,ZM00001D047634
GO:BP	response to toxic substance	GO:0009636	1	0	309	27	1	22493	ZM00001D017240
GO:BP	carboxylic acid metabolic process	GO:0019752	1	0	1148	27	1	22493	ZM00001D047736
GO:BP	photosystem II assembly	GO:0010207	1	0	19	27	1	22493	ZM00001D047532
GO:BP	regulation of gene expression	GO:0010468	1	0	3248	27	4	22493	ZM00001D006198,ZM00001D006236,ZM00001D047554,ZM00001D047671
GO:BP	photosynthesis, light reaction	GO:0019684	1	0	128	27	1	22493	ZM00001D047532
GO:BP	organophosphate metabolic process	GO:0019637	1	0	812	27	2	22493	ZM00001D047739,ZM00001D047760
GO:BP	protein metabolic process	GO:0019538	1	0	6491	27	6	22493	ZM00001D017215,ZM00001D047522,ZM00001D047581,ZM00001D047634,ZM00001D047697,ZM00001D047728
GO:BP	aromatic compound biosynthetic process	GO:0019438	1	0	3593	27	4	22493	ZM00001D006198,ZM00001D006236,ZM00001D047554,ZM00001D047671
GO:BP	hexose metabolic process	GO:0019318	1	0	184	27	1	22493	ZM00001D047582
GO:BP	regulation of metabolic process	GO:0019222	1	0	3925	27	6	22493	ZM00001D006198,ZM00001D006236,ZM00001D017215,ZM00001D047554,ZM00001D047671,ZM00001D047728
GO:BP	regulation of phosphate metabolic process	GO:0019220	1	0	309	27	2	22493	ZM00001D017215,ZM00001D047728
GO:BP	regulation of nucleobase-containing compound metabolic process	GO:0019219	1	0	2922	27	4	22493	ZM00001D006198,ZM00001D006236,ZM00001D047554,ZM00001D047671
GO:BP	heterocycle biosynthetic process	GO:0018130	1	0	3564	27	4	22493	ZM00001D006198,ZM00001D006236,ZM00001D047554,ZM00001D047671
GO:BP	protein ubiquitination	GO:0016567	1	0	813	27	1	22493	ZM00001D047522
GO:BP	dephosphorylation	GO:0016311	1	0	578	27	2	22493	ZM00001D017215,ZM00001D047739
GO:BP	phosphorylation	GO:0016310	1	0	2645	27	1	22493	ZM00001D047728
GO:BP	gene expression	GO:0010467	1	0	5373	27	7	22493	ZM00001D006198,ZM00001D006236,ZM00001D017242,ZM00001D047554,ZM00001D047581,ZM00001D047671,ZM00001D047697
GO:BP	vesicle-mediated transport	GO:0016192	1	0	704	27	1	22493	ZM00001D047522
GO:BP	rRNA metabolic process	GO:0016072	1	0	362	27	1	22493	ZM00001D017242
GO:BP	RNA metabolic process	GO:0016070	1	0	4545	27	5	22493	ZM00001D006198,ZM00001D006236,ZM00001D017242,ZM00001D047554,ZM00001D047671
GO:BP	organic acid biosynthetic process	GO:0016053	1	0	547	27	1	22493	ZM00001D047736
GO:BP	cellular component organization	GO:0016043	1	0	3387	27	3	22493	ZM00001D047532,ZM00001D047542,ZM00001D047841
GO:BP	photosynthesis	GO:0015979	1	0	253	27	1	22493	ZM00001D047532
GO:BP	peptide transport	GO:0015833	1	0	1094	27	1	22493	ZM00001D047522
GO:BP	protein transport	GO:0015031	1	0	1013	27	1	22493	ZM00001D047522
GO:BP	regulation of phosphatase activity	GO:0010921	1	0	78	27	1	22493	ZM00001D017215
GO:BP	lipid localization	GO:0010876	1	0	158	27	1	22493	ZM00001D006238
GO:BP	positive regulation of macromolecule metabolic process	GO:0010604	1	0	815	27	1	22493	ZM00001D047728
GO:BP	positive regulation of phosphorus metabolic process	GO:0010562	1	0	109	27	1	22493	ZM00001D047728
GO:BP	regulation of macromolecule biosynthetic process	GO:0010556	1	0	2920	27	4	22493	ZM00001D006198,ZM00001D006236,ZM00001D047554,ZM00001D047671
GO:BP	snRNA metabolic process	GO:0016073	1	0	40	27	1	22493	ZM00001D017242
GO:BP	cellular homeostasis	GO:0019725	1	0	391	27	1	22493	ZM00001D017240
GO:BP	macromolecule metabolic process	GO:0043170	1	0	11792	27	11	22493	ZM00001D006198,ZM00001D006236,ZM00001D017215,ZM00001D017242,ZM00001D047522,ZM00001D047554,ZM00001D047581,ZM00001D047634,ZM00001D047671,ZM00001D047697,ZM00001D047728
GO:BP	phospholipid biosynthetic process	GO:0008654	1	0	168	27	1	22493	ZM00001D047760
GO:BP	establishment of protein localization to vacuole	GO:0072666	1	0	66	27	1	22493	ZM00001D047522
GO:BP	protein localization to vacuole	GO:0072665	1	0	66	27	1	22493	ZM00001D047522
GO:BP	establishment of protein localization to organelle	GO:0072594	1	0	336	27	1	22493	ZM00001D047522
GO:BP	monocarboxylic acid biosynthetic process	GO:0072330	1	0	221	27	1	22493	ZM00001D047736
GO:BP	cellular component organization or biogenesis	GO:0071840	1	0	3912	27	4	22493	ZM00001D017242,ZM00001D047532,ZM00001D047542,ZM00001D047841
GO:BP	nitrogen compound transport	GO:0071705	1	0	1362	27	1	22493	ZM00001D047522
GO:BP	organic substance metabolic process	GO:0071704	1	0	14846	27	16	22493	ZM00001D006198,ZM00001D006236,ZM00001D017215,ZM00001D017242,ZM00001D047522,ZM00001D047554,ZM00001D047581,ZM00001D047582,ZM00001D047634,ZM00001D047671,ZM00001D047697,ZM00001D047728,ZM00001D047736,ZM00001D047739,ZM00001D047743,ZM00001D047760
GO:BP	organic substance transport	GO:0071702	1	0	1647	27	2	22493	ZM00001D006238,ZM00001D047522
GO:BP	cellular response to chemical stimulus	GO:0070887	1	0	1036	27	1	22493	ZM00001D017240
GO:BP	cellular macromolecule localization	GO:0070727	1	0	987	27	1	22493	ZM00001D047522
GO:BP	protein modification by small protein conjugation or removal	GO:0070647	1	0	976	27	1	22493	ZM00001D047522
GO:BP	peptidyl-serine dephosphorylation	GO:0070262	1	0	6	27	1	22493	ZM00001D017215
GO:BP	regulation of molecular function	GO:0065009	1	0	746	27	2	22493	ZM00001D017215,ZM00001D047728
GO:BP	regulation of biological quality	GO:0065008	1	0	1221	27	1	22493	ZM00001D017240
GO:BP	biological regulation	GO:0065007	1	0	6809	27	8	22493	ZM00001D006198,ZM00001D006236,ZM00001D017215,ZM00001D017240,ZM00001D047554,ZM00001D047671,ZM00001D047728,ZM00001D047761
GO:BP	protein-containing complex assembly	GO:0065003	1	0	826	27	3	22493	ZM00001D047532,ZM00001D047542,ZM00001D047841
GO:BP	cellular response to chemical stress	GO:0062197	1	0	71	27	1	22493	ZM00001D017240
GO:BP	reproductive system development	GO:0061458	1	0	366	27	1	22493	ZM00001D047612
GO:BP	regulation of macromolecule metabolic process	GO:0060255	1	0	3812	27	6	22493	ZM00001D006198,ZM00001D006236,ZM00001D017215,ZM00001D047554,ZM00001D047671,ZM00001D047728
GO:BP	oxidation-reduction process	GO:0055114	1	0	2340	27	4	22493	ZM00001D006199,ZM00001D006203,ZM00001D017240,ZM00001D047743
GO:BP	regulation of cell cycle	GO:0051726	1	0	412	27	1	22493	ZM00001D047728
GO:BP	cellular response to stimulus	GO:0051716	1	0	2878	27	3	22493	ZM00001D017240,ZM00001D047728,ZM00001D047761
GO:BP	establishment of localization in cell	GO:0051649	1	0	1090	27	1	22493	ZM00001D047522
GO:BP	cellular localization	GO:0051641	1	0	1286	27	1	22493	ZM00001D047522
GO:BP	proteolysis involved in cellular protein catabolic process	GO:0051603	1	0	883	27	2	22493	ZM00001D047522,ZM00001D047634
GO:BP	regulation of primary metabolic process	GO:0080090	1	0	3518	27	6	22493	ZM00001D006198,ZM00001D006236,ZM00001D017215,ZM00001D047554,ZM00001D047671,ZM00001D047728
GO:BP	nucleic acid metabolic process	GO:0090304	1	0	5475	27	5	22493	ZM00001D006198,ZM00001D006236,ZM00001D017242,ZM00001D047554,ZM00001D047671
GO:BP	organophosphate biosynthetic process	GO:0090407	1	0	459	27	1	22493	ZM00001D047760
GO:BP	cellular response to toxic substance	GO:0097237	1	0	291	27	1	22493	ZM00001D017240
GO:BP	regulation of RNA biosynthetic process	GO:2001141	1	0	2696	27	4	22493	ZM00001D006198,ZM00001D006236,ZM00001D047554,ZM00001D047671
GO:BP	regulation of cellular macromolecule biosynthetic process	GO:2000112	1	0	2902	27	4	22493	ZM00001D006198,ZM00001D006236,ZM00001D047554,ZM00001D047671
GO:BP	cellular detoxification	GO:1990748	1	0	291	27	1	22493	ZM00001D017240
GO:BP	positive regulation of transferase activity	GO:0051347	1	0	125	27	1	22493	ZM00001D047728
GO:BP	regulation of nucleic acid-templated transcription	GO:1903506	1	0	2696	27	4	22493	ZM00001D006198,ZM00001D006236,ZM00001D047554,ZM00001D047671
GO:BP	alpha-amino acid biosynthetic process	GO:1901607	1	0	235	27	1	22493	ZM00001D047736
GO:BP	alpha-amino acid metabolic process	GO:1901605	1	0	350	27	1	22493	ZM00001D047736
GO:BP	organic substance biosynthetic process	GO:1901576	1	0	6394	27	8	22493	ZM00001D006198,ZM00001D006236,ZM00001D047554,ZM00001D047581,ZM00001D047671,ZM00001D047697,ZM00001D047736,ZM00001D047760
GO:BP	organic substance catabolic process	GO:1901575	1	0	2073	27	2	22493	ZM00001D047522,ZM00001D047634
GO:BP	organonitrogen compound biosynthetic process	GO:1901566	1	0	2291	27	3	22493	ZM00001D047581,ZM00001D047697,ZM00001D047736
GO:BP	organonitrogen compound catabolic process	GO:1901565	1	0	1253	27	2	22493	ZM00001D047522,ZM00001D047634
GO:BP	organonitrogen compound metabolic process	GO:1901564	1	0	7817	27	7	22493	ZM00001D017215,ZM00001D047522,ZM00001D047581,ZM00001D047634,ZM00001D047697,ZM00001D047728,ZM00001D047736
GO:BP	organic cyclic compound biosynthetic process	GO:1901362	1	0	3747	27	4	22493	ZM00001D006198,ZM00001D006236,ZM00001D047554,ZM00001D047671
GO:BP	organic cyclic compound metabolic process	GO:1901360	1	0	6528	27	5	22493	ZM00001D006198,ZM00001D006236,ZM00001D017242,ZM00001D047554,ZM00001D047671
GO:BP	cellular oxidant detoxification	GO:0098869	1	0	278	27	1	22493	ZM00001D017240
GO:BP	detoxification	GO:0098754	1	0	294	27	1	22493	ZM00001D017240
GO:BP	nucleic acid-templated transcription	GO:0097659	1	0	2914	27	4	22493	ZM00001D006198,ZM00001D006236,ZM00001D047554,ZM00001D047671
GO:BP	response to oxygen-containing compound	GO:1901700	1	0	652	27	2	22493	ZM00001D047542,ZM00001D047841
GO:BP	regulation of transferase activity	GO:0051338	1	0	243	27	1	22493	ZM00001D047728
GO:BP	regulation of hydrolase activity	GO:0051336	1	0	322	27	1	22493	ZM00001D017215
GO:BP	cell division	GO:0051301	1	0	205	27	1	22493	ZM00001D047612
GO:BP	regulation of protein kinase activity	GO:0045859	1	0	184	27	1	22493	ZM00001D047728
GO:BP	cell redox homeostasis	GO:0045454	1	0	201	27	1	22493	ZM00001D017240
GO:BP	establishment of protein localization	GO:0045184	1	0	1025	27	1	22493	ZM00001D047522
GO:BP	glycerolipid biosynthetic process	GO:0045017	1	0	129	27	1	22493	ZM00001D047760
GO:BP	small molecule biosynthetic process	GO:0044283	1	0	755	27	1	22493	ZM00001D047736
GO:BP	small molecule metabolic process	GO:0044281	1	0	1955	27	2	22493	ZM00001D047582,ZM00001D047736
GO:BP	cellular nitrogen compound biosynthetic process	GO:0044271	1	0	4734	27	7	22493	ZM00001D006198,ZM00001D006236,ZM00001D047554,ZM00001D047581,ZM00001D047671,ZM00001D047697,ZM00001D047736
GO:BP	cellular protein metabolic process	GO:0044267	1	0	5754	27	6	22493	ZM00001D017215,ZM00001D047522,ZM00001D047581,ZM00001D047634,ZM00001D047697,ZM00001D047728
GO:BP	cellular macromolecule catabolic process	GO:0044265	1	0	1167	27	2	22493	ZM00001D047522,ZM00001D047634
GO:BP	cellular macromolecule metabolic process	GO:0044260	1	0	9764	27	10	22493	ZM00001D006198,ZM00001D006236,ZM00001D017215,ZM00001D047522,ZM00001D047554,ZM00001D047581,ZM00001D047634,ZM00001D047671,ZM00001D047697,ZM00001D047728
GO:BP	cellular protein catabolic process	GO:0044257	1	0	889	27	2	22493	ZM00001D047522,ZM00001D047634
GO:BP	cellular lipid metabolic process	GO:0044255	1	0	836	27	2	22493	ZM00001D047739,ZM00001D047760
GO:BP	positive regulation of protein kinase activity	GO:0045860	1	0	80	27	1	22493	ZM00001D047728
GO:BP	cellular biosynthetic process	GO:0044249	1	0	6263	27	8	22493	ZM00001D006198,ZM00001D006236,ZM00001D047554,ZM00001D047581,ZM00001D047671,ZM00001D047697,ZM00001D047736,ZM00001D047760
GO:BP	primary metabolic process	GO:0044238	1	0	14114	27	16	22493	ZM00001D006198,ZM00001D006236,ZM00001D017215,ZM00001D017242,ZM00001D047522,ZM00001D047554,ZM00001D047581,ZM00001D047582,ZM00001D047634,ZM00001D047671,ZM00001D047697,ZM00001D047728,ZM00001D047736,ZM00001D047739,ZM00001D047743,ZM00001D047760
GO:BP	cellular metabolic process	GO:0044237	1	0	14318	27	16	22493	ZM00001D006198,ZM00001D006236,ZM00001D017215,ZM00001D017240,ZM00001D017242,ZM00001D047522,ZM00001D047532,ZM00001D047554,ZM00001D047581,ZM00001D047634,ZM00001D047671,ZM00001D047697,ZM00001D047728,ZM00001D047736,ZM00001D047739,ZM00001D047760
GO:BP	positive regulation of molecular function	GO:0044093	1	0	315	27	1	22493	ZM00001D047728
GO:BP	cellular component biogenesis	GO:0044085	1	0	1737	27	4	22493	ZM00001D017242,ZM00001D047532,ZM00001D047542,ZM00001D047841
GO:BP	protein-containing complex subunit organization	GO:0043933	1	0	978	27	3	22493	ZM00001D047532,ZM00001D047542,ZM00001D047841
GO:BP	regulation of phosphoprotein phosphatase activity	GO:0043666	1	0	73	27	1	22493	ZM00001D017215
GO:BP	modification-dependent macromolecule catabolic process	GO:0043632	1	0	744	27	1	22493	ZM00001D047522
GO:BP	amide biosynthetic process	GO:0043604	1	0	1338	27	3	22493	ZM00001D047581,ZM00001D047697,ZM00001D047736
GO:BP	cellular amide metabolic process	GO:0043603	1	0	1541	27	3	22493	ZM00001D047581,ZM00001D047697,ZM00001D047736
GO:BP	regulation of kinase activity	GO:0043549	1	0	206	27	1	22493	ZM00001D047728
GO:BP	oxoacid metabolic process	GO:0043436	1	0	1183	27	1	22493	ZM00001D047736
GO:BP	macromolecule modification	GO:0043412	1	0	4543	27	4	22493	ZM00001D017215,ZM00001D017242,ZM00001D047522,ZM00001D047728
GO:BP	cellular catabolic process	GO:0044248	1	0	1858	27	2	22493	ZM00001D047522,ZM00001D047634
GO:BP	positive regulation of catalytic activity	GO:0043085	1	0	295	27	1	22493	ZM00001D047728
GO:BP	positive regulation of phosphate metabolic process	GO:0045937	1	0	109	27	1	22493	ZM00001D047728
GO:BP	glycerophospholipid biosynthetic process	GO:0046474	1	0	120	27	1	22493	ZM00001D047760
GO:BP	regulation of RNA metabolic process	GO:0051252	1	0	2864	27	4	22493	ZM00001D006198,ZM00001D006236,ZM00001D047554,ZM00001D047671
GO:BP	positive regulation of protein metabolic process	GO:0051247	1	0	197	27	1	22493	ZM00001D047728
GO:BP	regulation of protein metabolic process	GO:0051246	1	0	633	27	2	22493	ZM00001D017215,ZM00001D047728
GO:BP	establishment of localization	GO:0051234	1	0	3492	27	3	22493	ZM00001D006238,ZM00001D047492,ZM00001D047522
GO:BP	localization	GO:0051179	1	0	3647	27	3	22493	ZM00001D006238,ZM00001D047492,ZM00001D047522
GO:BP	regulation of phosphorus metabolic process	GO:0051174	1	0	309	27	2	22493	ZM00001D017215,ZM00001D047728
GO:BP	positive regulation of nitrogen compound metabolic process	GO:0051173	1	0	803	27	1	22493	ZM00001D047728
GO:BP	regulation of nitrogen compound metabolic process	GO:0051171	1	0	3492	27	6	22493	ZM00001D006198,ZM00001D006236,ZM00001D017215,ZM00001D047554,ZM00001D047671,ZM00001D047728
GO:BP	response to stimulus	GO:0050896	1	0	4140	27	8	22493	ZM00001D006198,ZM00001D017240,ZM00001D047542,ZM00001D047581,ZM00001D047618,ZM00001D047728,ZM00001D047761,ZM00001D047841
GO:BP	regulation of cellular process	GO:0050794	1	0	5375	27	8	22493	ZM00001D006198,ZM00001D006236,ZM00001D017215,ZM00001D017240,ZM00001D047554,ZM00001D047671,ZM00001D047728,ZM00001D047761
GO:BP	regulation of catalytic activity	GO:0050790	1	0	720	27	2	22493	ZM00001D017215,ZM00001D047728
GO:BP	regulation of biological process	GO:0050789	1	0	5798	27	8	22493	ZM00001D006198,ZM00001D006236,ZM00001D017215,ZM00001D017240,ZM00001D047554,ZM00001D047671,ZM00001D047728,ZM00001D047761
GO:BP	carboxylic acid biosynthetic process	GO:0046394	1	0	547	27	1	22493	ZM00001D047736
GO:BP	cellular developmental process	GO:0048869	1	0	316	27	2	22493	ZM00001D006236,ZM00001D047671
GO:BP	system development	GO:0048731	1	0	541	27	1	22493	ZM00001D047612
GO:BP	reproductive structure development	GO:0048608	1	0	363	27	1	22493	ZM00001D047612
GO:BP	positive regulation of cellular process	GO:0048522	1	0	1009	27	1	22493	ZM00001D047728
GO:BP	positive regulation of biological process	GO:0048518	1	0	1080	27	1	22493	ZM00001D047728
GO:BP	seed development	GO:0048316	1	0	134	27	1	22493	ZM00001D047612
GO:BP	Golgi vesicle transport	GO:0048193	1	0	303	27	1	22493	ZM00001D047522
GO:BP	intracellular transport	GO:0046907	1	0	1028	27	1	22493	ZM00001D047522
GO:BP	phosphatidylinositol dephosphorylation	GO:0046856	1	0	42	27	1	22493	ZM00001D047739
GO:BP	phospholipid dephosphorylation	GO:0046839	1	0	42	27	1	22493	ZM00001D047739
GO:BP	phosphatidylinositol metabolic process	GO:0046488	1	0	161	27	1	22493	ZM00001D047739
GO:BP	glycerolipid metabolic process	GO:0046486	1	0	243	27	2	22493	ZM00001D047739,ZM00001D047760
GO:BP	heterocycle metabolic process	GO:0046483	1	0	6312	27	5	22493	ZM00001D006198,ZM00001D006236,ZM00001D017242,ZM00001D047554,ZM00001D047671
GO:BP	anatomical structure development	GO:0048856	1	0	942	27	2	22493	ZM00001D006198,ZM00001D047612
GO:BP	cellular amino acid biosynthetic process	GO:0008652	1	0	281	27	1	22493	ZM00001D047736
GO:BP	protein localization	GO:0008104	1	0	1136	27	1	22493	ZM00001D047522
GO:BP	metabolic process	GO:0008152	1	0	17118	27	20	22493	ZM00001D006198,ZM00001D006199,ZM00001D006203,ZM00001D006236,ZM00001D017215,ZM00001D017240,ZM00001D017242,ZM00001D047522,ZM00001D047532,ZM00001D047554,ZM00001D047581,ZM00001D047582,ZM00001D047634,ZM00001D047671,ZM00001D047697,ZM00001D047728,ZM00001D047736,ZM00001D047739,ZM00001D047743,ZM00001D047760
GO:BP	lipid biosynthetic process	GO:0008610	1	0	604	27	1	22493	ZM00001D047760
GO:BP	peptide metabolic process	GO:0006518	1	0	1357	27	2	22493	ZM00001D047581,ZM00001D047697
GO:BP	protein quality control for misfolded or incompletely synthesized proteins	GO:0006515	1	0	52	27	1	22493	ZM00001D047634
GO:BP	ubiquitin-dependent protein catabolic process	GO:0006511	1	0	706	27	1	22493	ZM00001D047522
GO:BP	proteolysis	GO:0006508	1	0	1840	27	2	22493	ZM00001D047522,ZM00001D047634
GO:BP	protein dephosphorylation	GO:0006470	1	0	393	27	1	22493	ZM00001D017215
GO:BP	protein phosphorylation	GO:0006468	1	0	1902	27	1	22493	ZM00001D047728
GO:BP	cellular protein modification process	GO:0006464	1	0	4055	27	3	22493	ZM00001D017215,ZM00001D047522,ZM00001D047728
GO:BP	protein folding	GO:0006457	1	0	349	27	2	22493	ZM00001D047542,ZM00001D047841
GO:BP	translation	GO:0006412	1	0	1215	27	2	22493	ZM00001D047581,ZM00001D047697
GO:BP	RNA processing	GO:0006396	1	0	1076	27	1	22493	ZM00001D017242
GO:BP	rRNA processing	GO:0006364	1	0	355	27	1	22493	ZM00001D017242
GO:BP	regulation of transcription, DNA-templated	GO:0006355	1	0	2683	27	4	22493	ZM00001D006198,ZM00001D006236,ZM00001D047554,ZM00001D047671
GO:BP	transcription, DNA-templated	GO:0006351	1	0	2905	27	4	22493	ZM00001D006198,ZM00001D006236,ZM00001D047554,ZM00001D047671
GO:BP	nucleobase-containing compound metabolic process	GO:0006139	1	0	6008	27	5	22493	ZM00001D006198,ZM00001D006236,ZM00001D017242,ZM00001D047554,ZM00001D047671
GO:BP	generation of precursor metabolites and energy	GO:0006091	1	0	714	27	2	22493	ZM00001D017240,ZM00001D047532
GO:BP	organic acid metabolic process	GO:0006082	1	0	1191	27	1	22493	ZM00001D047736
GO:BP	galactose metabolic process	GO:0006012	1	0	36	27	1	22493	ZM00001D047582
GO:BP	monosaccharide metabolic process	GO:0005996	1	0	224	27	1	22493	ZM00001D047582
GO:BP	carbohydrate metabolic process	GO:0005975	1	0	1347	27	1	22493	ZM00001D047582
GO:BP	developmental process involved in reproduction	GO:0003006	1	0	394	27	1	22493	ZM00001D047612
GO:BP	positive regulation of protein phosphorylation	GO:0001934	1	0	88	27	1	22493	ZM00001D047728
GO:BP	regulation of protein phosphorylation	GO:0001932	1	0	212	27	1	22493	ZM00001D047728
GO:BP	pseudouridine synthesis	GO:0001522	1	0	36	27	1	22493	ZM00001D017242
GO:BP	response to reactive oxygen species	GO:0000302	1	0	98	27	2	22493	ZM00001D047542,ZM00001D047841
GO:BP	mitotic cell cycle	GO:0000278	1	0	450	27	1	22493	ZM00001D047728
GO:BP	cellular amino acid metabolic process	GO:0006520	1	0	556	27	1	22493	ZM00001D047736
GO:BP	asparagine metabolic process	GO:0006528	1	0	14	27	1	22493	ZM00001D047736
GO:BP	asparagine biosynthetic process	GO:0006529	1	0	10	27	1	22493	ZM00001D047736
GO:BP	protein targeting	GO:0006605	1	0	304	27	1	22493	ZM00001D047522
GO:BP	biological_process	GO:0008150	1	0	22493	27	27	22493	ZM00001D006198,ZM00001D006199,ZM00001D006203,ZM00001D006236,ZM00001D006238,ZM00001D017215,ZM00001D017240,ZM00001D017242,ZM00001D047492,ZM00001D047522,ZM00001D047532,ZM00001D047542,ZM00001D047554,ZM00001D047581,ZM00001D047582,ZM00001D047612,ZM00001D047618,ZM00001D047634,ZM00001D047671,ZM00001D047697,ZM00001D047728,ZM00001D047736,ZM00001D047739,ZM00001D047743,ZM00001D047760,ZM00001D047761,ZM00001D0…
GO:BP	regulation of mitotic cell cycle	GO:0007346	1	0	213	27	1	22493	ZM00001D047728
GO:BP	multicellular organism development	GO:0007275	1	0	839	27	2	22493	ZM00001D006198,ZM00001D047612
GO:BP	signal transduction	GO:0007165	1	0	1488	27	2	22493	ZM00001D047728,ZM00001D047761
GO:BP	cell communication	GO:0007154	1	0	1620	27	2	22493	ZM00001D047728,ZM00001D047761
GO:BP	cell cycle	GO:0007049	1	0	784	27	1	22493	ZM00001D047728
GO:BP	vacuolar transport	GO:0007034	1	0	116	27	1	22493	ZM00001D047522
GO:BP	response to oxidative stress	GO:0006979	1	0	350	27	3	22493	ZM00001D017240,ZM00001D047542,ZM00001D047841
GO:BP	hyperosmotic response	GO:0006972	1	0	12	27	1	22493	ZM00001D047618
GO:BP	response to stress	GO:0006950	1	0	2231	27	5	22493	ZM00001D017240,ZM00001D047542,ZM00001D047618,ZM00001D047728,ZM00001D047841
GO:BP	Golgi to vacuole transport	GO:0006896	1	0	35	27	1	22493	ZM00001D047522
GO:BP	phosphorelay signal transduction system	GO:0000160	1	0	88	27	1	22493	ZM00001D047761
GO:BP	post-Golgi vesicle-mediated transport	GO:0006892	1	0	68	27	1	22493	ZM00001D047522
GO:BP	lipid transport	GO:0006869	1	0	147	27	1	22493	ZM00001D006238
GO:BP	cation transport	GO:0006812	1	0	830	27	1	22493	ZM00001D047492
GO:BP	ion transport	GO:0006811	1	0	1227	27	1	22493	ZM00001D047492
GO:BP	transport	GO:0006810	1	0	3433	27	3	22493	ZM00001D006238,ZM00001D047492,ZM00001D047522
GO:BP	nitrogen compound metabolic process	GO:0006807	1	0	12491	27	12	22493	ZM00001D006198,ZM00001D006236,ZM00001D017215,ZM00001D017242,ZM00001D047522,ZM00001D047554,ZM00001D047581,ZM00001D047634,ZM00001D047671,ZM00001D047697,ZM00001D047728,ZM00001D047736
GO:BP	phosphate-containing compound metabolic process	GO:0006796	1	0	3637	27	4	22493	ZM00001D017215,ZM00001D047728,ZM00001D047739,ZM00001D047760
GO:BP	phosphorus metabolic process	GO:0006793	1	0	3668	27	4	22493	ZM00001D017215,ZM00001D047728,ZM00001D047739,ZM00001D047760
GO:BP	cellular aromatic compound metabolic process	GO:0006725	1	0	6407	27	5	22493	ZM00001D006198,ZM00001D006236,ZM00001D017242,ZM00001D047554,ZM00001D047671
GO:BP	glycerophospholipid metabolic process	GO:0006650	1	0	227	27	2	22493	ZM00001D047739,ZM00001D047760
GO:BP	phospholipid metabolic process	GO:0006644	1	0	294	27	2	22493	ZM00001D047739,ZM00001D047760
GO:BP	lipid metabolic process	GO:0006629	1	0	1142	27	3	22493	ZM00001D047739,ZM00001D047743,ZM00001D047760
GO:BP	protein targeting to vacuole	GO:0006623	1	0	61	27	1	22493	ZM00001D047522
GO:BP	intracellular protein transport	GO:0006886	1	0	834	27	1	22493	ZM00001D047522
GO:BP	rRNA modification	GO:0000154	1	0	54	27	1	22493	ZM00001D017242
GO:BP	reproduction	GO:0000003	1	0	703	27	1	22493	ZM00001D047612
GO:CC	box H/ACA telomerase RNP complex	GO:0090661	0.197275	0.704927	2	24	1	22108	ZM00001D017242
GO:CC	telomerase holoenzyme complex	GO:0005697	0.49242	0.307665	5	24	1	22108	ZM00001D017242
GO:CC	box H/ACA RNP complex	GO:0072588	0.884514	0.0532953	9	24	1	22108	ZM00001D017242
GO:CC	box H/ACA snoRNP complex	GO:0031429	0.884514	0.0532953	9	24	1	22108	ZM00001D017242
GO:CC	protein phosphatase type 2A complex	GO:0000159	1	0	30	24	1	22108	ZM00001D017215
GO:CC	cellular_component	GO:0005575	1	0	21992	24	24	22108	ZM00001D006198,ZM00001D006199,ZM00001D006203,ZM00001D006236,ZM00001D006238,ZM00001D017215,ZM00001D017240,ZM00001D017242,ZM00001D047522,ZM00001D047532,ZM00001D047554,ZM00001D047581,ZM00001D047612,ZM00001D047618,ZM00001D047634,ZM00001D047671,ZM00001D047685,ZM00001D047697,ZM00001D047728,ZM00001D047736,ZM00001D047739,ZM00001D047743,ZM00001D047760,ZM00001D047761
GO:CC	obsolete cell	GO:0005623	1	0	429	24	1	22108	ZM00001D017240
GO:CC	intracellular	GO:0005622	1	0	14810	24	21	22108	ZM00001D006198,ZM00001D006236,ZM00001D006238,ZM00001D017215,ZM00001D017240,ZM00001D017242,ZM00001D047522,ZM00001D047532,ZM00001D047554,ZM00001D047581,ZM00001D047612,ZM00001D047618,ZM00001D047634,ZM00001D047671,ZM00001D047685,ZM00001D047697,ZM00001D047728,ZM00001D047736,ZM00001D047739,ZM00001D047760,ZM00001D047761
GO:CC	ribonucleoprotein complex	GO:1990904	1	0	1104	24	1	22108	ZM00001D017242
GO:CC	membrane	GO:0016020	1	0	10510	24	7	22108	ZM00001D006199,ZM00001D006203,ZM00001D006238,ZM00001D047522,ZM00001D047581,ZM00001D047739,ZM00001D047743
GO:CC	microtubule cytoskeleton	GO:0015630	1	0	276	24	1	22108	ZM00001D047612
GO:CC	endomembrane system	GO:0012505	1	0	2118	24	4	22108	ZM00001D006238,ZM00001D047522,ZM00001D047685,ZM00001D047739
GO:CC	thylakoid	GO:0009579	1	0	420	24	2	22108	ZM00001D047532,ZM00001D047581
GO:CC	chloroplast stroma	GO:0009570	1	0	380	24	1	22108	ZM00001D047581
GO:CC	chloroplast thylakoid lumen	GO:0009543	1	0	11	24	1	22108	ZM00001D047532
GO:CC	plastid	GO:0009536	1	0	1634	24	2	22108	ZM00001D047532,ZM00001D047581
GO:CC	chloroplast thylakoid	GO:0009534	1	0	323	24	1	22108	ZM00001D047532
GO:CC	plastid stroma	GO:0009532	1	0	384	24	1	22108	ZM00001D047581
GO:CC	chloroplast	GO:0009507	1	0	1588	24	2	22108	ZM00001D047532,ZM00001D047581
GO:CC	endopeptidase Clp complex	GO:0009368	1	0	14	24	1	22108	ZM00001D047634
GO:CC	protein serine/threonine phosphatase complex	GO:0008287	1	0	31	24	1	22108	ZM00001D017215
GO:CC	microtubule	GO:0005874	1	0	224	24	1	22108	ZM00001D047612
GO:CC	cytoskeleton	GO:0005856	1	0	410	24	1	22108	ZM00001D047612
GO:CC	ribosome	GO:0005840	1	0	782	24	2	22108	ZM00001D047581,ZM00001D047697
GO:CC	cytosol	GO:0005829	1	0	1818	24	3	22108	ZM00001D017215,ZM00001D047618,ZM00001D047736
GO:CC	trans-Golgi network	GO:0005802	1	0	241	24	1	22108	ZM00001D047522
GO:CC	Golgi apparatus	GO:0005794	1	0	1039	24	2	22108	ZM00001D047522,ZM00001D047685
GO:CC	endoplasmic reticulum	GO:0005783	1	0	673	24	2	22108	ZM00001D006238,ZM00001D047739
GO:CC	endosome	GO:0005768	1	0	332	24	1	22108	ZM00001D047522
GO:CC	mitochondrion	GO:0005739	1	0	1415	24	1	22108	ZM00001D047760
GO:CC	cytoplasm	GO:0005737	1	0	8880	24	12	22108	ZM00001D006238,ZM00001D017215,ZM00001D017240,ZM00001D047522,ZM00001D047532,ZM00001D047581,ZM00001D047618,ZM00001D047685,ZM00001D047728,ZM00001D047736,ZM00001D047739,ZM00001D047760
GO:CC	small nucleolar ribonucleoprotein complex	GO:0005732	1	0	53	24	1	22108	ZM00001D017242
GO:CC	nucleolus	GO:0005730	1	0	393	24	1	22108	ZM00001D017242
GO:CC	nucleus	GO:0005634	1	0	5952	24	6	22108	ZM00001D006198,ZM00001D006236,ZM00001D017242,ZM00001D047554,ZM00001D047671,ZM00001D047761
GO:CC	integral component of membrane	GO:0016021	1	0	8403	24	4	22108	ZM00001D006238,ZM00001D047522,ZM00001D047739,ZM00001D047743
GO:CC	Golgi transport complex	GO:0017119	1	0	25	24	1	22108	ZM00001D047522
GO:CC	intrinsic component of membrane	GO:0031224	1	0	8534	24	4	22108	ZM00001D006238,ZM00001D047522,ZM00001D047739,ZM00001D047743
GO:CC	cytoplasmic vesicle	GO:0031410	1	0	521	24	1	22108	ZM00001D047522
GO:CC	phosphatase complex	GO:1903293	1	0	31	24	1	22108	ZM00001D017215
GO:CC	catalytic complex	GO:1902494	1	0	1442	24	2	22108	ZM00001D017215,ZM00001D017242
GO:CC	cellular anatomical entity	GO:0110165	1	0	21623	24	23	22108	ZM00001D006198,ZM00001D006199,ZM00001D006203,ZM00001D006236,ZM00001D006238,ZM00001D017215,ZM00001D017240,ZM00001D017242,ZM00001D047522,ZM00001D047532,ZM00001D047554,ZM00001D047581,ZM00001D047612,ZM00001D047618,ZM00001D047671,ZM00001D047685,ZM00001D047697,ZM00001D047728,ZM00001D047736,ZM00001D047739,ZM00001D047743,ZM00001D047760,ZM00001D047761
GO:CC	polymeric cytoskeletal fiber	GO:0099513	1	0	241	24	1	22108	ZM00001D047612
GO:CC	supramolecular fiber	GO:0099512	1	0	241	24	1	22108	ZM00001D047612
GO:CC	supramolecular polymer	GO:0099081	1	0	241	24	1	22108	ZM00001D047612
GO:CC	supramolecular complex	GO:0099080	1	0	390	24	1	22108	ZM00001D047612
GO:CC	vesicle tethering complex	GO:0099023	1	0	132	24	1	22108	ZM00001D047522
GO:CC	Golgi apparatus subcompartment	GO:0098791	1	0	266	24	1	22108	ZM00001D047522
GO:CC	intracellular vesicle	GO:0097708	1	0	522	24	1	22108	ZM00001D047522
GO:CC	intracellular organelle lumen	GO:0070013	1	0	1400	24	1	22108	ZM00001D017242
GO:CC	organelle lumen	GO:0043233	1	0	1400	24	1	22108	ZM00001D017242
GO:CC	intracellular non-membrane-bounded organelle	GO:0043232	1	0	2266	24	4	22108	ZM00001D017242,ZM00001D047581,ZM00001D047612,ZM00001D047697
GO:CC	intracellular organelle	GO:0043229	1	0	12378	24	15	22108	ZM00001D006198,ZM00001D006236,ZM00001D006238,ZM00001D017242,ZM00001D047522,ZM00001D047532,ZM00001D047554,ZM00001D047581,ZM00001D047612,ZM00001D047671,ZM00001D047685,ZM00001D047697,ZM00001D047739,ZM00001D047760,ZM00001D047761
GO:CC	non-membrane-bounded organelle	GO:0043228	1	0	2266	24	4	22108	ZM00001D017242,ZM00001D047581,ZM00001D047612,ZM00001D047697
GO:CC	membrane-bounded organelle	GO:0043227	1	0	11498	24	13	22108	ZM00001D006198,ZM00001D006236,ZM00001D006238,ZM00001D017242,ZM00001D047522,ZM00001D047532,ZM00001D047554,ZM00001D047581,ZM00001D047671,ZM00001D047685,ZM00001D047739,ZM00001D047760,ZM00001D047761
GO:CC	organelle	GO:0043226	1	0	12556	24	15	22108	ZM00001D006198,ZM00001D006236,ZM00001D006238,ZM00001D017242,ZM00001D047522,ZM00001D047532,ZM00001D047554,ZM00001D047581,ZM00001D047612,ZM00001D047671,ZM00001D047685,ZM00001D047697,ZM00001D047739,ZM00001D047760,ZM00001D047761
GO:CC	protein-containing complex	GO:0032991	1	0	4280	24	4	22108	ZM00001D017215,ZM00001D017242,ZM00001D047522,ZM00001D047634
GO:CC	organelle subcompartment	GO:0031984	1	0	594	24	2	22108	ZM00001D047522,ZM00001D047532
GO:CC	vesicle	GO:0031982	1	0	560	24	1	22108	ZM00001D047522
GO:CC	nuclear lumen	GO:0031981	1	0	1177	24	1	22108	ZM00001D017242
GO:CC	plastid thylakoid lumen	GO:0031978	1	0	11	24	1	22108	ZM00001D047532
GO:CC	thylakoid lumen	GO:0031977	1	0	21	24	1	22108	ZM00001D047532
GO:CC	plastid thylakoid	GO:0031976	1	0	323	24	1	22108	ZM00001D047532
GO:CC	membrane-enclosed lumen	GO:0031974	1	0	1400	24	1	22108	ZM00001D017242
GO:CC	intracellular membrane-bounded organelle	GO:0043231	1	0	11144	24	13	22108	ZM00001D006198,ZM00001D006236,ZM00001D006238,ZM00001D017242,ZM00001D047522,ZM00001D047532,ZM00001D047554,ZM00001D047581,ZM00001D047671,ZM00001D047685,ZM00001D047739,ZM00001D047760,ZM00001D047761

## Sheet: QTL-L6DEG
TABLE S5：GO annotationsof conjoint analysis for consistant QTL regions and transcriptome intersecting gene sets. QTL-L5DEG: GO annotation of the intersection of consensus QTL regions and leaf differentially expressed genes at 5-leaf stage. QTL-L6DEG: GO annotation of the intersection of consensus QTL regions and leaf differentially expressed genes at 6-leaf stage.QTL-S5DEG: GO annotation of the i…
source	term_name	term_id	adjusted_p_value	negative_log10_of_adjusted_p_value	term_size	query_size	intersection_size	effective_domain_size	intersections
GO:MF	ATP-dependent peptidase activity	GO:0004176	0.133985	0.872943	38	25	2	25122	ZM00001D006214,ZM00001D047634
GO:MF	protein self-association	GO:0043621	0.163699	0.785954	42	25	2	25122	ZM00001D047542,ZM00001D047841
GO:MF	oxidoreductase activity, acting on paired donors, with incorporation or reduction of molecular oxygen	GO:0016705	0.238692	0.622163	475	25	4	25122	ZM00001D006199,ZM00001D006203,ZM00001D047495,ZM00001D047743
GO:MF	oxidoreductase activity, acting on paired donors, with incorporation or reduction of molecular oxygen, NAD(P)H as one donor, and incorporation of one atom of oxygen	GO:0016709	0.323172	0.490566	234	25	3	25122	ZM00001D006199,ZM00001D006203,ZM00001D047495
GO:MF	inositol 3-alpha-galactosyltransferase activity	GO:0047216	0.611184	0.213828	3	25	1	25122	ZM00001D047582
GO:MF	3-dehydroquinate synthase activity	GO:0003856	0.611184	0.213828	3	25	1	25122	ZM00001D006242
GO:MF	nucleotide binding	GO:0000166	1	0	4284	25	2	25122	ZM00001D006214,ZM00001D047494
GO:MF	cation binding	GO:0043169	1	0	3299	25	7	25122	ZM00001D006199,ZM00001D006203,ZM00001D006257,ZM00001D047492,ZM00001D047495,ZM00001D047518,ZM00001D047618
GO:MF	anion binding	GO:0043168	1	0	4554	25	2	25122	ZM00001D006214,ZM00001D047494
GO:MF	ion binding	GO:0043167	1	0	7430	25	9	25122	ZM00001D006199,ZM00001D006203,ZM00001D006214,ZM00001D006257,ZM00001D047492,ZM00001D047494,ZM00001D047495,ZM00001D047518,ZM00001D047618
GO:MF	phosphoric ester hydrolase activity	GO:0042578	1	0	600	25	1	25122	ZM00001D006257
GO:MF	peptide binding	GO:0042277	1	0	123	25	1	25122	ZM00001D006219
GO:MF	small molecule binding	GO:0036094	1	0	4569	25	2	25122	ZM00001D006214,ZM00001D047494
GO:MF	purine ribonucleoside triphosphate binding	GO:0035639	1	0	3774	25	2	25122	ZM00001D006214,ZM00001D047494
GO:MF	UDP-galactosyltransferase activity	GO:0035250	1	0	15	25	1	25122	ZM00001D047582
GO:MF	amide binding	GO:0033218	1	0	149	25	1	25122	ZM00001D006219
GO:MF	adenyl ribonucleotide binding	GO:0032559	1	0	3524	25	2	25122	ZM00001D006214,ZM00001D047494
GO:MF	purine ribonucleotide binding	GO:0032555	1	0	3873	25	2	25122	ZM00001D006214,ZM00001D047494
GO:MF	ribonucleotide binding	GO:0032553	1	0	3916	25	2	25122	ZM00001D006214,ZM00001D047494
GO:MF	adenyl nucleotide binding	GO:0030554	1	0	3535	25	2	25122	ZM00001D006214,ZM00001D047494
GO:MF	inorganic cation transmembrane transporter activity	GO:0022890	1	0	652	25	1	25122	ZM00001D017249
GO:MF	transmembrane transporter activity	GO:0022857	1	0	1639	25	1	25122	ZM00001D017249
GO:MF	heme binding	GO:0020037	1	0	584	25	3	25122	ZM00001D006199,ZM00001D006203,ZM00001D047495
GO:MF	enzyme binding	GO:0019899	1	0	560	25	1	25122	ZM00001D047634
GO:MF	ubiquitin-like protein transferase activity	GO:0019787	1	0	713	25	1	25122	ZM00001D047560
GO:MF	serine hydrolase activity	GO:0017171	1	0	247	25	2	25122	ZM00001D006214,ZM00001D047634
GO:MF	nucleoside-triphosphatase activity	GO:0017111	1	0	1389	25	2	25122	ZM00001D006214,ZM00001D047634
GO:MF	purine nucleotide binding	GO:0017076	1	0	3885	25	2	25122	ZM00001D006214,ZM00001D047494
GO:MF	metal ion binding	GO:0046872	1	0	3271	25	7	25122	ZM00001D006199,ZM00001D006203,ZM00001D006257,ZM00001D047492,ZM00001D047495,ZM00001D047518,ZM00001D047618
GO:MF	ATPase activity	GO:0016887	1	0	1080	25	2	25122	ZM00001D006214,ZM00001D047634
GO:MF	tetrapyrrole binding	GO:0046906	1	0	629	25	3	25122	ZM00001D006199,ZM00001D006203,ZM00001D047495
GO:MF	ER retention sequence binding	GO:0046923	1	0	7	25	1	25122	ZM00001D006219
GO:MF	heterocyclic compound binding	GO:1901363	1	0	9915	25	6	25122	ZM00001D006199,ZM00001D006203,ZM00001D006213,ZM00001D006214,ZM00001D047494,ZM00001D047495
GO:MF	nucleoside phosphate binding	GO:1901265	1	0	4284	25	2	25122	ZM00001D006214,ZM00001D047494
GO:MF	catalytic activity, acting on a protein	GO:0140096	1	0	4353	25	4	25122	ZM00001D006214,ZM00001D047518,ZM00001D047560,ZM00001D047634
GO:MF	carbohydrate derivative binding	GO:0097367	1	0	3947	25	2	25122	ZM00001D006214,ZM00001D047494
GO:MF	organic cyclic compound binding	GO:0097159	1	0	9940	25	6	25122	ZM00001D006199,ZM00001D006203,ZM00001D006213,ZM00001D006214,ZM00001D047494,ZM00001D047495
GO:MF	N-acylphosphatidylethanolamine-specific phospholipase D activity	GO:0070290	1	0	14	25	1	25122	ZM00001D006257
GO:MF	peptidase activity, acting on L-amino acid peptides	GO:0070011	1	0	1057	25	3	25122	ZM00001D006214,ZM00001D047518,ZM00001D047634
GO:MF	ubiquitin-like protein ligase activity	GO:0061659	1	0	394	25	1	25122	ZM00001D047560
GO:MF	ubiquitin protein ligase activity	GO:0061630	1	0	393	25	1	25122	ZM00001D047560
GO:MF	ATPase binding	GO:0051117	1	0	21	25	1	25122	ZM00001D047634
GO:MF	unfolded protein binding	GO:0051082	1	0	274	25	2	25122	ZM00001D047542,ZM00001D047841
GO:MF	protein dimerization activity	GO:0046983	1	0	713	25	1	25122	ZM00001D006213
GO:MF	protein heterodimerization activity	GO:0046982	1	0	165	25	1	25122	ZM00001D006213
GO:MF	transition metal ion binding	GO:0046914	1	0	1367	25	3	25122	ZM00001D006199,ZM00001D006203,ZM00001D047495
GO:MF	carbon-nitrogen ligase activity, with glutamine as amido-N-donor	GO:0016884	1	0	23	25	1	25122	ZM00001D006214
GO:MF	ligase activity	GO:0016874	1	0	536	25	1	25122	ZM00001D006214
GO:MF	phosphoric diester hydrolase activity	GO:0008081	1	0	61	25	1	25122	ZM00001D006257
GO:MF	ATP binding	GO:0005524	1	0	3426	25	2	25122	ZM00001D006214,ZM00001D047494
GO:MF	calmodulin binding	GO:0005516	1	0	150	25	1	25122	ZM00001D047568
GO:MF	protein binding	GO:0005515	1	0	5796	25	9	25122	ZM00001D006212,ZM00001D006213,ZM00001D017241,ZM00001D047494,ZM00001D047542,ZM00001D047568,ZM00001D047634,ZM00001D047761,ZM00001D047841
GO:MF	calcium ion binding	GO:0005509	1	0	365	25	2	25122	ZM00001D006257,ZM00001D047618
GO:MF	iron ion binding	GO:0005506	1	0	465	25	3	25122	ZM00001D006199,ZM00001D006203,ZM00001D047495
GO:MF	binding	GO:0005488	1	0	16188	25	18	25122	ZM00001D006199,ZM00001D006203,ZM00001D006212,ZM00001D006213,ZM00001D006214,ZM00001D006219,ZM00001D006257,ZM00001D017241,ZM00001D047492,ZM00001D047494,ZM00001D047495,ZM00001D047518,ZM00001D047542,ZM00001D047568,ZM00001D047618,ZM00001D047634,ZM00001D047761,ZM00001D047841
GO:MF	transporter activity	GO:0005215	1	0	1746	25	1	25122	ZM00001D017249
GO:MF	signal sequence binding	GO:0005048	1	0	65	25	1	25122	ZM00001D006219
GO:MF	ubiquitin-protein transferase activity	GO:0004842	1	0	698	25	1	25122	ZM00001D047560
GO:MF	phospholipase D activity	GO:0004630	1	0	14	25	1	25122	ZM00001D006257
GO:MF	phospholipase activity	GO:0004620	1	0	78	25	1	25122	ZM00001D006257
GO:MF	monooxygenase activity	GO:0004497	1	0	404	25	3	25122	ZM00001D006199,ZM00001D006203,ZM00001D047495
GO:MF	serine-type endopeptidase activity	GO:0004252	1	0	142	25	2	25122	ZM00001D006214,ZM00001D047634
GO:MF	metalloendopeptidase activity	GO:0004222	1	0	73	25	1	25122	ZM00001D047518
GO:MF	endopeptidase activity	GO:0004175	1	0	561	25	3	25122	ZM00001D006214,ZM00001D047518,ZM00001D047634
GO:MF	asparagine synthase (glutamine-hydrolyzing) activity	GO:0004066	1	0	10	25	1	25122	ZM00001D006214
GO:MF	catalytic activity	GO:0003824	1	0	14226	25	13	25122	ZM00001D006199,ZM00001D006203,ZM00001D006214,ZM00001D006242,ZM00001D006257,ZM00001D047495,ZM00001D047504,ZM00001D047518,ZM00001D047560,ZM00001D047582,ZM00001D047608,ZM00001D047634,ZM00001D047743
GO:MF	DNA binding	GO:0003677	1	0	2949	25	1	25122	ZM00001D006213
GO:MF	nucleic acid binding	GO:0003676	1	0	5267	25	1	25122	ZM00001D006213
GO:MF	molecular_function	GO:0003674	1	0	25096	25	25	25122	ZM00001D006199,ZM00001D006203,ZM00001D006212,ZM00001D006213,ZM00001D006214,ZM00001D006219,ZM00001D006242,ZM00001D006257,ZM00001D017241,ZM00001D017249,ZM00001D047492,ZM00001D047494,ZM00001D047495,ZM00001D047504,ZM00001D047518,ZM00001D047542,ZM00001D047560,ZM00001D047568,ZM00001D047582,ZM00001D047608,ZM00001D047618,ZM00001D047634,ZM00001D047743,ZM00001D047761,ZM00001D047841
GO:MF	UDP-glycosyltransferase activity	GO:0008194	1	0	454	25	2	25122	ZM00001D047504,ZM00001D047582
GO:MF	ligase activity, forming carbon-nitrogen bonds	GO:0016879	1	0	116	25	1	25122	ZM00001D006214
GO:MF	peptidase activity	GO:0008233	1	0	1132	25	3	25122	ZM00001D006214,ZM00001D047518,ZM00001D047634
GO:MF	metallopeptidase activity	GO:0008237	1	0	131	25	1	25122	ZM00001D047518
GO:MF	carbon-oxygen lyase activity, acting on phosphates	GO:0016838	1	0	55	25	1	25122	ZM00001D006242
GO:MF	carbon-oxygen lyase activity	GO:0016835	1	0	183	25	1	25122	ZM00001D006242
GO:MF	lyase activity	GO:0016829	1	0	548	25	1	25122	ZM00001D006242
GO:MF	hydrolase activity, acting on acid phosphorus-nitrogen bonds	GO:0016825	1	0	247	25	2	25122	ZM00001D006214,ZM00001D047634
GO:MF	hydrolase activity, acting on acid anhydrides, in phosphorus-containing anhydrides	GO:0016818	1	0	1470	25	2	25122	ZM00001D006214,ZM00001D047634
GO:MF	hydrolase activity, acting on acid anhydrides	GO:0016817	1	0	1479	25	2	25122	ZM00001D006214,ZM00001D047634
GO:MF	hydrolase activity, acting on ester bonds	GO:0016788	1	0	1309	25	1	25122	ZM00001D006257
GO:MF	hydrolase activity	GO:0016787	1	0	4963	25	4	25122	ZM00001D006214,ZM00001D006257,ZM00001D047518,ZM00001D047634
GO:MF	transferase activity, transferring hexosyl groups	GO:0016758	1	0	681	25	2	25122	ZM00001D047504,ZM00001D047582
GO:MF	transferase activity, transferring glycosyl groups	GO:0016757	1	0	978	25	2	25122	ZM00001D047504,ZM00001D047582
GO:MF	transferase activity	GO:0016740	1	0	6256	25	3	25122	ZM00001D047504,ZM00001D047560,ZM00001D047582
GO:MF	oxidoreductase activity, acting on paired donors, with oxidation of a pair of donors resulting in the reduction of molecular oxygen to two molecules of water	GO:0016717	1	0	26	25	1	25122	ZM00001D047743
GO:MF	oxidoreductase activity	GO:0016491	1	0	2156	25	5	25122	ZM00001D006199,ZM00001D006203,ZM00001D047495,ZM00001D047608,ZM00001D047743
GO:MF	pyrophosphatase activity	GO:0016462	1	0	1460	25	2	25122	ZM00001D006214,ZM00001D047634
GO:MF	lipase activity	GO:0016298	1	0	125	25	1	25122	ZM00001D006257
GO:MF	inorganic molecular entity transmembrane transporter activity	GO:0015318	1	0	976	25	1	25122	ZM00001D017249
GO:MF	monovalent inorganic cation transmembrane transporter activity	GO:0015077	1	0	469	25	1	25122	ZM00001D017249
GO:MF	ion transmembrane transporter activity	GO:0015075	1	0	974	25	1	25122	ZM00001D017249
GO:MF	ammonium transmembrane transporter activity	GO:0008519	1	0	8	25	1	25122	ZM00001D017249
GO:MF	galactosyltransferase activity	GO:0008378	1	0	66	25	1	25122	ZM00001D047582
GO:MF	cation transmembrane transporter activity	GO:0008324	1	0	675	25	1	25122	ZM00001D017249
GO:MF	serine-type peptidase activity	GO:0008236	1	0	247	25	2	25122	ZM00001D006214,ZM00001D047634
GO:BP	response to osmotic stress	GO:0006970	0.0120223	1.92001	151	25	4	22493	ZM00001D047542,ZM00001D047568,ZM00001D047618,ZM00001D047841
GO:BP	phosphorelay signal transduction system	GO:0000160	0.0679593	1.16775	88	25	3	22493	ZM00001D006212,ZM00001D017241,ZM00001D047761
GO:BP	response to salt stress	GO:0009651	0.191518	0.717791	125	25	3	22493	ZM00001D047542,ZM00001D047618,ZM00001D047841
GO:BP	protein complex oligomerization	GO:0051259	0.465723	0.331872	39	25	2	22493	ZM00001D047542,ZM00001D047841
GO:BP	response to hydrogen peroxide	GO:0042542	0.489901	0.309892	40	25	2	22493	ZM00001D047542,ZM00001D047841
GO:BP	protein quality control for misfolded or incompletely synthesized proteins	GO:0006515	0.826059	0.0829887	52	25	2	22493	ZM00001D006214,ZM00001D047634
GO:BP	cellular component biogenesis	GO:0044085	1	0	1737	25	3	22493	ZM00001D047532,ZM00001D047542,ZM00001D047841
GO:BP	cellular protein localization	GO:0034613	1	0	967	25	2	22493	ZM00001D006214,ZM00001D006219
GO:BP	chromatin organization involved in regulation of transcription	GO:0034401	1	0	112	25	1	22493	ZM00001D006213
GO:BP	ion transmembrane transport	GO:0034220	1	0	943	25	1	22493	ZM00001D017249
GO:BP	protein localization to organelle	GO:0033365	1	0	403	25	2	22493	ZM00001D006214,ZM00001D006219
GO:BP	cellular metabolic process	GO:0044237	1	0	14318	25	8	22493	ZM00001D006213,ZM00001D006214,ZM00001D006242,ZM00001D006257,ZM00001D047532,ZM00001D047560,ZM00001D047608,ZM00001D047634
GO:BP	macromolecule localization	GO:0033036	1	0	1323	25	2	22493	ZM00001D006214,ZM00001D006219
GO:BP	monocarboxylic acid metabolic process	GO:0032787	1	0	517	25	1	22493	ZM00001D006214
GO:BP	RNA biosynthetic process	GO:0032774	1	0	2926	25	1	22493	ZM00001D006213
GO:BP	protein modification by small protein conjugation	GO:0032446	1	0	847	25	1	22493	ZM00001D047560
GO:BP	negative regulation of cellular biosynthetic process	GO:0031327	1	0	383	25	1	22493	ZM00001D006213
GO:BP	primary metabolic process	GO:0044238	1	0	14114	25	9	22493	ZM00001D006213,ZM00001D006214,ZM00001D006242,ZM00001D006257,ZM00001D047518,ZM00001D047560,ZM00001D047582,ZM00001D047634,ZM00001D047743
GO:BP	regulation of cellular biosynthetic process	GO:0031326	1	0	2940	25	1	22493	ZM00001D006213
GO:BP	negative regulation of cellular metabolic process	GO:0031324	1	0	555	25	1	22493	ZM00001D006213
GO:BP	regulation of cellular metabolic process	GO:0031323	1	0	3595	25	1	22493	ZM00001D006213
GO:BP	protein catabolic process	GO:0030163	1	0	1026	25	2	22493	ZM00001D006214,ZM00001D047634
GO:BP	metal ion transport	GO:0030001	1	0	429	25	1	22493	ZM00001D047492
GO:BP	maintenance of protein location in cell	GO:0032507	1	0	32	25	1	22493	ZM00001D006219
GO:BP	protein-containing complex subunit organization	GO:0043933	1	0	978	25	3	22493	ZM00001D047532,ZM00001D047542,ZM00001D047841
GO:BP	amide biosynthetic process	GO:0043604	1	0	1338	25	1	22493	ZM00001D006214
GO:BP	cellular protein-containing complex assembly	GO:0034622	1	0	757	25	1	22493	ZM00001D047532
GO:BP	peroxisomal transport	GO:0043574	1	0	24	25	1	22493	ZM00001D006214
GO:BP	oxoacid metabolic process	GO:0043436	1	0	1183	25	2	22493	ZM00001D006214,ZM00001D006242
GO:BP	macromolecule modification	GO:0043412	1	0	4543	25	1	22493	ZM00001D047560
GO:BP	macromolecule metabolic process	GO:0043170	1	0	11792	25	5	22493	ZM00001D006213,ZM00001D006214,ZM00001D047518,ZM00001D047560,ZM00001D047634
GO:BP	amide transport	GO:0042886	1	0	1111	25	1	22493	ZM00001D006214
GO:BP	homeostatic process	GO:0042592	1	0	916	25	1	22493	ZM00001D047555
GO:BP	dicarboxylic acid metabolic process	GO:0043648	1	0	131	25	1	22493	ZM00001D006242
GO:BP	hyperosmotic salinity response	GO:0042538	1	0	10	25	1	22493	ZM00001D047618
GO:BP	cellular amide metabolic process	GO:0043603	1	0	1541	25	1	22493	ZM00001D006214
GO:BP	response to chemical	GO:0042221	1	0	1603	25	2	22493	ZM00001D047542,ZM00001D047841
GO:BP	protein modification process	GO:0036211	1	0	4055	25	1	22493	ZM00001D047560
GO:BP	dicarboxylic acid biosynthetic process	GO:0043650	1	0	42	25	1	22493	ZM00001D006242
GO:BP	intracellular signal transduction	GO:0035556	1	0	508	25	3	22493	ZM00001D006212,ZM00001D017241,ZM00001D047761
GO:BP	signaling	GO:0023052	1	0	1504	25	3	22493	ZM00001D006212,ZM00001D017241,ZM00001D047761
GO:BP	maintenance of protein localization in endoplasmic reticulum	GO:0035437	1	0	12	25	1	22493	ZM00001D006219
GO:BP	nucleobase-containing compound biosynthetic process	GO:0034654	1	0	3338	25	1	22493	ZM00001D006213
GO:BP	cellular macromolecule biosynthetic process	GO:0034645	1	0	4831	25	1	22493	ZM00001D006213
GO:BP	cellular nitrogen compound metabolic process	GO:0034641	1	0	7368	25	2	22493	ZM00001D006213,ZM00001D006214
GO:BP	regulation of gene expression, epigenetic	GO:0040029	1	0	158	25	1	22493	ZM00001D006213
GO:BP	respiratory electron transport chain	GO:0022904	1	0	85	25	1	22493	ZM00001D047608
GO:BP	cellular homeostasis	GO:0019725	1	0	391	25	1	22493	ZM00001D047555
GO:BP	cellular component assembly	GO:0022607	1	0	1063	25	3	22493	ZM00001D047532,ZM00001D047542,ZM00001D047841
GO:BP	protein transport	GO:0015031	1	0	1013	25	1	22493	ZM00001D006214
GO:BP	negative regulation of gene expression	GO:0010629	1	0	538	25	1	22493	ZM00001D006213
GO:BP	negative regulation of macromolecule metabolic process	GO:0010605	1	0	716	25	1	22493	ZM00001D006213
GO:BP	negative regulation of macromolecule biosynthetic process	GO:0010558	1	0	369	25	1	22493	ZM00001D006213
GO:BP	regulation of macromolecule biosynthetic process	GO:0010556	1	0	2920	25	1	22493	ZM00001D006213
GO:BP	regulation of gene expression	GO:0010468	1	0	3248	25	1	22493	ZM00001D006213
GO:BP	gene expression	GO:0010467	1	0	5373	25	2	22493	ZM00001D006213,ZM00001D006214
GO:BP	photosystem II assembly	GO:0010207	1	0	19	25	1	22493	ZM00001D047532
GO:BP	response to inorganic substance	GO:0010035	1	0	285	25	2	22493	ZM00001D047542,ZM00001D047841
GO:BP	cellular process	GO:0009987	1	0	19080	25	16	22493	ZM00001D006212,ZM00001D006213,ZM00001D006214,ZM00001D006219,ZM00001D006242,ZM00001D006257,ZM00001D017241,ZM00001D017249,ZM00001D047532,ZM00001D047542,ZM00001D047555,ZM00001D047560,ZM00001D047608,ZM00001D047634,ZM00001D047761,ZM00001D047841
GO:BP	negative regulation of metabolic process	GO:0009892	1	0	755	25	1	22493	ZM00001D006213
GO:BP	negative regulation of biosynthetic process	GO:0009890	1	0	385	25	1	22493	ZM00001D006213
GO:BP	regulation of biosynthetic process	GO:0009889	1	0	2945	25	1	22493	ZM00001D006213
GO:BP	response to abiotic stimulus	GO:0009628	1	0	758	25	4	22493	ZM00001D047542,ZM00001D047568,ZM00001D047618,ZM00001D047841
GO:BP	chorismate biosynthetic process	GO:0009423	1	0	23	25	1	22493	ZM00001D006242
GO:BP	response to heat	GO:0009408	1	0	144	25	2	22493	ZM00001D047542,ZM00001D047841
GO:BP	response to temperature stimulus	GO:0009266	1	0	229	25	2	22493	ZM00001D047542,ZM00001D047841
GO:BP	aromatic amino acid family biosynthetic process	GO:0009073	1	0	86	25	1	22493	ZM00001D006242
GO:BP	aromatic amino acid family metabolic process	GO:0009072	1	0	111	25	1	22493	ZM00001D006242
GO:BP	aspartate family amino acid biosynthetic process	GO:0009067	1	0	67	25	1	22493	ZM00001D006214
GO:BP	aspartate family amino acid metabolic process	GO:0009066	1	0	87	25	1	22493	ZM00001D006214
GO:BP	monovalent inorganic cation transport	GO:0015672	1	0	467	25	1	22493	ZM00001D017249
GO:BP	ammonium transport	GO:0015696	1	0	8	25	1	22493	ZM00001D017249
GO:BP	peptide transport	GO:0015833	1	0	1094	25	1	22493	ZM00001D006214
GO:BP	peroxisomal membrane transport	GO:0015919	1	0	22	25	1	22493	ZM00001D006214
GO:BP	carboxylic acid metabolic process	GO:0019752	1	0	1148	25	2	22493	ZM00001D006214,ZM00001D006242
GO:BP	cellular catabolic process	GO:0044248	1	0	1858	25	2	22493	ZM00001D006214,ZM00001D047634
GO:BP	photosynthesis, light reaction	GO:0019684	1	0	128	25	1	22493	ZM00001D047532
GO:BP	organophosphate metabolic process	GO:0019637	1	0	812	25	1	22493	ZM00001D006257
GO:BP	protein metabolic process	GO:0019538	1	0	6491	25	4	22493	ZM00001D006214,ZM00001D047518,ZM00001D047560,ZM00001D047634
GO:BP	aromatic compound biosynthetic process	GO:0019438	1	0	3593	25	2	22493	ZM00001D006213,ZM00001D006242
GO:BP	hexose metabolic process	GO:0019318	1	0	184	25	1	22493	ZM00001D047582
GO:BP	regulation of metabolic process	GO:0019222	1	0	3925	25	1	22493	ZM00001D006213
GO:BP	regulation of nucleobase-containing compound metabolic process	GO:0019219	1	0	2922	25	1	22493	ZM00001D006213
GO:BP	heterocycle biosynthetic process	GO:0018130	1	0	3564	25	1	22493	ZM00001D006213
GO:BP	electron transport chain	GO:0022900	1	0	365	25	1	22493	ZM00001D047608
GO:BP	protein import	GO:0017038	1	0	166	25	1	22493	ZM00001D006214
GO:BP	protein import into peroxisome matrix	GO:0016558	1	0	19	25	1	22493	ZM00001D006214
GO:BP	protein processing	GO:0016485	1	0	108	25	1	22493	ZM00001D006214
GO:BP	gene silencing	GO:0016458	1	0	184	25	1	22493	ZM00001D006213
GO:BP	vesicle-mediated transport	GO:0016192	1	0	704	25	1	22493	ZM00001D006219
GO:BP	RNA metabolic process	GO:0016070	1	0	4545	25	1	22493	ZM00001D006213
GO:BP	organic acid biosynthetic process	GO:0016053	1	0	547	25	2	22493	ZM00001D006214,ZM00001D006242
GO:BP	cellular component organization	GO:0016043	1	0	3387	25	5	22493	ZM00001D006213,ZM00001D006214,ZM00001D047532,ZM00001D047542,ZM00001D047841
GO:BP	lipid catabolic process	GO:0016042	1	0	182	25	1	22493	ZM00001D006257
GO:BP	energy derivation by oxidation of organic compounds	GO:0015980	1	0	208	25	1	22493	ZM00001D047608
GO:BP	photosynthesis	GO:0015979	1	0	253	25	1	22493	ZM00001D047532
GO:BP	protein ubiquitination	GO:0016567	1	0	813	25	1	22493	ZM00001D047560
GO:BP	cellular biosynthetic process	GO:0044249	1	0	6263	25	3	22493	ZM00001D006213,ZM00001D006214,ZM00001D006242
GO:BP	cellular macromolecule catabolic process	GO:0044265	1	0	1167	25	2	22493	ZM00001D006214,ZM00001D047634
GO:BP	cellular protein catabolic process	GO:0044257	1	0	889	25	2	22493	ZM00001D006214,ZM00001D047634
GO:BP	organonitrogen compound biosynthetic process	GO:1901566	1	0	2291	25	2	22493	ZM00001D006214,ZM00001D006242
GO:BP	organonitrogen compound catabolic process	GO:1901565	1	0	1253	25	2	22493	ZM00001D006214,ZM00001D047634
GO:BP	organonitrogen compound metabolic process	GO:1901564	1	0	7817	25	6	22493	ZM00001D006214,ZM00001D006242,ZM00001D006257,ZM00001D047518,ZM00001D047560,ZM00001D047634
GO:BP	organic cyclic compound biosynthetic process	GO:1901362	1	0	3747	25	2	22493	ZM00001D006213,ZM00001D006242
GO:BP	organic cyclic compound metabolic process	GO:1901360	1	0	6528	25	2	22493	ZM00001D006213,ZM00001D006242
GO:BP	inorganic cation transmembrane transport	GO:0098662	1	0	625	25	1	22493	ZM00001D017249
GO:BP	inorganic ion transmembrane transport	GO:0098660	1	0	680	25	1	22493	ZM00001D017249
GO:BP	cation transmembrane transport	GO:0098655	1	0	667	25	1	22493	ZM00001D017249
GO:BP	nucleic acid-templated transcription	GO:0097659	1	0	2914	25	1	22493	ZM00001D006213
GO:BP	chromatin organization involved in negative regulation of transcription	GO:0097549	1	0	105	25	1	22493	ZM00001D006213
GO:BP	nucleic acid metabolic process	GO:0090304	1	0	5475	25	1	22493	ZM00001D006213
GO:BP	regulation of primary metabolic process	GO:0080090	1	0	3518	25	1	22493	ZM00001D006213
GO:BP	establishment of protein localization to peroxisome	GO:0072663	1	0	23	25	1	22493	ZM00001D006214
GO:BP	protein localization to peroxisome	GO:0072662	1	0	23	25	1	22493	ZM00001D006214
GO:BP	maintenance of protein localization in organelle	GO:0072595	1	0	15	25	1	22493	ZM00001D006219
GO:BP	establishment of protein localization to organelle	GO:0072594	1	0	336	25	1	22493	ZM00001D006214
GO:BP	ammonium transmembrane transport	GO:0072488	1	0	8	25	1	22493	ZM00001D017249
GO:BP	monocarboxylic acid biosynthetic process	GO:0072330	1	0	221	25	1	22493	ZM00001D006214
GO:BP	cellular component organization or biogenesis	GO:0071840	1	0	3912	25	5	22493	ZM00001D006213,ZM00001D006214,ZM00001D047532,ZM00001D047542,ZM00001D047841
GO:BP	protein transmembrane transport	GO:0071806	1	0	135	25	1	22493	ZM00001D006214
GO:BP	nitrogen compound transport	GO:0071705	1	0	1362	25	2	22493	ZM00001D006214,ZM00001D017249
GO:BP	organic substance catabolic process	GO:1901575	1	0	2073	25	3	22493	ZM00001D006214,ZM00001D006257,ZM00001D047634
GO:BP	organic substance biosynthetic process	GO:1901576	1	0	6394	25	3	22493	ZM00001D006213,ZM00001D006214,ZM00001D006242
GO:BP	alpha-amino acid metabolic process	GO:1901605	1	0	350	25	1	22493	ZM00001D006214
GO:BP	alpha-amino acid biosynthetic process	GO:1901607	1	0	235	25	1	22493	ZM00001D006214
GO:BP	organic substance metabolic process	GO:0071704	1	0	14846	25	9	22493	ZM00001D006213,ZM00001D006214,ZM00001D006242,ZM00001D006257,ZM00001D047518,ZM00001D047560,ZM00001D047582,ZM00001D047634,ZM00001D047743
GO:BP	regulation of RNA biosynthetic process	GO:2001141	1	0	2696	25	1	22493	ZM00001D006213
GO:BP	negative regulation of cellular macromolecule biosynthetic process	GO:2000113	1	0	354	25	1	22493	ZM00001D006213
GO:BP	regulation of cellular macromolecule biosynthetic process	GO:2000112	1	0	2902	25	1	22493	ZM00001D006213
GO:BP	negative regulation of nucleic acid-templated transcription	GO:1903507	1	0	265	25	1	22493	ZM00001D006213
GO:BP	regulation of nucleic acid-templated transcription	GO:1903506	1	0	2696	25	1	22493	ZM00001D006213
GO:BP	negative regulation of RNA biosynthetic process	GO:1902679	1	0	265	25	1	22493	ZM00001D006213
GO:BP	response to oxygen-containing compound	GO:1901700	1	0	652	25	2	22493	ZM00001D047542,ZM00001D047841
GO:BP	organic substance transport	GO:0071702	1	0	1647	25	1	22493	ZM00001D006214
GO:BP	protein localization to endoplasmic reticulum	GO:0070972	1	0	75	25	1	22493	ZM00001D006219
GO:BP	cellular macromolecule localization	GO:0070727	1	0	987	25	2	22493	ZM00001D006214,ZM00001D006219
GO:BP	negative regulation of biological process	GO:0048519	1	0	946	25	1	22493	ZM00001D006213
GO:BP	Golgi vesicle transport	GO:0048193	1	0	303	25	1	22493	ZM00001D006219
GO:BP	intracellular transport	GO:0046907	1	0	1028	25	2	22493	ZM00001D006214,ZM00001D006219
GO:BP	glycerolipid metabolic process	GO:0046486	1	0	243	25	1	22493	ZM00001D006257
GO:BP	heterocycle metabolic process	GO:0046483	1	0	6312	25	1	22493	ZM00001D006213
GO:BP	phosphatidylcholine metabolic process	GO:0046470	1	0	28	25	1	22493	ZM00001D006257
GO:BP	chorismate metabolic process	GO:0046417	1	0	32	25	1	22493	ZM00001D006242
GO:BP	carboxylic acid biosynthetic process	GO:0046394	1	0	547	25	2	22493	ZM00001D006214,ZM00001D006242
GO:BP	negative regulation of nucleobase-containing compound metabolic process	GO:0045934	1	0	284	25	1	22493	ZM00001D006213
GO:BP	negative regulation of transcription, DNA-templated	GO:0045892	1	0	250	25	1	22493	ZM00001D006213
GO:BP	negative regulation of cellular process	GO:0048523	1	0	702	25	1	22493	ZM00001D006213
GO:BP	negative regulation of gene expression, epigenetic	GO:0045814	1	0	92	25	1	22493	ZM00001D006213
GO:BP	cellular respiration	GO:0045333	1	0	168	25	1	22493	ZM00001D047608
GO:BP	maintenance of protein location	GO:0045185	1	0	32	25	1	22493	ZM00001D006219
GO:BP	establishment of protein localization	GO:0045184	1	0	1025	25	1	22493	ZM00001D006214
GO:BP	protein transmembrane import into intracellular organelle	GO:0044743	1	0	74	25	1	22493	ZM00001D006214
GO:BP	small molecule biosynthetic process	GO:0044283	1	0	755	25	2	22493	ZM00001D006214,ZM00001D006242
GO:BP	small molecule metabolic process	GO:0044281	1	0	1955	25	3	22493	ZM00001D006214,ZM00001D006242,ZM00001D047582
GO:BP	cellular nitrogen compound biosynthetic process	GO:0044271	1	0	4734	25	2	22493	ZM00001D006213,ZM00001D006214
GO:BP	cellular protein metabolic process	GO:0044267	1	0	5754	25	3	22493	ZM00001D006214,ZM00001D047560,ZM00001D047634
GO:BP	macromolecule biosynthetic process	GO:0009059	1	0	4898	25	1	22493	ZM00001D006213
GO:BP	cellular macromolecule metabolic process	GO:0044260	1	0	9764	25	4	22493	ZM00001D006213,ZM00001D006214,ZM00001D047560,ZM00001D047634
GO:BP	cell redox homeostasis	GO:0045454	1	0	201	25	1	22493	ZM00001D047555
GO:BP	cellular lipid metabolic process	GO:0044255	1	0	836	25	1	22493	ZM00001D006257
GO:BP	regulation of biological process	GO:0050789	1	0	5798	25	5	22493	ZM00001D006212,ZM00001D006213,ZM00001D017241,ZM00001D047555,ZM00001D047761
GO:BP	response to stimulus	GO:0050896	1	0	4140	25	7	22493	ZM00001D006212,ZM00001D017241,ZM00001D047542,ZM00001D047568,ZM00001D047618,ZM00001D047761,ZM00001D047841
GO:BP	protein modification by small protein conjugation or removal	GO:0070647	1	0	976	25	1	22493	ZM00001D047560
GO:BP	regulation of biological quality	GO:0065008	1	0	1221	25	2	22493	ZM00001D006219,ZM00001D047555
GO:BP	biological regulation	GO:0065007	1	0	6809	25	6	22493	ZM00001D006212,ZM00001D006213,ZM00001D006219,ZM00001D017241,ZM00001D047555,ZM00001D047761
GO:BP	protein-containing complex assembly	GO:0065003	1	0	826	25	3	22493	ZM00001D047532,ZM00001D047542,ZM00001D047841
GO:BP	intracellular protein transmembrane transport	GO:0065002	1	0	113	25	1	22493	ZM00001D006214
GO:BP	regulation of macromolecule metabolic process	GO:0060255	1	0	3812	25	1	22493	ZM00001D006213
GO:BP	oxidation-reduction process	GO:0055114	1	0	2340	25	5	22493	ZM00001D006199,ZM00001D006203,ZM00001D047495,ZM00001D047608,ZM00001D047743
GO:BP	transmembrane transport	GO:0055085	1	0	1799	25	2	22493	ZM00001D006214,ZM00001D017249
GO:BP	cellular response to stimulus	GO:0051716	1	0	2878	25	3	22493	ZM00001D006212,ZM00001D017241,ZM00001D047761
GO:BP	maintenance of location in cell	GO:0051651	1	0	49	25	1	22493	ZM00001D006219
GO:BP	regulation of cellular process	GO:0050794	1	0	5375	25	5	22493	ZM00001D006212,ZM00001D006213,ZM00001D017241,ZM00001D047555,ZM00001D047761
GO:BP	establishment of localization in cell	GO:0051649	1	0	1090	25	2	22493	ZM00001D006214,ZM00001D006219
GO:BP	protein maturation	GO:0051604	1	0	154	25	1	22493	ZM00001D006214
GO:BP	proteolysis involved in cellular protein catabolic process	GO:0051603	1	0	883	25	2	22493	ZM00001D006214,ZM00001D047634
GO:BP	chromosome organization	GO:0051276	1	0	1095	25	1	22493	ZM00001D006213
GO:BP	negative regulation of RNA metabolic process	GO:0051253	1	0	272	25	1	22493	ZM00001D006213
GO:BP	regulation of RNA metabolic process	GO:0051252	1	0	2864	25	1	22493	ZM00001D006213
GO:BP	maintenance of location	GO:0051235	1	0	60	25	1	22493	ZM00001D006219
GO:BP	establishment of localization	GO:0051234	1	0	3492	25	4	22493	ZM00001D006214,ZM00001D006219,ZM00001D017249,ZM00001D047492
GO:BP	localization	GO:0051179	1	0	3647	25	4	22493	ZM00001D006214,ZM00001D006219,ZM00001D017249,ZM00001D047492
GO:BP	negative regulation of nitrogen compound metabolic process	GO:0051172	1	0	521	25	1	22493	ZM00001D006213
GO:BP	regulation of nitrogen compound metabolic process	GO:0051171	1	0	3492	25	1	22493	ZM00001D006213
GO:BP	cellular localization	GO:0051641	1	0	1286	25	2	22493	ZM00001D006214,ZM00001D006219
GO:BP	biosynthetic process	GO:0009058	1	0	6575	25	3	22493	ZM00001D006213,ZM00001D006214,ZM00001D006242
GO:BP	catabolic process	GO:0009056	1	0	2393	25	3	22493	ZM00001D006214,ZM00001D006257,ZM00001D047634
GO:BP	macromolecule catabolic process	GO:0009057	1	0	1430	25	2	22493	ZM00001D006214,ZM00001D047634
GO:BP	protein targeting	GO:0006605	1	0	304	25	1	22493	ZM00001D006214
GO:BP	asparagine biosynthetic process	GO:0006529	1	0	10	25	1	22493	ZM00001D006214
GO:BP	asparagine metabolic process	GO:0006528	1	0	14	25	1	22493	ZM00001D006214
GO:BP	cellular amino acid metabolic process	GO:0006520	1	0	556	25	2	22493	ZM00001D006214,ZM00001D006242
GO:BP	proteolysis	GO:0006508	1	0	1840	25	3	22493	ZM00001D006214,ZM00001D047518,ZM00001D047634
GO:BP	cellular protein modification process	GO:0006464	1	0	4055	25	1	22493	ZM00001D047560
GO:BP	protein folding	GO:0006457	1	0	349	25	2	22493	ZM00001D047542,ZM00001D047841
GO:BP	regulation of transcription, DNA-templated	GO:0006355	1	0	2683	25	1	22493	ZM00001D006213
GO:BP	transcription, DNA-templated	GO:0006351	1	0	2905	25	1	22493	ZM00001D006213
GO:BP	chromatin silencing	GO:0006342	1	0	91	25	1	22493	ZM00001D006213
GO:BP	chromatin organization	GO:0006325	1	0	491	25	1	22493	ZM00001D006213
GO:BP	nucleobase-containing compound metabolic process	GO:0006139	1	0	6008	25	1	22493	ZM00001D006213
GO:BP	generation of precursor metabolites and energy	GO:0006091	1	0	714	25	2	22493	ZM00001D047532,ZM00001D047608
GO:BP	organic acid metabolic process	GO:0006082	1	0	1191	25	2	22493	ZM00001D006214,ZM00001D006242
GO:BP	galactose metabolic process	GO:0006012	1	0	36	25	1	22493	ZM00001D047582
GO:BP	monosaccharide metabolic process	GO:0005996	1	0	224	25	1	22493	ZM00001D047582
GO:BP	carbohydrate metabolic process	GO:0005975	1	0	1347	25	1	22493	ZM00001D047582
GO:BP	response to reactive oxygen species	GO:0000302	1	0	98	25	2	22493	ZM00001D047542,ZM00001D047841
GO:BP	protein retention in ER lumen	GO:0006621	1	0	11	25	1	22493	ZM00001D006219
GO:BP	protein targeting to peroxisome	GO:0006625	1	0	23	25	1	22493	ZM00001D006214
GO:BP	phospholipid metabolic process	GO:0006644	1	0	294	25	1	22493	ZM00001D006257
GO:BP	cellular amino acid biosynthetic process	GO:0008652	1	0	281	25	2	22493	ZM00001D006214,ZM00001D006242
GO:BP	metabolic process	GO:0008152	1	0	17118	25	14	22493	ZM00001D006199,ZM00001D006203,ZM00001D006213,ZM00001D006214,ZM00001D006242,ZM00001D006257,ZM00001D047495,ZM00001D047518,ZM00001D047532,ZM00001D047560,ZM00001D047582,ZM00001D047608,ZM00001D047634,ZM00001D047743
GO:BP	biological_process	GO:0008150	1	0	22493	25	25	22493	ZM00001D006199,ZM00001D006203,ZM00001D006212,ZM00001D006213,ZM00001D006214,ZM00001D006219,ZM00001D006242,ZM00001D006257,ZM00001D017241,ZM00001D017249,ZM00001D047492,ZM00001D047495,ZM00001D047518,ZM00001D047532,ZM00001D047542,ZM00001D047555,ZM00001D047560,ZM00001D047568,ZM00001D047582,ZM00001D047608,ZM00001D047618,ZM00001D047634,ZM00001D047743,ZM00001D047761,ZM00001D047841
GO:BP	protein localization	GO:0008104	1	0	1136	25	2	22493	ZM00001D006214,ZM00001D006219
GO:BP	cell communication	GO:0007154	1	0	1620	25	3	22493	ZM00001D006212,ZM00001D017241,ZM00001D047761
GO:BP	peroxisome organization	GO:0007031	1	0	39	25	1	22493	ZM00001D006214
GO:BP	organelle organization	GO:0006996	1	0	2435	25	2	22493	ZM00001D006213,ZM00001D006214
GO:BP	response to oxidative stress	GO:0006979	1	0	350	25	2	22493	ZM00001D047542,ZM00001D047841
GO:BP	hyperosmotic response	GO:0006972	1	0	12	25	1	22493	ZM00001D047618
GO:BP	response to stress	GO:0006950	1	0	2231	25	4	22493	ZM00001D047542,ZM00001D047568,ZM00001D047618,ZM00001D047841
GO:BP	endoplasmic reticulum to Golgi vesicle-mediated transport	GO:0006888	1	0	176	25	1	22493	ZM00001D006219
GO:BP	intracellular protein transport	GO:0006886	1	0	834	25	1	22493	ZM00001D006214
GO:BP	cation transport	GO:0006812	1	0	830	25	2	22493	ZM00001D017249,ZM00001D047492
GO:BP	ion transport	GO:0006811	1	0	1227	25	2	22493	ZM00001D017249,ZM00001D047492
GO:BP	transport	GO:0006810	1	0	3433	25	4	22493	ZM00001D006214,ZM00001D006219,ZM00001D017249,ZM00001D047492
GO:BP	nitrogen compound metabolic process	GO:0006807	1	0	12491	25	7	22493	ZM00001D006213,ZM00001D006214,ZM00001D006242,ZM00001D006257,ZM00001D047518,ZM00001D047560,ZM00001D047634
GO:BP	phosphate-containing compound metabolic process	GO:0006796	1	0	3637	25	1	22493	ZM00001D006257
GO:BP	phosphorus metabolic process	GO:0006793	1	0	3668	25	1	22493	ZM00001D006257
GO:BP	cellular aromatic compound metabolic process	GO:0006725	1	0	6407	25	2	22493	ZM00001D006213,ZM00001D006242
GO:BP	glycerophospholipid metabolic process	GO:0006650	1	0	227	25	1	22493	ZM00001D006257
GO:BP	lipid metabolic process	GO:0006629	1	0	1142	25	2	22493	ZM00001D006257,ZM00001D047743
GO:BP	signal transduction	GO:0007165	1	0	1488	25	3	22493	ZM00001D006212,ZM00001D017241,ZM00001D047761
GO:CC	peroxisomal matrix	GO:0005782	0.453793	0.343142	5	23	1	22108	ZM00001D006214
GO:CC	microbody lumen	GO:0031907	0.453793	0.343142	5	23	1	22108	ZM00001D006214
GO:CC	plastid thylakoid lumen	GO:0031978	0.995371	0.00201514	11	23	1	22108	ZM00001D047532
GO:CC	chloroplast thylakoid lumen	GO:0009543	0.995371	0.00201514	11	23	1	22108	ZM00001D047532
GO:CC	nucleus	GO:0005634	1	0	5952	23	5	22108	ZM00001D006212,ZM00001D006213,ZM00001D017241,ZM00001D047568,ZM00001D047761
GO:CC	obsolete cell	GO:0005623	1	0	429	23	1	22108	ZM00001D047555
GO:CC	intracellular	GO:0005622	1	0	14810	23	15	22108	ZM00001D006212,ZM00001D006213,ZM00001D006214,ZM00001D006219,ZM00001D006242,ZM00001D017241,ZM00001D047504,ZM00001D047518,ZM00001D047532,ZM00001D047560,ZM00001D047568,ZM00001D047608,ZM00001D047618,ZM00001D047634,ZM00001D047761
GO:CC	cellular_component	GO:0005575	1	0	21992	23	22	22108	ZM00001D006199,ZM00001D006203,ZM00001D006212,ZM00001D006213,ZM00001D006214,ZM00001D006219,ZM00001D006242,ZM00001D006257,ZM00001D017241,ZM00001D017249,ZM00001D047495,ZM00001D047504,ZM00001D047518,ZM00001D047532,ZM00001D047560,ZM00001D047568,ZM00001D047608,ZM00001D047618,ZM00001D047634,ZM00001D047702,ZM00001D047743,ZM00001D047761
GO:CC	nuclear chromatin	GO:0000790	1	0	166	23	1	22108	ZM00001D006213
GO:CC	nucleosome	GO:0000786	1	0	120	23	1	22108	ZM00001D006213
GO:CC	chromatin	GO:0000785	1	0	308	23	1	22108	ZM00001D006213
GO:CC	nuclear chromosome	GO:0000228	1	0	312	23	1	22108	ZM00001D006213
GO:CC	chromosome	GO:0005694	1	0	604	23	1	22108	ZM00001D006213
GO:CC	cytoplasm	GO:0005737	1	0	8880	23	8	22108	ZM00001D006214,ZM00001D006219,ZM00001D006242,ZM00001D047518,ZM00001D047532,ZM00001D047560,ZM00001D047608,ZM00001D047618
GO:CC	mitochondrial envelope	GO:0005740	1	0	330	23	1	22108	ZM00001D047608
GO:CC	oxidoreductase complex	GO:1990204	1	0	165	23	1	22108	ZM00001D047608
GO:CC	catalytic complex	GO:1902494	1	0	1442	23	1	22108	ZM00001D047608
GO:CC	cellular anatomical entity	GO:0110165	1	0	21623	23	21	22108	ZM00001D006199,ZM00001D006203,ZM00001D006212,ZM00001D006213,ZM00001D006214,ZM00001D006219,ZM00001D006242,ZM00001D006257,ZM00001D017241,ZM00001D017249,ZM00001D047495,ZM00001D047504,ZM00001D047518,ZM00001D047532,ZM00001D047560,ZM00001D047568,ZM00001D047608,ZM00001D047618,ZM00001D047702,ZM00001D047743,ZM00001D047761
GO:CC	respiratory chain complex	GO:0098803	1	0	100	23	1	22108	ZM00001D047608
GO:CC	mitochondrion	GO:0005739	1	0	1415	23	1	22108	ZM00001D047608
GO:CC	inner mitochondrial membrane protein complex	GO:0098800	1	0	173	23	1	22108	ZM00001D047608
GO:CC	membrane protein complex	GO:0098796	1	0	835	23	1	22108	ZM00001D047608
GO:CC	organelle membrane	GO:0031090	1	0	1574	23	1	22108	ZM00001D047608
GO:CC	NADH dehydrogenase complex	GO:0030964	1	0	59	23	1	22108	ZM00001D047608
GO:CC	organelle inner membrane	GO:0019866	1	0	302	23	1	22108	ZM00001D047608
GO:CC	integral component of membrane	GO:0016021	1	0	8403	23	6	22108	ZM00001D006214,ZM00001D006219,ZM00001D006242,ZM00001D017249,ZM00001D047702,ZM00001D047743
GO:CC	membrane	GO:0016020	1	0	10510	23	11	22108	ZM00001D006199,ZM00001D006203,ZM00001D006214,ZM00001D006219,ZM00001D006242,ZM00001D006257,ZM00001D017249,ZM00001D047495,ZM00001D047608,ZM00001D047702,ZM00001D047743
GO:CC	endomembrane system	GO:0012505	1	0	2118	23	1	22108	ZM00001D006219
GO:CC	thylakoid	GO:0009579	1	0	420	23	1	22108	ZM00001D047532
GO:CC	plastid	GO:0009536	1	0	1634	23	1	22108	ZM00001D047532
GO:CC	chloroplast thylakoid	GO:0009534	1	0	323	23	1	22108	ZM00001D047532
GO:CC	chloroplast	GO:0009507	1	0	1588	23	1	22108	ZM00001D047532
GO:CC	endopeptidase Clp complex	GO:0009368	1	0	14	23	1	22108	ZM00001D047634
GO:CC	integral component of plasma membrane	GO:0005887	1	0	222	23	1	22108	ZM00001D017249
GO:CC	plasma membrane	GO:0005886	1	0	2242	23	2	22108	ZM00001D017249,ZM00001D047702
GO:CC	cytosol	GO:0005829	1	0	1818	23	2	22108	ZM00001D047518,ZM00001D047618
GO:CC	cis-Golgi network	GO:0005801	1	0	24	23	1	22108	ZM00001D006219
GO:CC	Golgi apparatus	GO:0005794	1	0	1039	23	1	22108	ZM00001D006219
GO:CC	endoplasmic reticulum	GO:0005783	1	0	673	23	1	22108	ZM00001D006219
GO:CC	peroxisome	GO:0005777	1	0	139	23	1	22108	ZM00001D006214
GO:CC	mitochondrial respiratory chain complex I	GO:0005747	1	0	55	23	1	22108	ZM00001D047608
GO:CC	mitochondrial respirasome	GO:0005746	1	0	104	23	1	22108	ZM00001D047608
GO:CC	mitochondrial inner membrane	GO:0005743	1	0	264	23	1	22108	ZM00001D047608
GO:CC	intrinsic component of membrane	GO:0031224	1	0	8534	23	6	22108	ZM00001D006214,ZM00001D006219,ZM00001D006242,ZM00001D017249,ZM00001D047702,ZM00001D047743
GO:CC	mitochondrial protein complex	GO:0098798	1	0	295	23	1	22108	ZM00001D047608
GO:CC	intrinsic component of plasma membrane	GO:0031226	1	0	414	23	1	22108	ZM00001D017249
GO:CC	organelle envelope	GO:0031967	1	0	760	23	1	22108	ZM00001D047608
GO:CC	cell periphery	GO:0071944	1	0	2737	23	2	22108	ZM00001D017249,ZM00001D047702
GO:CC	respirasome	GO:0070469	1	0	123	23	1	22108	ZM00001D047608
GO:CC	intracellular organelle lumen	GO:0070013	1	0	1400	23	2	22108	ZM00001D006213,ZM00001D006214
GO:CC	respiratory chain complex I	GO:0045271	1	0	57	23	1	22108	ZM00001D047608
GO:CC	DNA packaging complex	GO:0044815	1	0	128	23	1	22108	ZM00001D006213
GO:CC	organelle lumen	GO:0043233	1	0	1400	23	2	22108	ZM00001D006213,ZM00001D006214
GO:CC	intracellular non-membrane-bounded organelle	GO:0043232	1	0	2266	23	1	22108	ZM00001D006213
GO:CC	intracellular membrane-bounded organelle	GO:0043231	1	0	11144	23	10	22108	ZM00001D006212,ZM00001D006213,ZM00001D006214,ZM00001D006219,ZM00001D017241,ZM00001D047504,ZM00001D047532,ZM00001D047568,ZM00001D047608,ZM00001D047761
GO:CC	intracellular organelle	GO:0043229	1	0	12378	23	10	22108	ZM00001D006212,ZM00001D006213,ZM00001D006214,ZM00001D006219,ZM00001D017241,ZM00001D047504,ZM00001D047532,ZM00001D047568,ZM00001D047608,ZM00001D047761
GO:CC	non-membrane-bounded organelle	GO:0043228	1	0	2266	23	1	22108	ZM00001D006213
GO:CC	membrane-bounded organelle	GO:0043227	1	0	11498	23	10	22108	ZM00001D006212,ZM00001D006213,ZM00001D006214,ZM00001D006219,ZM00001D017241,ZM00001D047504,ZM00001D047532,ZM00001D047568,ZM00001D047608,ZM00001D047761
GO:CC	organelle	GO:0043226	1	0	12556	23	10	22108	ZM00001D006212,ZM00001D006213,ZM00001D006214,ZM00001D006219,ZM00001D017241,ZM00001D047504,ZM00001D047532,ZM00001D047568,ZM00001D047608,ZM00001D047761
GO:CC	microbody	GO:0042579	1	0	139	23	1	22108	ZM00001D006214
GO:CC	protein-DNA complex	GO:0032993	1	0	191	23	1	22108	ZM00001D006213
GO:CC	protein-containing complex	GO:0032991	1	0	4280	23	3	22108	ZM00001D006213,ZM00001D047608,ZM00001D047634
GO:CC	organelle subcompartment	GO:0031984	1	0	594	23	1	22108	ZM00001D047532
GO:CC	nuclear lumen	GO:0031981	1	0	1177	23	1	22108	ZM00001D006213
GO:CC	thylakoid lumen	GO:0031977	1	0	21	23	1	22108	ZM00001D047532
GO:CC	plastid thylakoid	GO:0031976	1	0	323	23	1	22108	ZM00001D047532
GO:CC	envelope	GO:0031975	1	0	760	23	1	22108	ZM00001D047608
GO:CC	membrane-enclosed lumen	GO:0031974	1	0	1400	23	2	22108	ZM00001D006213,ZM00001D006214
GO:CC	mitochondrial membrane	GO:0031966	1	0	314	23	1	22108	ZM00001D047608

## Sheet: QTL-S5DEG
TABLE S5：GO annotationsof conjoint analysis for consistant QTL regions and transcriptome intersecting gene sets. QTL-L5DEG: GO annotation of the intersection of consensus QTL regions and leaf differentially expressed genes at 5-leaf stage. QTL-L6DEG: GO annotation of the intersection of consensus QTL regions and leaf differentially expressed genes at 6-leaf stage.QTL-S5DEG: GO annotation of the i…
source	term_name	term_id	adjusted_p_value	negative_log10_of_adjusted_p_value	term_size	query_size	intersection_size	effective_domain_size	intersections
GO:MF	L-ascorbate peroxidase activity	GO:0016688	0.373179	0.428083	1	39	1	25122	ZM00001D047757
GO:MF	xylan O-acetyltransferase activity	GO:1990538	0.373179	0.428083	1	39	1	25122	ZM00001D047737
GO:MF	(S)-2-(5-amino-1-(5-phospho-D-ribosyl)imidazole-4-carboxamido)succinate AMP-lyase (fumarate-forming) activity	GO:0070626	0.745793	0.127382	2	39	1	25122	ZM00001D047603
GO:MF	phosphorelay sensor kinase activity	GO:0000155	1	0	26	39	1	25122	ZM00001D047632
GO:MF	identical protein binding	GO:0042802	1	0	129	39	2	25122	ZM00001D047632,ZM00001D047736
GO:MF	protein homodimerization activity	GO:0042803	1	0	66	39	2	25122	ZM00001D047632,ZM00001D047736
GO:MF	amide transmembrane transporter activity	GO:0042887	1	0	130	39	1	25122	ZM00001D047566
GO:MF	ion binding	GO:0043167	1	0	7430	39	7	25122	ZM00001D017251,ZM00001D017252,ZM00001D047539,ZM00001D047570,ZM00001D047597,ZM00001D047736,ZM00001D047758
GO:MF	anion binding	GO:0043168	1	0	4554	39	3	25122	ZM00001D047570,ZM00001D047736,ZM00001D047758
GO:MF	cation binding	GO:0043169	1	0	3299	39	4	25122	ZM00001D017251,ZM00001D017252,ZM00001D047539,ZM00001D047597
GO:MF	sequence-specific DNA binding	GO:0043565	1	0	1182	39	1	25122	ZM00001D047574
GO:MF	metal ion binding	GO:0046872	1	0	3271	39	4	25122	ZM00001D017251,ZM00001D017252,ZM00001D047539,ZM00001D047597
GO:MF	tetrapyrrole binding	GO:0046906	1	0	629	39	1	25122	ZM00001D047757
GO:MF	transition metal ion binding	GO:0046914	1	0	1367	39	2	25122	ZM00001D017251,ZM00001D017252
GO:MF	protein heterodimerization activity	GO:0046982	1	0	165	39	2	25122	ZM00001D006213,ZM00001D047787
GO:MF	protein dimerization activity	GO:0046983	1	0	713	39	5	25122	ZM00001D006213,ZM00001D017237,ZM00001D047632,ZM00001D047736,ZM00001D047787
GO:MF	arogenate dehydratase activity	GO:0047769	1	0	7	39	1	25122	ZM00001D047755
GO:MF	GTPase binding	GO:0051020	1	0	178	39	2	25122	ZM00001D006269,ZM00001D047540
GO:MF	ATPase binding	GO:0051117	1	0	21	39	1	25122	ZM00001D047634
GO:MF	signaling receptor activity	GO:0038023	1	0	309	39	1	25122	ZM00001D047632
GO:MF	small molecule binding	GO:0036094	1	0	4569	39	3	25122	ZM00001D047570,ZM00001D047736,ZM00001D047758
GO:MF	purine ribonucleoside triphosphate binding	GO:0035639	1	0	3774	39	3	25122	ZM00001D047570,ZM00001D047736,ZM00001D047758
GO:MF	snRNA stem-loop binding	GO:0035614	1	0	11	39	1	25122	ZM00001D047699
GO:MF	nucleoside-triphosphatase activity	GO:0017111	1	0	1389	39	1	25122	ZM00001D047634
GO:MF	serine hydrolase activity	GO:0017171	1	0	247	39	1	25122	ZM00001D047634
GO:MF	ubiquitin-like protein transferase activity	GO:0019787	1	0	713	39	3	25122	ZM00001D017252,ZM00001D047635,ZM00001D047856
GO:MF	enzyme binding	GO:0019899	1	0	560	39	3	25122	ZM00001D006269,ZM00001D047540,ZM00001D047634
GO:MF	heme binding	GO:0020037	1	0	584	39	1	25122	ZM00001D047757
GO:MF	transmembrane transporter activity	GO:0022857	1	0	1639	39	1	25122	ZM00001D047566
GO:MF	macromolecule transmembrane transporter activity	GO:0022884	1	0	41	39	1	25122	ZM00001D047566
GO:MF	molecular transducer activity	GO:0060089	1	0	323	39	1	25122	ZM00001D047632
GO:MF	snoRNA binding	GO:0030515	1	0	38	39	1	25122	ZM00001D017242
GO:MF	small GTPase binding	GO:0031267	1	0	141	39	1	25122	ZM00001D006269
GO:MF	ribonucleotide binding	GO:0032553	1	0	3916	39	3	25122	ZM00001D047570,ZM00001D047736,ZM00001D047758
GO:MF	purine ribonucleotide binding	GO:0032555	1	0	3873	39	3	25122	ZM00001D047570,ZM00001D047736,ZM00001D047758
GO:MF	adenyl ribonucleotide binding	GO:0032559	1	0	3524	39	3	25122	ZM00001D047570,ZM00001D047736,ZM00001D047758
GO:MF	5'-3' RNA polymerase activity	GO:0034062	1	0	122	39	1	25122	ZM00001D017237
GO:MF	box H/ACA snoRNA binding	GO:0034513	1	0	6	39	1	25122	ZM00001D017242
GO:MF	RNA stem-loop binding	GO:0035613	1	0	11	39	1	25122	ZM00001D047699
GO:MF	adenyl nucleotide binding	GO:0030554	1	0	3535	39	3	25122	ZM00001D047570,ZM00001D047736,ZM00001D047758
GO:MF	ubiquitin protein ligase activity	GO:0061630	1	0	393	39	1	25122	ZM00001D017252
GO:MF	ubiquitin conjugating enzyme activity	GO:0061631	1	0	71	39	1	25122	ZM00001D047635
GO:MF	ubiquitin-like protein conjugating enzyme activity	GO:0061650	1	0	77	39	1	25122	ZM00001D047635
GO:MF	purine nucleotide binding	GO:0017076	1	0	3885	39	3	25122	ZM00001D047570,ZM00001D047736,ZM00001D047758
GO:MF	ubiquitin-like protein ligase activity	GO:0061659	1	0	394	39	1	25122	ZM00001D017252
GO:MF	peptidase activity, acting on L-amino acid peptides	GO:0070011	1	0	1057	39	1	25122	ZM00001D047634
GO:MF	telomerase RNA binding	GO:0070034	1	0	5	39	1	25122	ZM00001D017242
GO:MF	organic cyclic compound binding	GO:0097159	1	0	9940	39	14	25122	ZM00001D006213,ZM00001D017242,ZM00001D047498,ZM00001D047505,ZM00001D047539,ZM00001D047563,ZM00001D047570,ZM00001D047574,ZM00001D047581,ZM00001D047699,ZM00001D047736,ZM00001D047757,ZM00001D047758,ZM00001D047787
GO:MF	carbohydrate derivative binding	GO:0097367	1	0	3947	39	3	25122	ZM00001D047570,ZM00001D047736,ZM00001D047758
GO:MF	RNA polymerase activity	GO:0097747	1	0	122	39	1	25122	ZM00001D017237
GO:MF	molecular function regulator	GO:0098772	1	0	644	39	2	25122	ZM00001D006269,ZM00001D047540
GO:MF	catalytic activity, acting on a protein	GO:0140096	1	0	4353	39	7	25122	ZM00001D017252,ZM00001D047570,ZM00001D047632,ZM00001D047634,ZM00001D047635,ZM00001D047758,ZM00001D047856
GO:MF	transcription regulator activity	GO:0140110	1	0	1452	39	3	25122	ZM00001D006244,ZM00001D047563,ZM00001D047574
GO:MF	small molecule sensor activity	GO:0140299	1	0	26	39	1	25122	ZM00001D047632
GO:MF	protein transporter activity	GO:0140318	1	0	41	39	1	25122	ZM00001D047566
GO:MF	nucleoside phosphate binding	GO:1901265	1	0	4284	39	3	25122	ZM00001D047570,ZM00001D047736,ZM00001D047758
GO:MF	heterocyclic compound binding	GO:1901363	1	0	9915	39	14	25122	ZM00001D006213,ZM00001D017242,ZM00001D047498,ZM00001D047505,ZM00001D047539,ZM00001D047563,ZM00001D047570,ZM00001D047574,ZM00001D047581,ZM00001D047699,ZM00001D047736,ZM00001D047757,ZM00001D047758,ZM00001D047787
GO:MF	peptide transmembrane transporter activity	GO:1904680	1	0	121	39	1	25122	ZM00001D047566
GO:MF	catalytic activity, acting on RNA	GO:0140098	1	0	637	39	1	25122	ZM00001D017237
GO:MF	snRNA binding	GO:0017069	1	0	31	39	1	25122	ZM00001D047699
GO:MF	Ras GTPase binding	GO:0017016	1	0	141	39	1	25122	ZM00001D006269
GO:MF	peroxidase activity	GO:0004601	1	0	231	39	1	25122	ZM00001D047757
GO:MF	prephenate dehydratase activity	GO:0004664	1	0	9	39	1	25122	ZM00001D047755
GO:MF	protein kinase activity	GO:0004672	1	0	1803	39	3	25122	ZM00001D047570,ZM00001D047632,ZM00001D047758
GO:MF	protein histidine kinase activity	GO:0004673	1	0	27	39	1	25122	ZM00001D047632
GO:MF	protein serine/threonine kinase activity	GO:0004674	1	0	1168	39	1	25122	ZM00001D047758
GO:MF	MAP kinase activity	GO:0004707	1	0	36	39	1	25122	ZM00001D047758
GO:MF	ubiquitin-protein transferase activity	GO:0004842	1	0	698	39	3	25122	ZM00001D017252,ZM00001D047635,ZM00001D047856
GO:MF	guanyl-nucleotide exchange factor activity	GO:0005085	1	0	68	39	2	25122	ZM00001D006269,ZM00001D047540
GO:MF	Ras guanyl-nucleotide exchange factor activity	GO:0005088	1	0	32	39	1	25122	ZM00001D006269
GO:MF	Rho guanyl-nucleotide exchange factor activity	GO:0005089	1	0	21	39	1	25122	ZM00001D006269
GO:MF	structural molecule activity	GO:0005198	1	0	846	39	3	25122	ZM00001D047493,ZM00001D047581,ZM00001D047697
GO:MF	transporter activity	GO:0005215	1	0	1746	39	1	25122	ZM00001D047566
GO:MF	binding	GO:0005488	1	0	16188	39	26	25122	ZM00001D006212,ZM00001D006213,ZM00001D006269,ZM00001D017237,ZM00001D017242,ZM00001D017251,ZM00001D017252,ZM00001D047498,ZM00001D047505,ZM00001D047539,ZM00001D047540,ZM00001D047563,ZM00001D047570,ZM00001D047574,ZM00001D047581,ZM00001D047597,ZM00001D047632,ZM00001D047634,ZM00001D047661,ZM00001D047699,ZM00001D047701,ZM00001D047736,ZM00001D047757,ZM00001D047758,ZM00001D047761,ZM00001D047787
GO:MF	iron ion binding	GO:0005506	1	0	465	39	1	25122	ZM00001D017251
GO:MF	calcium ion binding	GO:0005509	1	0	365	39	1	25122	ZM00001D047597
GO:MF	serine-type endopeptidase activity	GO:0004252	1	0	142	39	1	25122	ZM00001D047634
GO:MF	ATP-dependent peptidase activity	GO:0004176	1	0	38	39	1	25122	ZM00001D047634
GO:MF	endopeptidase activity	GO:0004175	1	0	561	39	1	25122	ZM00001D047634
GO:MF	chorismate mutase activity	GO:0004106	1	0	9	39	1	25122	ZM00001D047755
GO:MF	nucleotide binding	GO:0000166	1	0	4284	39	3	25122	ZM00001D047570,ZM00001D047736,ZM00001D047758
GO:MF	sphingosine hydroxylase activity	GO:0000170	1	0	16	39	1	25122	ZM00001D017251
GO:MF	RNA polymerase II activity	GO:0001055	1	0	7	39	1	25122	ZM00001D017237
GO:MF	molecular_function	GO:0003674	1	0	25096	39	39	25122	ZM00001D006212,ZM00001D006213,ZM00001D006244,ZM00001D006269,ZM00001D017213,ZM00001D017237,ZM00001D017242,ZM00001D017251,ZM00001D017252,ZM00001D047493,ZM00001D047498,ZM00001D047505,ZM00001D047506,ZM00001D047539,ZM00001D047540,ZM00001D047563,ZM00001D047566,ZM00001D047570,ZM00001D047574,ZM00001D047581,ZM00001D047597,ZM00001D047600,ZM00001D047603,ZM00001D047632,ZM00001D047634,ZM00001D047635,ZM00001D0…
GO:MF	nucleic acid binding	GO:0003676	1	0	5267	39	10	25122	ZM00001D006213,ZM00001D017242,ZM00001D047498,ZM00001D047505,ZM00001D047539,ZM00001D047563,ZM00001D047574,ZM00001D047581,ZM00001D047699,ZM00001D047787
GO:MF	DNA binding	GO:0003677	1	0	2949	39	5	25122	ZM00001D006213,ZM00001D047505,ZM00001D047563,ZM00001D047574,ZM00001D047787
GO:MF	DNA-binding transcription factor activity	GO:0003700	1	0	1306	39	2	25122	ZM00001D047563,ZM00001D047574
GO:MF	protein binding	GO:0005515	1	0	5796	39	13	25122	ZM00001D006212,ZM00001D006213,ZM00001D006269,ZM00001D017237,ZM00001D047540,ZM00001D047570,ZM00001D047632,ZM00001D047634,ZM00001D047661,ZM00001D047701,ZM00001D047736,ZM00001D047761,ZM00001D047787
GO:MF	transcription coregulator activity	GO:0003712	1	0	142	39	1	25122	ZM00001D006244
GO:MF	mRNA binding	GO:0003729	1	0	284	39	1	25122	ZM00001D047581
GO:MF	structural constituent of ribosome	GO:0003735	1	0	677	39	3	25122	ZM00001D047493,ZM00001D047581,ZM00001D047697
GO:MF	actin binding	GO:0003779	1	0	142	39	1	25122	ZM00001D047701
GO:MF	catalytic activity	GO:0003824	1	0	14226	39	19	25122	ZM00001D006269,ZM00001D017213,ZM00001D017237,ZM00001D017251,ZM00001D017252,ZM00001D047506,ZM00001D047570,ZM00001D047600,ZM00001D047603,ZM00001D047632,ZM00001D047634,ZM00001D047635,ZM00001D047736,ZM00001D047737,ZM00001D047743,ZM00001D047755,ZM00001D047757,ZM00001D047758,ZM00001D047856
GO:MF	DNA-directed 5'-3' RNA polymerase activity	GO:0003899	1	0	111	39	1	25122	ZM00001D017237
GO:MF	N6-(1,2-dicarboxyethyl)AMP AMP-lyase (fumarate-forming) activity	GO:0004018	1	0	9	39	1	25122	ZM00001D047603
GO:MF	asparagine synthase (glutamine-hydrolyzing) activity	GO:0004066	1	0	10	39	1	25122	ZM00001D047736
GO:MF	RNA binding	GO:0003723	1	0	1783	39	5	25122	ZM00001D017242,ZM00001D047498,ZM00001D047539,ZM00001D047581,ZM00001D047699
GO:MF	ATP binding	GO:0005524	1	0	3426	39	3	25122	ZM00001D047570,ZM00001D047736,ZM00001D047758
GO:MF	cytoskeletal protein binding	GO:0008092	1	0	398	39	1	25122	ZM00001D047701
GO:MF	peptidase activity	GO:0008233	1	0	1132	39	1	25122	ZM00001D047634
GO:MF	nucleotidyltransferase activity	GO:0016779	1	0	338	39	1	25122	ZM00001D017237
GO:MF	hydrolase activity	GO:0016787	1	0	4963	39	1	25122	ZM00001D047634
GO:MF	hydrolase activity, acting on acid anhydrides	GO:0016817	1	0	1479	39	1	25122	ZM00001D047634
GO:MF	hydrolase activity, acting on acid anhydrides, in phosphorus-containing anhydrides	GO:0016818	1	0	1470	39	1	25122	ZM00001D047634
GO:MF	hydrolase activity, acting on acid phosphorus-nitrogen bonds	GO:0016825	1	0	247	39	1	25122	ZM00001D047634
GO:MF	lyase activity	GO:0016829	1	0	548	39	2	25122	ZM00001D047603,ZM00001D047755
GO:MF	carbon-oxygen lyase activity	GO:0016835	1	0	183	39	1	25122	ZM00001D047755
GO:MF	phosphotransferase activity, nitrogenous group as acceptor	GO:0016775	1	0	27	39	1	25122	ZM00001D047632
GO:MF	hydro-lyase activity	GO:0016836	1	0	111	39	1	25122	ZM00001D047755
GO:MF	amidine-lyase activity	GO:0016842	1	0	26	39	1	25122	ZM00001D047603
GO:MF	isomerase activity	GO:0016853	1	0	442	39	1	25122	ZM00001D047755
GO:MF	intramolecular transferase activity	GO:0016866	1	0	92	39	1	25122	ZM00001D047755
GO:MF	ligase activity	GO:0016874	1	0	536	39	2	25122	ZM00001D017252,ZM00001D047736
GO:MF	ligase activity, forming carbon-nitrogen bonds	GO:0016879	1	0	116	39	1	25122	ZM00001D047736
GO:MF	carbon-nitrogen ligase activity, with glutamine as amido-N-donor	GO:0016884	1	0	23	39	1	25122	ZM00001D047736
GO:MF	ATPase activity	GO:0016887	1	0	1080	39	1	25122	ZM00001D047634
GO:MF	carbon-nitrogen lyase activity	GO:0016840	1	0	79	39	1	25122	ZM00001D047603
GO:MF	Rho GTPase binding	GO:0017048	1	0	30	39	1	25122	ZM00001D006269
GO:MF	phosphotransferase activity, alcohol group as acceptor	GO:0016773	1	0	2018	39	3	25122	ZM00001D047570,ZM00001D047632,ZM00001D047758
GO:MF	transferase activity, transferring acyl groups other than amino-acyl groups	GO:0016747	1	0	583	39	2	25122	ZM00001D047600,ZM00001D047737
GO:MF	serine-type peptidase activity	GO:0008236	1	0	247	39	1	25122	ZM00001D047634
GO:MF	zinc ion binding	GO:0008270	1	0	720	39	1	25122	ZM00001D017252
GO:MF	protein transmembrane transporter activity	GO:0008320	1	0	41	39	1	25122	ZM00001D047566
GO:MF	O-acyltransferase activity	GO:0008374	1	0	139	39	1	25122	ZM00001D047737
GO:MF	photoreceptor activity	GO:0009881	1	0	14	39	1	25122	ZM00001D047632
GO:MF	antioxidant activity	GO:0016209	1	0	273	39	1	25122	ZM00001D047757
GO:MF	kinase activity	GO:0016301	1	0	2437	39	5	25122	ZM00001D006269,ZM00001D047506,ZM00001D047570,ZM00001D047632,ZM00001D047758
GO:MF	transferase activity, transferring phosphorus-containing groups	GO:0016772	1	0	2842	39	6	25122	ZM00001D006269,ZM00001D017237,ZM00001D047506,ZM00001D047570,ZM00001D047632,ZM00001D047758
GO:MF	acetyltransferase activity	GO:0016407	1	0	228	39	2	25122	ZM00001D047600,ZM00001D047737
GO:MF	pyrophosphatase activity	GO:0016462	1	0	1460	39	1	25122	ZM00001D047634
GO:MF	oxidoreductase activity	GO:0016491	1	0	2156	39	3	25122	ZM00001D017251,ZM00001D047743,ZM00001D047757
GO:MF	oxidoreductase activity, acting on peroxide as acceptor	GO:0016684	1	0	231	39	1	25122	ZM00001D047757
GO:MF	oxidoreductase activity, acting on paired donors, with incorporation or reduction of molecular oxygen	GO:0016705	1	0	475	39	1	25122	ZM00001D047743
GO:MF	oxidoreductase activity, acting on paired donors, with oxidation of a pair of donors resulting in the reduction of molecular oxygen to two molecules of water	GO:0016717	1	0	26	39	1	25122	ZM00001D047743
GO:MF	transferase activity	GO:0016740	1	0	6256	39	12	25122	ZM00001D006269,ZM00001D017213,ZM00001D017237,ZM00001D017252,ZM00001D047506,ZM00001D047570,ZM00001D047600,ZM00001D047632,ZM00001D047635,ZM00001D047737,ZM00001D047758,ZM00001D047856
GO:MF	transferase activity, transferring acyl groups	GO:0016746	1	0	648	39	2	25122	ZM00001D047600,ZM00001D047737
GO:MF	O-acetyltransferase activity	GO:0016413	1	0	82	39	1	25122	ZM00001D047737
GO:BP	phosphorelay signal transduction system	GO:0000160	0.00650419	2.18681	88	36	4	22493	ZM00001D006212,ZM00001D006227,ZM00001D047632,ZM00001D047761
GO:BP	intracellular signal transduction	GO:0035556	0.00755834	2.12157	508	36	7	22493	ZM00001D006212,ZM00001D006227,ZM00001D047540,ZM00001D047597,ZM00001D047632,ZM00001D047758,ZM00001D047761
GO:BP	developmental process	GO:0032502	1	0	1211	36	1	22493	ZM00001D006227
GO:BP	multicellular organismal process	GO:0032501	1	0	976	36	1	22493	ZM00001D006227
GO:BP	protein modification by small protein conjugation	GO:0032446	1	0	847	36	3	22493	ZM00001D017252,ZM00001D047635,ZM00001D047856
GO:BP	rRNA 3'-end processing	GO:0031125	1	0	40	36	1	22493	ZM00001D047493
GO:BP	cellular response to hormone stimulus	GO:0032870	1	0	530	36	1	22493	ZM00001D006227
GO:BP	monocarboxylic acid metabolic process	GO:0032787	1	0	517	36	1	22493	ZM00001D047736
GO:BP	negative regulation of cellular biosynthetic process	GO:0031327	1	0	383	36	2	22493	ZM00001D006213,ZM00001D047787
GO:BP	macromolecule localization	GO:0033036	1	0	1323	36	1	22493	ZM00001D047566
GO:BP	regulation of cellular biosynthetic process	GO:0031326	1	0	2940	36	6	22493	ZM00001D006213,ZM00001D006244,ZM00001D047563,ZM00001D047574,ZM00001D047632,ZM00001D047787
GO:BP	negative regulation of cellular metabolic process	GO:0031324	1	0	555	36	2	22493	ZM00001D006213,ZM00001D047787
GO:BP	regulation of cellular metabolic process	GO:0031323	1	0	3595	36	7	22493	ZM00001D006213,ZM00001D006244,ZM00001D047498,ZM00001D047563,ZM00001D047574,ZM00001D047632,ZM00001D047787
GO:BP	RNA biosynthetic process	GO:0032774	1	0	2926	36	7	22493	ZM00001D006213,ZM00001D006244,ZM00001D017237,ZM00001D047563,ZM00001D047574,ZM00001D047632,ZM00001D047787
GO:BP	snRNA pseudouridine synthesis	GO:0031120	1	0	6	36	1	22493	ZM00001D017242
GO:BP	protein localization to organelle	GO:0033365	1	0	403	36	1	22493	ZM00001D047566
GO:BP	carboxylic acid metabolic process	GO:0019752	1	0	1148	36	2	22493	ZM00001D047736,ZM00001D047755
GO:BP	second-messenger-mediated signaling	GO:0019932	1	0	28	36	1	22493	ZM00001D047597
GO:BP	modification-dependent protein catabolic process	GO:0019941	1	0	718	36	2	22493	ZM00001D017252,ZM00001D047635
GO:BP	ribonucleoprotein complex biogenesis	GO:0022613	1	0	691	36	2	22493	ZM00001D017242,ZM00001D047493
GO:BP	signal transduction by protein phosphorylation	GO:0023014	1	0	106	36	2	22493	ZM00001D047632,ZM00001D047758
GO:BP	signaling	GO:0023052	1	0	1504	36	7	22493	ZM00001D006212,ZM00001D006227,ZM00001D047540,ZM00001D047597,ZM00001D047632,ZM00001D047758,ZM00001D047761
GO:BP	actin filament-based process	GO:0030029	1	0	139	36	1	22493	ZM00001D047701
GO:BP	actin cytoskeleton organization	GO:0030036	1	0	138	36	1	22493	ZM00001D047701
GO:BP	sphingolipid biosynthetic process	GO:0030148	1	0	49	36	1	22493	ZM00001D017251
GO:BP	protein import into mitochondrial matrix	GO:0030150	1	0	31	36	1	22493	ZM00001D047566
GO:BP	protein catabolic process	GO:0030163	1	0	1026	36	3	22493	ZM00001D017252,ZM00001D047634,ZM00001D047635
GO:BP	cellulose metabolic process	GO:0030243	1	0	105	36	1	22493	ZM00001D047737
GO:BP	cellulose biosynthetic process	GO:0030244	1	0	74	36	1	22493	ZM00001D047737
GO:BP	maturation of SSU-rRNA	GO:0030490	1	0	115	36	1	22493	ZM00001D047493
GO:BP	gene silencing by RNA	GO:0031047	1	0	91	36	1	22493	ZM00001D006227
GO:BP	dsRNA processing	GO:0031050	1	0	40	36	1	22493	ZM00001D006227
GO:BP	rRNA pseudouridine synthesis	GO:0031118	1	0	11	36	1	22493	ZM00001D017242
GO:BP	RNA 3'-end processing	GO:0031123	1	0	144	36	1	22493	ZM00001D047493
GO:BP	cellular polysaccharide biosynthetic process	GO:0033692	1	0	261	36	2	22493	ZM00001D047600,ZM00001D047737
GO:BP	response to lipid	GO:0033993	1	0	298	36	1	22493	ZM00001D017251
GO:BP	ribonucleoside bisphosphate metabolic process	GO:0033875	1	0	80	36	1	22493	ZM00001D047506
GO:BP	ribosomal small subunit biogenesis	GO:0042274	1	0	157	36	1	22493	ZM00001D047493
GO:BP	purine nucleoside metabolic process	GO:0042278	1	0	61	36	1	22493	ZM00001D047506
GO:BP	cell wall modification	GO:0042545	1	0	52	36	1	22493	ZM00001D047737
GO:BP	cell wall biogenesis	GO:0042546	1	0	254	36	2	22493	ZM00001D047600,ZM00001D047737
GO:BP	regulation of circadian rhythm	GO:0042752	1	0	13	36	1	22493	ZM00001D006227
GO:BP	amide transport	GO:0042886	1	0	1111	36	1	22493	ZM00001D047566
GO:BP	peptide biosynthetic process	GO:0043043	1	0	1233	36	3	22493	ZM00001D047493,ZM00001D047581,ZM00001D047697
GO:BP	proteasome-mediated ubiquitin-dependent protein catabolic process	GO:0043161	1	0	334	36	1	22493	ZM00001D017252
GO:BP	macromolecule metabolic process	GO:0043170	1	0	11792	36	22	22493	ZM00001D006213,ZM00001D006227,ZM00001D006244,ZM00001D017237,ZM00001D017242,ZM00001D017252,ZM00001D047493,ZM00001D047498,ZM00001D047563,ZM00001D047570,ZM00001D047574,ZM00001D047581,ZM00001D047600,ZM00001D047632,ZM00001D047634,ZM00001D047635,ZM00001D047697,ZM00001D047699,ZM00001D047737,ZM00001D047758,ZM00001D047787,ZM00001D047856
GO:BP	response to external biotic stimulus	GO:0043207	1	0	277	36	1	22493	ZM00001D017252
GO:BP	macromolecule modification	GO:0043412	1	0	4543	36	8	22493	ZM00001D017242,ZM00001D017252,ZM00001D047570,ZM00001D047600,ZM00001D047632,ZM00001D047635,ZM00001D047758,ZM00001D047856
GO:BP	oxoacid metabolic process	GO:0043436	1	0	1183	36	2	22493	ZM00001D047736,ZM00001D047755
GO:BP	regulation of RNA splicing	GO:0043484	1	0	82	36	1	22493	ZM00001D047498
GO:BP	cellular amide metabolic process	GO:0043603	1	0	1541	36	4	22493	ZM00001D047493,ZM00001D047581,ZM00001D047697,ZM00001D047736
GO:BP	amide biosynthetic process	GO:0043604	1	0	1338	36	4	22493	ZM00001D047493,ZM00001D047581,ZM00001D047697,ZM00001D047736
GO:BP	ribosome biogenesis	GO:0042254	1	0	550	36	2	22493	ZM00001D017242,ZM00001D047493
GO:BP	nucleoside bisphosphate metabolic process	GO:0033865	1	0	80	36	1	22493	ZM00001D047506
GO:BP	response to chemical	GO:0042221	1	0	1603	36	4	22493	ZM00001D006227,ZM00001D017251,ZM00001D047581,ZM00001D047757
GO:BP	regulation of gene expression, epigenetic	GO:0040029	1	0	158	36	3	22493	ZM00001D006213,ZM00001D006227,ZM00001D047787
GO:BP	calcium-mediated signaling	GO:0019722	1	0	28	36	1	22493	ZM00001D047597
GO:BP	purine nucleoside bisphosphate metabolic process	GO:0034032	1	0	80	36	1	22493	ZM00001D047506
GO:BP	purine ribonucleoside bisphosphate metabolic process	GO:0034035	1	0	12	36	1	22493	ZM00001D047506
GO:BP	chromatin organization involved in regulation of transcription	GO:0034401	1	0	112	36	2	22493	ZM00001D006213,ZM00001D047787
GO:BP	ncRNA processing	GO:0034470	1	0	520	36	2	22493	ZM00001D017242,ZM00001D047493
GO:BP	cellular protein localization	GO:0034613	1	0	967	36	1	22493	ZM00001D047566
GO:BP	cellular carbohydrate biosynthetic process	GO:0034637	1	0	320	36	2	22493	ZM00001D047600,ZM00001D047737
GO:BP	cellular nitrogen compound metabolic process	GO:0034641	1	0	7368	36	17	22493	ZM00001D006213,ZM00001D006227,ZM00001D006244,ZM00001D017237,ZM00001D017242,ZM00001D047493,ZM00001D047498,ZM00001D047506,ZM00001D047563,ZM00001D047574,ZM00001D047581,ZM00001D047603,ZM00001D047632,ZM00001D047697,ZM00001D047699,ZM00001D047736,ZM00001D047787
GO:BP	cellular macromolecule biosynthetic process	GO:0034645	1	0	4831	36	12	22493	ZM00001D006213,ZM00001D006244,ZM00001D017237,ZM00001D047493,ZM00001D047563,ZM00001D047574,ZM00001D047581,ZM00001D047600,ZM00001D047632,ZM00001D047697,ZM00001D047737,ZM00001D047787
GO:BP	nucleobase-containing compound biosynthetic process	GO:0034654	1	0	3338	36	8	22493	ZM00001D006213,ZM00001D006244,ZM00001D017237,ZM00001D047563,ZM00001D047574,ZM00001D047603,ZM00001D047632,ZM00001D047787
GO:BP	ncRNA metabolic process	GO:0034660	1	0	636	36	2	22493	ZM00001D017242,ZM00001D047493
GO:BP	post-transcriptional gene silencing by RNA	GO:0035194	1	0	50	36	1	22493	ZM00001D006227
GO:BP	gene silencing by miRNA	GO:0035195	1	0	16	36	1	22493	ZM00001D006227
GO:BP	production of miRNAs involved in gene silencing by miRNA	GO:0035196	1	0	15	36	1	22493	ZM00001D006227
GO:BP	protein modification process	GO:0036211	1	0	4055	36	6	22493	ZM00001D017252,ZM00001D047570,ZM00001D047632,ZM00001D047635,ZM00001D047758,ZM00001D047856
GO:BP	snRNA modification	GO:0040031	1	0	8	36	1	22493	ZM00001D017242
GO:BP	ribose phosphate metabolic process	GO:0019693	1	0	337	36	2	22493	ZM00001D047506,ZM00001D047603
GO:BP	protein metabolic process	GO:0019538	1	0	6491	36	10	22493	ZM00001D017252,ZM00001D047493,ZM00001D047570,ZM00001D047581,ZM00001D047632,ZM00001D047634,ZM00001D047635,ZM00001D047697,ZM00001D047758,ZM00001D047856
GO:BP	ncRNA 3'-end processing	GO:0043628	1	0	70	36	1	22493	ZM00001D047493
GO:BP	response to toxic substance	GO:0009636	1	0	309	36	1	22493	ZM00001D047757
GO:BP	response to blue light	GO:0009637	1	0	39	36	1	22493	ZM00001D006227
GO:BP	response to red or far red light	GO:0009639	1	0	67	36	2	22493	ZM00001D006227,ZM00001D047632
GO:BP	photomorphogenesis	GO:0009640	1	0	39	36	1	22493	ZM00001D006227
GO:BP	plant-type cell wall organization	GO:0009664	1	0	113	36	1	22493	ZM00001D047737
GO:BP	response to endogenous stimulus	GO:0009719	1	0	811	36	3	22493	ZM00001D006227,ZM00001D017251,ZM00001D047581
GO:BP	response to ethylene	GO:0009723	1	0	40	36	1	22493	ZM00001D006227
GO:BP	response to abiotic stimulus	GO:0009628	1	0	758	36	3	22493	ZM00001D006227,ZM00001D017251,ZM00001D047632
GO:BP	response to hormone	GO:0009725	1	0	802	36	3	22493	ZM00001D006227,ZM00001D017251,ZM00001D047581
GO:BP	response to abscisic acid	GO:0009737	1	0	224	36	1	22493	ZM00001D017251
GO:BP	hormone-mediated signaling pathway	GO:0009755	1	0	511	36	1	22493	ZM00001D006227
GO:BP	post-embryonic development	GO:0009791	1	0	464	36	1	22493	ZM00001D006227
GO:BP	plant-type cell wall modification	GO:0009827	1	0	2	36	1	22493	ZM00001D047737
GO:BP	plant-type cell wall biogenesis	GO:0009832	1	0	159	36	1	22493	ZM00001D047600
GO:BP	plant-type secondary cell wall biogenesis	GO:0009834	1	0	77	36	1	22493	ZM00001D047600
GO:BP	ethylene-activated signaling pathway	GO:0009873	1	0	17	36	1	22493	ZM00001D006227
GO:BP	response to cytokinin	GO:0009735	1	0	60	36	1	22493	ZM00001D047581
GO:BP	regulation of biosynthetic process	GO:0009889	1	0	2945	36	6	22493	ZM00001D006213,ZM00001D006244,ZM00001D047563,ZM00001D047574,ZM00001D047632,ZM00001D047787
GO:BP	response to fungus	GO:0009620	1	0	85	36	1	22493	ZM00001D017252
GO:BP	response to external stimulus	GO:0009605	1	0	417	36	2	22493	ZM00001D017252,ZM00001D047632
GO:BP	nucleotide biosynthetic process	GO:0009165	1	0	238	36	1	22493	ZM00001D047603
GO:BP	purine ribonucleoside monophosphate metabolic process	GO:0009167	1	0	41	36	1	22493	ZM00001D047603
GO:BP	purine ribonucleoside monophosphate biosynthetic process	GO:0009168	1	0	39	36	1	22493	ZM00001D047603
GO:BP	glucan biosynthetic process	GO:0009250	1	0	182	36	1	22493	ZM00001D047737
GO:BP	ribonucleotide metabolic process	GO:0009259	1	0	328	36	2	22493	ZM00001D047506,ZM00001D047603
GO:BP	ribonucleotide biosynthetic process	GO:0009260	1	0	156	36	1	22493	ZM00001D047603
GO:BP	response to temperature stimulus	GO:0009266	1	0	229	36	1	22493	ZM00001D017251
GO:BP	response to biotic stimulus	GO:0009607	1	0	293	36	1	22493	ZM00001D017252
GO:BP	response to radiation	GO:0009314	1	0	361	36	2	22493	ZM00001D006227,ZM00001D047632
GO:BP	response to light stimulus	GO:0009416	1	0	328	36	2	22493	ZM00001D006227,ZM00001D047632
GO:BP	RNA modification	GO:0009451	1	0	482	36	1	22493	ZM00001D017242
GO:BP	detection of external stimulus	GO:0009581	1	0	14	36	1	22493	ZM00001D047632
GO:BP	detection of abiotic stimulus	GO:0009582	1	0	14	36	1	22493	ZM00001D047632
GO:BP	detection of light stimulus	GO:0009583	1	0	11	36	1	22493	ZM00001D047632
GO:BP	detection of visible light	GO:0009584	1	0	10	36	1	22493	ZM00001D047632
GO:BP	red, far-red light phototransduction	GO:0009585	1	0	7	36	1	22493	ZM00001D047632
GO:BP	response to cold	GO:0009409	1	0	85	36	1	22493	ZM00001D017251
GO:BP	negative regulation of biosynthetic process	GO:0009890	1	0	385	36	2	22493	ZM00001D006213,ZM00001D047787
GO:BP	negative regulation of metabolic process	GO:0009892	1	0	755	36	3	22493	ZM00001D006213,ZM00001D006227,ZM00001D047787
GO:BP	cellular process	GO:0009987	1	0	19080	36	35	22493	ZM00001D006212,ZM00001D006213,ZM00001D006227,ZM00001D006244,ZM00001D006269,ZM00001D017237,ZM00001D017242,ZM00001D017251,ZM00001D017252,ZM00001D047493,ZM00001D047498,ZM00001D047506,ZM00001D047540,ZM00001D047563,ZM00001D047566,ZM00001D047570,ZM00001D047574,ZM00001D047581,ZM00001D047597,ZM00001D047600,ZM00001D047603,ZM00001D047632,ZM00001D047634,ZM00001D047635,ZM00001D047697,ZM00001D047699,ZM00001D0…
GO:BP	organic acid biosynthetic process	GO:0016053	1	0	547	36	2	22493	ZM00001D047736,ZM00001D047755
GO:BP	RNA metabolic process	GO:0016070	1	0	4545	36	12	22493	ZM00001D006213,ZM00001D006227,ZM00001D006244,ZM00001D017237,ZM00001D017242,ZM00001D047493,ZM00001D047498,ZM00001D047563,ZM00001D047574,ZM00001D047632,ZM00001D047699,ZM00001D047787
GO:BP	mRNA metabolic process	GO:0016071	1	0	683	36	2	22493	ZM00001D047498,ZM00001D047699
GO:BP	rRNA metabolic process	GO:0016072	1	0	362	36	2	22493	ZM00001D017242,ZM00001D047493
GO:BP	snRNA metabolic process	GO:0016073	1	0	40	36	1	22493	ZM00001D017242
GO:BP	phosphorylation	GO:0016310	1	0	2645	36	5	22493	ZM00001D006269,ZM00001D047506,ZM00001D047570,ZM00001D047632,ZM00001D047758
GO:BP	posttranscriptional gene silencing	GO:0016441	1	0	56	36	1	22493	ZM00001D006227
GO:BP	carbohydrate biosynthetic process	GO:0016051	1	0	414	36	2	22493	ZM00001D047600,ZM00001D047737
GO:BP	gene silencing	GO:0016458	1	0	184	36	3	22493	ZM00001D006213,ZM00001D006227,ZM00001D047787
GO:BP	protein-tetrapyrrole linkage	GO:0017006	1	0	9	36	1	22493	ZM00001D047632
GO:BP	protein import	GO:0017038	1	0	166	36	1	22493	ZM00001D047566
GO:BP	heterocycle biosynthetic process	GO:0018130	1	0	3564	36	8	22493	ZM00001D006213,ZM00001D006244,ZM00001D017237,ZM00001D047563,ZM00001D047574,ZM00001D047603,ZM00001D047632,ZM00001D047787
GO:BP	protein-chromophore linkage	GO:0018298	1	0	49	36	1	22493	ZM00001D047632
GO:BP	regulation of nucleobase-containing compound metabolic process	GO:0019219	1	0	2922	36	7	22493	ZM00001D006213,ZM00001D006244,ZM00001D047498,ZM00001D047563,ZM00001D047574,ZM00001D047632,ZM00001D047787
GO:BP	regulation of metabolic process	GO:0019222	1	0	3925	36	9	22493	ZM00001D006213,ZM00001D006227,ZM00001D006244,ZM00001D047498,ZM00001D047563,ZM00001D047574,ZM00001D047632,ZM00001D047758,ZM00001D047787
GO:BP	aromatic compound biosynthetic process	GO:0019438	1	0	3593	36	9	22493	ZM00001D006213,ZM00001D006244,ZM00001D017237,ZM00001D047563,ZM00001D047574,ZM00001D047603,ZM00001D047632,ZM00001D047755,ZM00001D047787
GO:BP	protein ubiquitination	GO:0016567	1	0	813	36	3	22493	ZM00001D017252,ZM00001D047635,ZM00001D047856
GO:BP	cellular component organization	GO:0016043	1	0	3387	36	6	22493	ZM00001D006213,ZM00001D006227,ZM00001D047566,ZM00001D047701,ZM00001D047737,ZM00001D047787
GO:BP	guanosine tetraphosphate metabolic process	GO:0015969	1	0	12	36	1	22493	ZM00001D047506
GO:BP	peptide transport	GO:0015833	1	0	1094	36	1	22493	ZM00001D047566
GO:BP	red or far-red light signaling pathway	GO:0010017	1	0	15	36	1	22493	ZM00001D047632
GO:BP	response to organic substance	GO:0010033	1	0	1033	36	3	22493	ZM00001D006227,ZM00001D017251,ZM00001D047581
GO:BP	regulation of photomorphogenesis	GO:0010099	1	0	12	36	1	22493	ZM00001D006227
GO:BP	response to red light	GO:0010114	1	0	11	36	1	22493	ZM00001D006227
GO:BP	cell wall polysaccharide metabolic process	GO:0010383	1	0	185	36	2	22493	ZM00001D047600,ZM00001D047737
GO:BP	galacturonan metabolic process	GO:0010393	1	0	127	36	1	22493	ZM00001D047737
GO:BP	hemicellulose metabolic process	GO:0010410	1	0	165	36	2	22493	ZM00001D047600,ZM00001D047737
GO:BP	xyloglucan metabolic process	GO:0010411	1	0	89	36	1	22493	ZM00001D047600
GO:BP	gene expression	GO:0010467	1	0	5373	36	15	22493	ZM00001D006213,ZM00001D006227,ZM00001D006244,ZM00001D017237,ZM00001D017242,ZM00001D047493,ZM00001D047498,ZM00001D047563,ZM00001D047574,ZM00001D047581,ZM00001D047632,ZM00001D047697,ZM00001D047699,ZM00001D047758,ZM00001D047787
GO:BP	regulation of gene expression	GO:0010468	1	0	3248	36	9	22493	ZM00001D006213,ZM00001D006227,ZM00001D006244,ZM00001D047498,ZM00001D047563,ZM00001D047574,ZM00001D047632,ZM00001D047758,ZM00001D047787
GO:BP	proteasomal protein catabolic process	GO:0010498	1	0	360	36	1	22493	ZM00001D017252
GO:BP	regulation of macromolecule biosynthetic process	GO:0010556	1	0	2920	36	6	22493	ZM00001D006213,ZM00001D006244,ZM00001D047563,ZM00001D047574,ZM00001D047632,ZM00001D047787
GO:BP	negative regulation of macromolecule biosynthetic process	GO:0010558	1	0	369	36	2	22493	ZM00001D006213,ZM00001D047787
GO:BP	negative regulation of macromolecule metabolic process	GO:0010605	1	0	716	36	3	22493	ZM00001D006213,ZM00001D006227,ZM00001D047787
GO:BP	posttranscriptional regulation of gene expression	GO:0010608	1	0	258	36	1	22493	ZM00001D006227
GO:BP	negative regulation of gene expression	GO:0010629	1	0	538	36	3	22493	ZM00001D006213,ZM00001D006227,ZM00001D047787
GO:BP	protein transport	GO:0015031	1	0	1013	36	1	22493	ZM00001D047566
GO:BP	organophosphate metabolic process	GO:0019637	1	0	812	36	2	22493	ZM00001D047506,ZM00001D047603
GO:BP	modification-dependent macromolecule catabolic process	GO:0043632	1	0	744	36	2	22493	ZM00001D017252,ZM00001D047635
GO:BP	glucan metabolic process	GO:0044042	1	0	296	36	2	22493	ZM00001D047600,ZM00001D047737
GO:BP	cell wall macromolecule biosynthetic process	GO:0044038	1	0	133	36	2	22493	ZM00001D047600,ZM00001D047737
GO:BP	regulation of primary metabolic process	GO:0080090	1	0	3518	36	7	22493	ZM00001D006213,ZM00001D006244,ZM00001D047498,ZM00001D047563,ZM00001D047574,ZM00001D047632,ZM00001D047787
GO:BP	nucleic acid metabolic process	GO:0090304	1	0	5475	36	12	22493	ZM00001D006213,ZM00001D006227,ZM00001D006244,ZM00001D017237,ZM00001D017242,ZM00001D047493,ZM00001D047498,ZM00001D047563,ZM00001D047574,ZM00001D047632,ZM00001D047699,ZM00001D047787
GO:BP	nucleic acid phosphodiester bond hydrolysis	GO:0090305	1	0	380	36	1	22493	ZM00001D047493
GO:BP	organophosphate biosynthetic process	GO:0090407	1	0	459	36	1	22493	ZM00001D047603
GO:BP	RNA phosphodiester bond hydrolysis	GO:0090501	1	0	217	36	1	22493	ZM00001D047493
GO:BP	RNA phosphodiester bond hydrolysis, endonucleolytic	GO:0090502	1	0	98	36	1	22493	ZM00001D047493
GO:BP	cellular response to toxic substance	GO:0097237	1	0	291	36	1	22493	ZM00001D047757
GO:BP	response to alcohol	GO:0097305	1	0	225	36	1	22493	ZM00001D017251
GO:BP	chromatin organization involved in negative regulation of transcription	GO:0097549	1	0	105	36	2	22493	ZM00001D006213,ZM00001D047787
GO:BP	nucleic acid-templated transcription	GO:0097659	1	0	2914	36	7	22493	ZM00001D006213,ZM00001D006244,ZM00001D017237,ZM00001D047563,ZM00001D047574,ZM00001D047632,ZM00001D047787
GO:BP	defense response to other organism	GO:0098542	1	0	245	36	1	22493	ZM00001D017252
GO:BP	detoxification	GO:0098754	1	0	294	36	1	22493	ZM00001D047757
GO:BP	cellular oxidant detoxification	GO:0098869	1	0	278	36	1	22493	ZM00001D047757
GO:BP	cellular response to environmental stimulus	GO:0104004	1	0	67	36	1	22493	ZM00001D047632
GO:BP	guanosine-containing compound metabolic process	GO:1901068	1	0	32	36	1	22493	ZM00001D047506
GO:BP	establishment of protein localization to mitochondrion	GO:0072655	1	0	105	36	1	22493	ZM00001D047566
GO:BP	establishment of protein localization to organelle	GO:0072594	1	0	336	36	1	22493	ZM00001D047566
GO:BP	purine-containing compound biosynthetic process	GO:0072522	1	0	149	36	1	22493	ZM00001D047603
GO:BP	purine-containing compound metabolic process	GO:0072521	1	0	356	36	2	22493	ZM00001D047506,ZM00001D047603
GO:BP	cellular response to organic substance	GO:0071310	1	0	672	36	1	22493	ZM00001D006227
GO:BP	cellular response to ethylene stimulus	GO:0071369	1	0	19	36	1	22493	ZM00001D006227
GO:BP	cellular response to radiation	GO:0071478	1	0	60	36	1	22493	ZM00001D047632
GO:BP	cellular response to light stimulus	GO:0071482	1	0	53	36	1	22493	ZM00001D047632
GO:BP	cellular response to red or far red light	GO:0071489	1	0	15	36	1	22493	ZM00001D047632
GO:BP	cellular response to endogenous stimulus	GO:0071495	1	0	539	36	1	22493	ZM00001D006227
GO:BP	cell wall organization or biogenesis	GO:0071554	1	0	558	36	2	22493	ZM00001D047600,ZM00001D047737
GO:BP	carbohydrate derivative metabolic process	GO:1901135	1	0	847	36	2	22493	ZM00001D047506,ZM00001D047603
GO:BP	cell wall organization	GO:0071555	1	0	378	36	1	22493	ZM00001D047737
GO:BP	plant-type cell wall organization or biogenesis	GO:0071669	1	0	257	36	2	22493	ZM00001D047600,ZM00001D047737
GO:BP	organic substance transport	GO:0071702	1	0	1647	36	1	22493	ZM00001D047566
GO:BP	organic substance metabolic process	GO:0071704	1	0	14846	36	28	22493	ZM00001D006213,ZM00001D006227,ZM00001D006244,ZM00001D017237,ZM00001D017242,ZM00001D017251,ZM00001D017252,ZM00001D047493,ZM00001D047498,ZM00001D047506,ZM00001D047563,ZM00001D047570,ZM00001D047574,ZM00001D047581,ZM00001D047600,ZM00001D047603,ZM00001D047632,ZM00001D047634,ZM00001D047635,ZM00001D047697,ZM00001D047699,ZM00001D047736,ZM00001D047737,ZM00001D047743,ZM00001D047755,ZM00001D047758,ZM00001D0…
GO:BP	nitrogen compound transport	GO:0071705	1	0	1362	36	1	22493	ZM00001D047566
GO:BP	protein transmembrane transport	GO:0071806	1	0	135	36	1	22493	ZM00001D047566
GO:BP	cellular component organization or biogenesis	GO:0071840	1	0	3912	36	9	22493	ZM00001D006213,ZM00001D006227,ZM00001D017242,ZM00001D047493,ZM00001D047566,ZM00001D047600,ZM00001D047701,ZM00001D047737,ZM00001D047787
GO:BP	monocarboxylic acid biosynthetic process	GO:0072330	1	0	221	36	1	22493	ZM00001D047736
GO:BP	ubiquitin-dependent protein catabolic process via the N-end rule pathway	GO:0071596	1	0	2	36	1	22493	ZM00001D017252
GO:BP	carbohydrate derivative biosynthetic process	GO:1901137	1	0	500	36	1	22493	ZM00001D047603
GO:BP	nucleoside phosphate biosynthetic process	GO:1901293	1	0	243	36	1	22493	ZM00001D047603
GO:BP	organic cyclic compound metabolic process	GO:1901360	1	0	6528	36	15	22493	ZM00001D006213,ZM00001D006227,ZM00001D006244,ZM00001D017237,ZM00001D017242,ZM00001D047493,ZM00001D047498,ZM00001D047506,ZM00001D047563,ZM00001D047574,ZM00001D047603,ZM00001D047632,ZM00001D047699,ZM00001D047755,ZM00001D047787
GO:BP	regulation of response to red or far red light	GO:2000030	1	0	13	36	1	22493	ZM00001D006227
GO:BP	regulation of cellular macromolecule biosynthetic process	GO:2000112	1	0	2902	36	6	22493	ZM00001D006213,ZM00001D006244,ZM00001D047563,ZM00001D047574,ZM00001D047632,ZM00001D047787
GO:BP	negative regulation of cellular macromolecule biosynthetic process	GO:2000113	1	0	354	36	2	22493	ZM00001D006213,ZM00001D047787
GO:BP	regulation of RNA biosynthetic process	GO:2001141	1	0	2696	36	6	22493	ZM00001D006213,ZM00001D006244,ZM00001D047563,ZM00001D047574,ZM00001D047632,ZM00001D047787
GO:BP	regulation of multicellular organismal development	GO:2000026	1	0	191	36	1	22493	ZM00001D006227
GO:BP	cellular response to abiotic stimulus	GO:0071214	1	0	67	36	1	22493	ZM00001D047632
GO:BP	xylan acetylation	GO:1990937	1	0	12	36	1	22493	ZM00001D047600
GO:BP	mitochondrial transmembrane transport	GO:1990542	1	0	77	36	1	22493	ZM00001D047566
GO:BP	organic cyclic compound biosynthetic process	GO:1901362	1	0	3747	36	9	22493	ZM00001D006213,ZM00001D006244,ZM00001D017237,ZM00001D047563,ZM00001D047574,ZM00001D047603,ZM00001D047632,ZM00001D047755,ZM00001D047787
GO:BP	organonitrogen compound metabolic process	GO:1901564	1	0	7817	36	15	22493	ZM00001D017251,ZM00001D017252,ZM00001D047493,ZM00001D047506,ZM00001D047570,ZM00001D047581,ZM00001D047603,ZM00001D047632,ZM00001D047634,ZM00001D047635,ZM00001D047697,ZM00001D047736,ZM00001D047755,ZM00001D047758,ZM00001D047856
GO:BP	organonitrogen compound catabolic process	GO:1901565	1	0	1253	36	3	22493	ZM00001D017252,ZM00001D047634,ZM00001D047635
GO:BP	organonitrogen compound biosynthetic process	GO:1901566	1	0	2291	36	7	22493	ZM00001D017251,ZM00001D047493,ZM00001D047581,ZM00001D047603,ZM00001D047697,ZM00001D047736,ZM00001D047755
GO:BP	organic substance catabolic process	GO:1901575	1	0	2073	36	3	22493	ZM00001D017252,ZM00001D047634,ZM00001D047635
GO:BP	organic substance biosynthetic process	GO:1901576	1	0	6394	36	16	22493	ZM00001D006213,ZM00001D006244,ZM00001D017237,ZM00001D017251,ZM00001D047493,ZM00001D047563,ZM00001D047574,ZM00001D047581,ZM00001D047600,ZM00001D047603,ZM00001D047632,ZM00001D047697,ZM00001D047736,ZM00001D047737,ZM00001D047755,ZM00001D047787
GO:BP	alpha-amino acid metabolic process	GO:1901605	1	0	350	36	2	22493	ZM00001D047736,ZM00001D047755
GO:BP	cellular detoxification	GO:1990748	1	0	291	36	1	22493	ZM00001D047757
GO:BP	alpha-amino acid biosynthetic process	GO:1901607	1	0	235	36	2	22493	ZM00001D047736,ZM00001D047755
GO:BP	response to oxygen-containing compound	GO:1901700	1	0	652	36	1	22493	ZM00001D017251
GO:BP	erythrose 4-phosphate/phosphoenolpyruvate family amino acid metabolic process	GO:1902221	1	0	27	36	1	22493	ZM00001D047755
GO:BP	erythrose 4-phosphate/phosphoenolpyruvate family amino acid biosynthetic process	GO:1902223	1	0	11	36	1	22493	ZM00001D047755
GO:BP	negative regulation of RNA biosynthetic process	GO:1902679	1	0	265	36	2	22493	ZM00001D006213,ZM00001D047787
GO:BP	regulation of mRNA metabolic process	GO:1903311	1	0	109	36	1	22493	ZM00001D047498
GO:BP	regulation of nucleic acid-templated transcription	GO:1903506	1	0	2696	36	6	22493	ZM00001D006213,ZM00001D006244,ZM00001D047563,ZM00001D047574,ZM00001D047632,ZM00001D047787
GO:BP	negative regulation of nucleic acid-templated transcription	GO:1903507	1	0	265	36	2	22493	ZM00001D006213,ZM00001D047787
GO:BP	glycosyl compound metabolic process	GO:1901657	1	0	118	36	1	22493	ZM00001D047506
GO:BP	production of small RNA involved in gene silencing by RNA	GO:0070918	1	0	40	36	1	22493	ZM00001D006227
GO:BP	cellular response to chemical stimulus	GO:0070887	1	0	1036	36	2	22493	ZM00001D006227,ZM00001D047757
GO:BP	cellular macromolecule localization	GO:0070727	1	0	987	36	1	22493	ZM00001D047566
GO:BP	external encapsulating structure organization	GO:0045229	1	0	392	36	1	22493	ZM00001D047737
GO:BP	mRNA cis splicing, via spliceosome	GO:0045292	1	0	66	36	1	22493	ZM00001D047498
GO:BP	pectin metabolic process	GO:0045488	1	0	127	36	1	22493	ZM00001D047737
GO:BP	pectin biosynthetic process	GO:0045489	1	0	28	36	1	22493	ZM00001D047737
GO:BP	xylan metabolic process	GO:0045491	1	0	88	36	2	22493	ZM00001D047600,ZM00001D047737
GO:BP	xylan biosynthetic process	GO:0045492	1	0	71	36	2	22493	ZM00001D047600,ZM00001D047737
GO:BP	negative regulation of gene expression, epigenetic	GO:0045814	1	0	92	36	2	22493	ZM00001D006213,ZM00001D047787
GO:BP	establishment of protein localization	GO:0045184	1	0	1025	36	1	22493	ZM00001D047566
GO:BP	negative regulation of transcription, DNA-templated	GO:0045892	1	0	250	36	2	22493	ZM00001D006213,ZM00001D047787
GO:BP	AMP metabolic process	GO:0046033	1	0	9	36	1	22493	ZM00001D047603
GO:BP	IMP metabolic process	GO:0046040	1	0	31	36	1	22493	ZM00001D047603
GO:BP	purine ribonucleoside metabolic process	GO:0046128	1	0	47	36	1	22493	ZM00001D047506
GO:BP	ribose phosphate biosynthetic process	GO:0046390	1	0	162	36	1	22493	ZM00001D047603
GO:BP	carboxylic acid biosynthetic process	GO:0046394	1	0	547	36	2	22493	ZM00001D047736,ZM00001D047755
GO:BP	membrane lipid biosynthetic process	GO:0046467	1	0	130	36	1	22493	ZM00001D017251
GO:BP	heterocycle metabolic process	GO:0046483	1	0	6312	36	14	22493	ZM00001D006213,ZM00001D006227,ZM00001D006244,ZM00001D017237,ZM00001D017242,ZM00001D047493,ZM00001D047498,ZM00001D047506,ZM00001D047563,ZM00001D047574,ZM00001D047603,ZM00001D047632,ZM00001D047699,ZM00001D047787
GO:BP	negative regulation of nucleobase-containing compound metabolic process	GO:0045934	1	0	284	36	2	22493	ZM00001D006213,ZM00001D047787
GO:BP	intracellular transport	GO:0046907	1	0	1028	36	1	22493	ZM00001D047566
GO:BP	protein transmembrane import into intracellular organelle	GO:0044743	1	0	74	36	1	22493	ZM00001D047566
GO:BP	small molecule biosynthetic process	GO:0044283	1	0	755	36	2	22493	ZM00001D047736,ZM00001D047755
GO:BP	ribonucleoside monophosphate metabolic process	GO:0009161	1	0	55	36	1	22493	ZM00001D047603
GO:BP	cellular component biogenesis	GO:0044085	1	0	1737	36	4	22493	ZM00001D017242,ZM00001D047493,ZM00001D047600,ZM00001D047737
GO:BP	'de novo' AMP biosynthetic process	GO:0044208	1	0	4	36	1	22493	ZM00001D047603
GO:BP	cellular metabolic process	GO:0044237	1	0	14318	36	28	22493	ZM00001D006213,ZM00001D006227,ZM00001D006244,ZM00001D006269,ZM00001D017237,ZM00001D017242,ZM00001D017251,ZM00001D017252,ZM00001D047493,ZM00001D047498,ZM00001D047506,ZM00001D047563,ZM00001D047570,ZM00001D047574,ZM00001D047581,ZM00001D047600,ZM00001D047603,ZM00001D047632,ZM00001D047634,ZM00001D047635,ZM00001D047697,ZM00001D047699,ZM00001D047736,ZM00001D047737,ZM00001D047755,ZM00001D047758,ZM00001D0…
GO:BP	primary metabolic process	GO:0044238	1	0	14114	36	28	22493	ZM00001D006213,ZM00001D006227,ZM00001D006244,ZM00001D017237,ZM00001D017242,ZM00001D017251,ZM00001D017252,ZM00001D047493,ZM00001D047498,ZM00001D047506,ZM00001D047563,ZM00001D047570,ZM00001D047574,ZM00001D047581,ZM00001D047600,ZM00001D047603,ZM00001D047632,ZM00001D047634,ZM00001D047635,ZM00001D047697,ZM00001D047699,ZM00001D047736,ZM00001D047737,ZM00001D047743,ZM00001D047755,ZM00001D047758,ZM00001D0…
GO:BP	cellular catabolic process	GO:0044248	1	0	1858	36	3	22493	ZM00001D017252,ZM00001D047634,ZM00001D047635
GO:BP	cellular biosynthetic process	GO:0044249	1	0	6263	36	16	22493	ZM00001D006213,ZM00001D006244,ZM00001D017237,ZM00001D017251,ZM00001D047493,ZM00001D047563,ZM00001D047574,ZM00001D047581,ZM00001D047600,ZM00001D047603,ZM00001D047632,ZM00001D047697,ZM00001D047736,ZM00001D047737,ZM00001D047755,ZM00001D047787
GO:BP	interspecies interaction between organisms	GO:0044419	1	0	284	36	1	22493	ZM00001D017252
GO:BP	cellular lipid metabolic process	GO:0044255	1	0	836	36	1	22493	ZM00001D017251
GO:BP	cellular macromolecule metabolic process	GO:0044260	1	0	9764	36	18	22493	ZM00001D006213,ZM00001D006244,ZM00001D017237,ZM00001D017252,ZM00001D047493,ZM00001D047563,ZM00001D047570,ZM00001D047574,ZM00001D047581,ZM00001D047600,ZM00001D047632,ZM00001D047634,ZM00001D047635,ZM00001D047697,ZM00001D047737,ZM00001D047758,ZM00001D047787,ZM00001D047856
GO:BP	cellular carbohydrate metabolic process	GO:0044262	1	0	577	36	2	22493	ZM00001D047600,ZM00001D047737
GO:BP	cellular polysaccharide metabolic process	GO:0044264	1	0	381	36	2	22493	ZM00001D047600,ZM00001D047737
GO:BP	cellular macromolecule catabolic process	GO:0044265	1	0	1167	36	3	22493	ZM00001D017252,ZM00001D047634,ZM00001D047635
GO:BP	cellular protein metabolic process	GO:0044267	1	0	5754	36	10	22493	ZM00001D017252,ZM00001D047493,ZM00001D047570,ZM00001D047581,ZM00001D047632,ZM00001D047634,ZM00001D047635,ZM00001D047697,ZM00001D047758,ZM00001D047856
GO:BP	cellular nitrogen compound biosynthetic process	GO:0044271	1	0	4734	36	12	22493	ZM00001D006213,ZM00001D006244,ZM00001D017237,ZM00001D047493,ZM00001D047563,ZM00001D047574,ZM00001D047581,ZM00001D047603,ZM00001D047632,ZM00001D047697,ZM00001D047736,ZM00001D047787
GO:BP	small molecule metabolic process	GO:0044281	1	0	1955	36	4	22493	ZM00001D047506,ZM00001D047603,ZM00001D047736,ZM00001D047755
GO:BP	cellular protein catabolic process	GO:0044257	1	0	889	36	3	22493	ZM00001D017252,ZM00001D047634,ZM00001D047635
GO:BP	cell wall macromolecule metabolic process	GO:0044036	1	0	216	36	2	22493	ZM00001D047600,ZM00001D047737
GO:BP	regulation of mRNA splicing, via spliceosome	GO:0048024	1	0	81	36	1	22493	ZM00001D047498
GO:BP	negative regulation of biological process	GO:0048519	1	0	946	36	3	22493	ZM00001D006213,ZM00001D006227,ZM00001D047787
GO:BP	proteolysis involved in cellular protein catabolic process	GO:0051603	1	0	883	36	3	22493	ZM00001D017252,ZM00001D047634,ZM00001D047635
GO:BP	detection of stimulus	GO:0051606	1	0	19	36	1	22493	ZM00001D047632
GO:BP	cellular localization	GO:0051641	1	0	1286	36	1	22493	ZM00001D047566
GO:BP	establishment of localization in cell	GO:0051649	1	0	1090	36	1	22493	ZM00001D047566
GO:BP	response to other organism	GO:0051707	1	0	277	36	1	22493	ZM00001D017252
GO:BP	cellular response to stimulus	GO:0051716	1	0	2878	36	8	22493	ZM00001D006212,ZM00001D006227,ZM00001D047540,ZM00001D047597,ZM00001D047632,ZM00001D047757,ZM00001D047758,ZM00001D047761
GO:BP	transmembrane transport	GO:0055085	1	0	1799	36	1	22493	ZM00001D047566
GO:BP	chromosome organization	GO:0051276	1	0	1095	36	3	22493	ZM00001D006213,ZM00001D006227,ZM00001D047787
GO:BP	nucleobase-containing small molecule metabolic process	GO:0055086	1	0	550	36	2	22493	ZM00001D047506,ZM00001D047603
GO:BP	regulation of macromolecule metabolic process	GO:0060255	1	0	3812	36	9	22493	ZM00001D006213,ZM00001D006227,ZM00001D006244,ZM00001D047498,ZM00001D047563,ZM00001D047574,ZM00001D047632,ZM00001D047758,ZM00001D047787
GO:BP	intracellular protein transmembrane transport	GO:0065002	1	0	113	36	1	22493	ZM00001D047566
GO:BP	biological regulation	GO:0065007	1	0	6809	36	13	22493	ZM00001D006212,ZM00001D006213,ZM00001D006227,ZM00001D006244,ZM00001D047498,ZM00001D047540,ZM00001D047563,ZM00001D047574,ZM00001D047597,ZM00001D047632,ZM00001D047758,ZM00001D047761,ZM00001D047787
GO:BP	protein localization to mitochondrion	GO:0070585	1	0	105	36	1	22493	ZM00001D047566
GO:BP	cellular component macromolecule biosynthetic process	GO:0070589	1	0	133	36	2	22493	ZM00001D047600,ZM00001D047737
GO:BP	cell wall polysaccharide biosynthetic process	GO:0070592	1	0	126	36	2	22493	ZM00001D047600,ZM00001D047737
GO:BP	protein modification by small protein conjugation or removal	GO:0070647	1	0	976	36	3	22493	ZM00001D017252,ZM00001D047635,ZM00001D047856
GO:BP	oxidation-reduction process	GO:0055114	1	0	2340	36	3	22493	ZM00001D017251,ZM00001D047743,ZM00001D047757
GO:BP	rhythmic process	GO:0048511	1	0	41	36	1	22493	ZM00001D006227
GO:BP	beta-glucan biosynthetic process	GO:0051274	1	0	99	36	1	22493	ZM00001D047737
GO:BP	negative regulation of RNA metabolic process	GO:0051253	1	0	272	36	2	22493	ZM00001D006213,ZM00001D047787
GO:BP	negative regulation of cellular process	GO:0048523	1	0	702	36	2	22493	ZM00001D006213,ZM00001D047787
GO:BP	regulation of post-embryonic development	GO:0048580	1	0	140	36	1	22493	ZM00001D006227
GO:BP	regulation of response to stimulus	GO:0048583	1	0	313	36	1	22493	ZM00001D006227
GO:BP	anatomical structure development	GO:0048856	1	0	942	36	1	22493	ZM00001D006227
GO:BP	regulation of mRNA processing	GO:0050684	1	0	87	36	1	22493	ZM00001D047498
GO:BP	regulation of biological process	GO:0050789	1	0	5798	36	13	22493	ZM00001D006212,ZM00001D006213,ZM00001D006227,ZM00001D006244,ZM00001D047498,ZM00001D047540,ZM00001D047563,ZM00001D047574,ZM00001D047597,ZM00001D047632,ZM00001D047758,ZM00001D047761,ZM00001D047787
GO:BP	regulation of developmental process	GO:0050793	1	0	261	36	1	22493	ZM00001D006227
GO:BP	beta-glucan metabolic process	GO:0051273	1	0	130	36	1	22493	ZM00001D047737
GO:BP	regulation of cellular process	GO:0050794	1	0	5375	36	13	22493	ZM00001D006212,ZM00001D006213,ZM00001D006227,ZM00001D006244,ZM00001D047498,ZM00001D047540,ZM00001D047563,ZM00001D047574,ZM00001D047597,ZM00001D047632,ZM00001D047758,ZM00001D047761,ZM00001D047787
GO:BP	response to stimulus	GO:0050896	1	0	4140	36	11	22493	ZM00001D006212,ZM00001D006227,ZM00001D017251,ZM00001D017252,ZM00001D047540,ZM00001D047581,ZM00001D047597,ZM00001D047632,ZM00001D047757,ZM00001D047758,ZM00001D047761
GO:BP	regulation of nitrogen compound metabolic process	GO:0051171	1	0	3492	36	7	22493	ZM00001D006213,ZM00001D006244,ZM00001D047498,ZM00001D047563,ZM00001D047574,ZM00001D047632,ZM00001D047787
GO:BP	negative regulation of nitrogen compound metabolic process	GO:0051172	1	0	521	36	2	22493	ZM00001D006213,ZM00001D047787
GO:BP	localization	GO:0051179	1	0	3647	36	1	22493	ZM00001D047566
GO:BP	establishment of localization	GO:0051234	1	0	3492	36	1	22493	ZM00001D047566
GO:BP	regulation of multicellular organismal process	GO:0051239	1	0	217	36	1	22493	ZM00001D006227
GO:BP	regulation of RNA metabolic process	GO:0051252	1	0	2864	36	7	22493	ZM00001D006213,ZM00001D006244,ZM00001D047498,ZM00001D047563,ZM00001D047574,ZM00001D047632,ZM00001D047787
GO:BP	defense response to fungus	GO:0050832	1	0	74	36	1	22493	ZM00001D017252
GO:BP	ribonucleoside monophosphate biosynthetic process	GO:0009156	1	0	53	36	1	22493	ZM00001D047603
GO:BP	purine ribonucleotide metabolic process	GO:0009150	1	0	302	36	2	22493	ZM00001D047506,ZM00001D047603
GO:BP	purine ribonucleotide biosynthetic process	GO:0009152	1	0	131	36	1	22493	ZM00001D047603
GO:BP	ubiquitin-dependent protein catabolic process	GO:0006511	1	0	706	36	2	22493	ZM00001D017252,ZM00001D047635
GO:BP	protein quality control for misfolded or incompletely synthesized proteins	GO:0006515	1	0	52	36	1	22493	ZM00001D047634
GO:BP	peptide metabolic process	GO:0006518	1	0	1357	36	3	22493	ZM00001D047493,ZM00001D047581,ZM00001D047697
GO:BP	cellular amino acid metabolic process	GO:0006520	1	0	556	36	2	22493	ZM00001D047736,ZM00001D047755
GO:BP	asparagine metabolic process	GO:0006528	1	0	14	36	1	22493	ZM00001D047736
GO:BP	asparagine biosynthetic process	GO:0006529	1	0	10	36	1	22493	ZM00001D047736
GO:BP	L-phenylalanine metabolic process	GO:0006558	1	0	27	36	1	22493	ZM00001D047755
GO:BP	protein targeting	GO:0006605	1	0	304	36	1	22493	ZM00001D047566
GO:BP	protein targeting to mitochondrion	GO:0006626	1	0	102	36	1	22493	ZM00001D047566
GO:BP	lipid metabolic process	GO:0006629	1	0	1142	36	2	22493	ZM00001D017251,ZM00001D047743
GO:BP	membrane lipid metabolic process	GO:0006643	1	0	162	36	1	22493	ZM00001D017251
GO:BP	sphingolipid metabolic process	GO:0006665	1	0	81	36	1	22493	ZM00001D017251
GO:BP	cellular aromatic compound metabolic process	GO:0006725	1	0	6407	36	15	22493	ZM00001D006213,ZM00001D006227,ZM00001D006244,ZM00001D017237,ZM00001D017242,ZM00001D047493,ZM00001D047498,ZM00001D047506,ZM00001D047563,ZM00001D047574,ZM00001D047603,ZM00001D047632,ZM00001D047699,ZM00001D047755,ZM00001D047787
GO:BP	nucleoside phosphate metabolic process	GO:0006753	1	0	440	36	2	22493	ZM00001D047506,ZM00001D047603
GO:BP	phosphorus metabolic process	GO:0006793	1	0	3668	36	6	22493	ZM00001D006269,ZM00001D047506,ZM00001D047570,ZM00001D047603,ZM00001D047632,ZM00001D047758
GO:BP	proteolysis	GO:0006508	1	0	1840	36	3	22493	ZM00001D017252,ZM00001D047634,ZM00001D047635
GO:BP	protein phosphorylation	GO:0006468	1	0	1902	36	3	22493	ZM00001D047570,ZM00001D047632,ZM00001D047758
GO:BP	cellular protein modification process	GO:0006464	1	0	4055	36	6	22493	ZM00001D017252,ZM00001D047570,ZM00001D047632,ZM00001D047635,ZM00001D047758,ZM00001D047856
GO:BP	translation	GO:0006412	1	0	1215	36	3	22493	ZM00001D047493,ZM00001D047581,ZM00001D047697
GO:BP	organic acid metabolic process	GO:0006082	1	0	1191	36	2	22493	ZM00001D047736,ZM00001D047755
GO:BP	nucleobase-containing compound metabolic process	GO:0006139	1	0	6008	36	14	22493	ZM00001D006213,ZM00001D006227,ZM00001D006244,ZM00001D017237,ZM00001D017242,ZM00001D047493,ZM00001D047498,ZM00001D047506,ZM00001D047563,ZM00001D047574,ZM00001D047603,ZM00001D047632,ZM00001D047699,ZM00001D047787
GO:BP	purine nucleotide metabolic process	GO:0006163	1	0	311	36	2	22493	ZM00001D047506,ZM00001D047603
GO:BP	purine nucleotide biosynthetic process	GO:0006164	1	0	137	36	1	22493	ZM00001D047603
GO:BP	AMP biosynthetic process	GO:0006167	1	0	7	36	1	22493	ZM00001D047603
GO:BP	IMP biosynthetic process	GO:0006188	1	0	29	36	1	22493	ZM00001D047603
GO:BP	'de novo' IMP biosynthetic process	GO:0006189	1	0	19	36	1	22493	ZM00001D047603
GO:BP	phosphate-containing compound metabolic process	GO:0006796	1	0	3637	36	6	22493	ZM00001D006269,ZM00001D047506,ZM00001D047570,ZM00001D047603,ZM00001D047632,ZM00001D047758
GO:BP	chromatin organization	GO:0006325	1	0	491	36	3	22493	ZM00001D006213,ZM00001D006227,ZM00001D047787
GO:BP	transcription, DNA-templated	GO:0006351	1	0	2905	36	7	22493	ZM00001D006213,ZM00001D006244,ZM00001D017237,ZM00001D047563,ZM00001D047574,ZM00001D047632,ZM00001D047787
GO:BP	regulation of transcription, DNA-templated	GO:0006355	1	0	2683	36	6	22493	ZM00001D006213,ZM00001D006244,ZM00001D047563,ZM00001D047574,ZM00001D047632,ZM00001D047787
GO:BP	regulation of transcription by RNA polymerase II	GO:0006357	1	0	535	36	1	22493	ZM00001D006244
GO:BP	rRNA processing	GO:0006364	1	0	355	36	2	22493	ZM00001D017242,ZM00001D047493
GO:BP	transcription by RNA polymerase II	GO:0006366	1	0	613	36	2	22493	ZM00001D006244,ZM00001D017237
GO:BP	RNA processing	GO:0006396	1	0	1076	36	5	22493	ZM00001D006227,ZM00001D017242,ZM00001D047493,ZM00001D047498,ZM00001D047699
GO:BP	mRNA processing	GO:0006397	1	0	472	36	2	22493	ZM00001D047498,ZM00001D047699
GO:BP	chromatin silencing	GO:0006342	1	0	91	36	2	22493	ZM00001D006213,ZM00001D047787
GO:BP	nitrogen compound metabolic process	GO:0006807	1	0	12491	36	25	22493	ZM00001D006213,ZM00001D006227,ZM00001D006244,ZM00001D017237,ZM00001D017242,ZM00001D017251,ZM00001D017252,ZM00001D047493,ZM00001D047498,ZM00001D047506,ZM00001D047563,ZM00001D047570,ZM00001D047574,ZM00001D047581,ZM00001D047603,ZM00001D047632,ZM00001D047634,ZM00001D047635,ZM00001D047697,ZM00001D047699,ZM00001D047736,ZM00001D047755,ZM00001D047758,ZM00001D047787,ZM00001D047856
GO:BP	transport	GO:0006810	1	0	3433	36	1	22493	ZM00001D047566
GO:BP	mitochondrial transport	GO:0006839	1	0	133	36	1	22493	ZM00001D047566
GO:BP	macromolecule catabolic process	GO:0009057	1	0	1430	36	3	22493	ZM00001D017252,ZM00001D047634,ZM00001D047635
GO:BP	biosynthetic process	GO:0009058	1	0	6575	36	16	22493	ZM00001D006213,ZM00001D006244,ZM00001D017237,ZM00001D017251,ZM00001D047493,ZM00001D047563,ZM00001D047574,ZM00001D047581,ZM00001D047600,ZM00001D047603,ZM00001D047632,ZM00001D047697,ZM00001D047736,ZM00001D047737,ZM00001D047755,ZM00001D047787
GO:BP	macromolecule biosynthetic process	GO:0009059	1	0	4898	36	12	22493	ZM00001D006213,ZM00001D006244,ZM00001D017237,ZM00001D047493,ZM00001D047563,ZM00001D047574,ZM00001D047581,ZM00001D047600,ZM00001D047632,ZM00001D047697,ZM00001D047737,ZM00001D047787
GO:BP	aspartate family amino acid metabolic process	GO:0009066	1	0	87	36	1	22493	ZM00001D047736
GO:BP	aspartate family amino acid biosynthetic process	GO:0009067	1	0	67	36	1	22493	ZM00001D047736
GO:BP	aromatic amino acid family metabolic process	GO:0009072	1	0	111	36	1	22493	ZM00001D047755
GO:BP	aromatic amino acid family biosynthetic process	GO:0009073	1	0	86	36	1	22493	ZM00001D047755
GO:BP	catabolic process	GO:0009056	1	0	2393	36	3	22493	ZM00001D017252,ZM00001D047634,ZM00001D047635
GO:BP	L-phenylalanine biosynthetic process	GO:0009094	1	0	11	36	1	22493	ZM00001D047755
GO:BP	nucleoside metabolic process	GO:0009116	1	0	97	36	1	22493	ZM00001D047506
GO:BP	nucleotide metabolic process	GO:0009117	1	0	427	36	2	22493	ZM00001D047506,ZM00001D047603
GO:BP	ribonucleoside metabolic process	GO:0009119	1	0	49	36	1	22493	ZM00001D047506
GO:BP	nucleoside monophosphate metabolic process	GO:0009123	1	0	94	36	1	22493	ZM00001D047603
GO:BP	nucleoside monophosphate biosynthetic process	GO:0009124	1	0	63	36	1	22493	ZM00001D047603
GO:BP	purine nucleoside monophosphate biosynthetic process	GO:0009127	1	0	39	36	1	22493	ZM00001D047603
GO:BP	aromatic amino acid family biosynthetic process, prephenate pathway	GO:0009095	1	0	15	36	1	22493	ZM00001D047755
GO:BP	cellular glucan metabolic process	GO:0006073	1	0	288	36	2	22493	ZM00001D047600,ZM00001D047737
GO:BP	cellular amino acid biosynthetic process	GO:0008652	1	0	281	36	2	22493	ZM00001D047736,ZM00001D047755
GO:BP	RNA splicing	GO:0008380	1	0	368	36	2	22493	ZM00001D047498,ZM00001D047699
GO:BP	intracellular protein transport	GO:0006886	1	0	834	36	1	22493	ZM00001D047566
GO:BP	response to stress	GO:0006950	1	0	2231	36	3	22493	ZM00001D017251,ZM00001D017252,ZM00001D047757
GO:BP	defense response	GO:0006952	1	0	488	36	1	22493	ZM00001D017252
GO:BP	response to oxidative stress	GO:0006979	1	0	350	36	1	22493	ZM00001D047757
GO:BP	organelle organization	GO:0006996	1	0	2435	36	5	22493	ZM00001D006213,ZM00001D006227,ZM00001D047566,ZM00001D047701,ZM00001D047787
GO:BP	mitochondrion organization	GO:0007005	1	0	230	36	1	22493	ZM00001D047566
GO:BP	cytoskeleton organization	GO:0007010	1	0	337	36	1	22493	ZM00001D047701
GO:BP	lipid biosynthetic process	GO:0008610	1	0	604	36	1	22493	ZM00001D017251
GO:BP	cell communication	GO:0007154	1	0	1620	36	7	22493	ZM00001D006212,ZM00001D006227,ZM00001D047540,ZM00001D047597,ZM00001D047632,ZM00001D047758,ZM00001D047761
GO:BP	small GTPase mediated signal transduction	GO:0007264	1	0	105	36	1	22493	ZM00001D047540
GO:BP	multicellular organism development	GO:0007275	1	0	839	36	1	22493	ZM00001D006227
GO:BP	phototransduction	GO:0007602	1	0	7	36	1	22493	ZM00001D047632
GO:BP	circadian rhythm	GO:0007623	1	0	41	36	1	22493	ZM00001D006227
GO:BP	protein localization	GO:0008104	1	0	1136	36	1	22493	ZM00001D047566
GO:BP	biological_process	GO:0008150	1	0	22493	36	36	22493	ZM00001D006212,ZM00001D006213,ZM00001D006227,ZM00001D006244,ZM00001D006269,ZM00001D017237,ZM00001D017242,ZM00001D017251,ZM00001D017252,ZM00001D047493,ZM00001D047498,ZM00001D047506,ZM00001D047540,ZM00001D047563,ZM00001D047566,ZM00001D047570,ZM00001D047574,ZM00001D047581,ZM00001D047597,ZM00001D047600,ZM00001D047603,ZM00001D047632,ZM00001D047634,ZM00001D047635,ZM00001D047697,ZM00001D047699,ZM00001D0…
GO:BP	metabolic process	GO:0008152	1	0	17118	36	30	22493	ZM00001D006213,ZM00001D006227,ZM00001D006244,ZM00001D006269,ZM00001D017237,ZM00001D017242,ZM00001D017251,ZM00001D017252,ZM00001D047493,ZM00001D047498,ZM00001D047506,ZM00001D047563,ZM00001D047570,ZM00001D047574,ZM00001D047581,ZM00001D047600,ZM00001D047603,ZM00001D047632,ZM00001D047634,ZM00001D047635,ZM00001D047697,ZM00001D047699,ZM00001D047736,ZM00001D047737,ZM00001D047743,ZM00001D047755,ZM00001D0…
GO:BP	signal transduction	GO:0007165	1	0	1488	36	7	22493	ZM00001D006212,ZM00001D006227,ZM00001D047540,ZM00001D047597,ZM00001D047632,ZM00001D047758,ZM00001D047761
GO:BP	polysaccharide metabolic process	GO:0005976	1	0	531	36	2	22493	ZM00001D047600,ZM00001D047737
GO:BP	pseudouridine synthesis	GO:0001522	1	0	36	36	1	22493	ZM00001D017242
GO:BP	rRNA modification	GO:0000154	1	0	54	36	1	22493	ZM00001D017242
GO:BP	MAPK cascade	GO:0000165	1	0	43	36	1	22493	ZM00001D047758
GO:BP	polysaccharide biosynthetic process	GO:0000271	1	0	286	36	2	22493	ZM00001D047600,ZM00001D047737
GO:BP	RNA splicing, via transesterification reactions	GO:0000375	1	0	335	36	2	22493	ZM00001D047498,ZM00001D047699
GO:BP	RNA splicing, via transesterification reactions with bulged adenosine as nucleophile	GO:0000377	1	0	335	36	2	22493	ZM00001D047498,ZM00001D047699
GO:BP	alternative mRNA splicing, via spliceosome	GO:0000380	1	0	69	36	1	22493	ZM00001D047498
GO:BP	regulation of alternative mRNA splicing, via spliceosome	GO:0000381	1	0	67	36	1	22493	ZM00001D047498
GO:BP	mRNA splicing, via spliceosome	GO:0000398	1	0	315	36	2	22493	ZM00001D047498,ZM00001D047699
GO:BP	maturation of 5.8S rRNA	GO:0000460	1	0	68	36	1	22493	ZM00001D047493
GO:BP	endonucleolytic cleavage to generate mature 3'-end of SSU-rRNA from (SSU-rRNA, 5.8S rRNA, LSU-rRNA)	GO:0000461	1	0	14	36	1	22493	ZM00001D047493
GO:BP	maturation of SSU-rRNA from tricistronic rRNA transcript (SSU-rRNA, 5.8S rRNA, LSU-rRNA)	GO:0000462	1	0	90	36	1	22493	ZM00001D047493
GO:BP	maturation of 5.8S rRNA from tricistronic rRNA transcript (SSU-rRNA, 5.8S rRNA, LSU-rRNA)	GO:0000466	1	0	54	36	1	22493	ZM00001D047493
GO:BP	cleavage involved in rRNA processing	GO:0000469	1	0	71	36	1	22493	ZM00001D047493
GO:BP	endonucleolytic cleavage involved in rRNA processing	GO:0000478	1	0	25	36	1	22493	ZM00001D047493
GO:BP	endonucleolytic cleavage of tricistronic rRNA transcript (SSU-rRNA, 5.8S rRNA, LSU-rRNA)	GO:0000479	1	0	25	36	1	22493	ZM00001D047493
GO:BP	endonucleolytic cleavage in ITS1 to separate SSU-rRNA from 5.8S rRNA and LSU-rRNA from tricistronic rRNA transcript (SSU-rRNA, 5.8S rRNA, LSU-rRNA)	GO:0000447	1	0	18	36	1	22493	ZM00001D047493
GO:BP	carbohydrate metabolic process	GO:0005975	1	0	1347	36	2	22493	ZM00001D047600,ZM00001D047737
GO:BP	purine nucleoside monophosphate metabolic process	GO:0009126	1	0	41	36	1	22493	ZM00001D047603
GO:CC	box H/ACA telomerase RNP complex	GO:0090661	0.311084	0.507122	2	34	1	22108	ZM00001D017242
GO:CC	telomerase holoenzyme complex	GO:0005697	0.775972	0.110154	5	34	1	22108	ZM00001D017242
GO:CC	nuclear lumen	GO:0031981	0.849073	0.0710548	1177	34	6	22108	ZM00001D006213,ZM00001D006244,ZM00001D017237,ZM00001D017242,ZM00001D047498,ZM00001D047787
GO:CC	cellular_component	GO:0005575	1	0	21992	34	34	22108	ZM00001D006212,ZM00001D006213,ZM00001D006227,ZM00001D006244,ZM00001D017237,ZM00001D017242,ZM00001D017251,ZM00001D017252,ZM00001D047493,ZM00001D047498,ZM00001D047499,ZM00001D047506,ZM00001D047540,ZM00001D047563,ZM00001D047566,ZM00001D047570,ZM00001D047574,ZM00001D047581,ZM00001D047597,ZM00001D047600,ZM00001D047632,ZM00001D047634,ZM00001D047635,ZM00001D047675,ZM00001D047697,ZM00001D047699,ZM00001D0…
GO:CC	intracellular	GO:0005622	1	0	14810	34	27	22108	ZM00001D006212,ZM00001D006213,ZM00001D006227,ZM00001D006244,ZM00001D017237,ZM00001D017242,ZM00001D047493,ZM00001D047498,ZM00001D047540,ZM00001D047563,ZM00001D047566,ZM00001D047574,ZM00001D047581,ZM00001D047597,ZM00001D047600,ZM00001D047632,ZM00001D047634,ZM00001D047635,ZM00001D047697,ZM00001D047699,ZM00001D047701,ZM00001D047736,ZM00001D047737,ZM00001D047755,ZM00001D047758,ZM00001D047761,ZM00001D0…
GO:CC	nucleus	GO:0005634	1	0	5952	34	15	22108	ZM00001D006212,ZM00001D006213,ZM00001D006227,ZM00001D006244,ZM00001D017237,ZM00001D017242,ZM00001D047498,ZM00001D047563,ZM00001D047574,ZM00001D047597,ZM00001D047632,ZM00001D047699,ZM00001D047758,ZM00001D047761,ZM00001D047787
GO:CC	nucleoplasm	GO:0005654	1	0	518	34	3	22108	ZM00001D006244,ZM00001D017237,ZM00001D047498
GO:CC	RNA polymerase II, core complex	GO:0005665	1	0	33	34	1	22108	ZM00001D017237
GO:CC	transcription regulator complex	GO:0005667	1	0	166	34	1	22108	ZM00001D006244
GO:CC	U2 snRNP	GO:0005686	1	0	41	34	1	22108	ZM00001D047699
GO:CC	nuclear chromatin	GO:0000790	1	0	166	34	2	22108	ZM00001D006213,ZM00001D047787
GO:CC	chromosome	GO:0005694	1	0	604	34	2	22108	ZM00001D006213,ZM00001D047787
GO:CC	small nucleolar ribonucleoprotein complex	GO:0005732	1	0	53	34	1	22108	ZM00001D017242
GO:CC	cytoplasm	GO:0005737	1	0	8880	34	9	22108	ZM00001D047493,ZM00001D047566,ZM00001D047581,ZM00001D047600,ZM00001D047635,ZM00001D047736,ZM00001D047737,ZM00001D047755,ZM00001D047758
GO:CC	mitochondrion	GO:0005739	1	0	1415	34	1	22108	ZM00001D047566
GO:CC	mitochondrial envelope	GO:0005740	1	0	330	34	1	22108	ZM00001D047566
GO:CC	mitochondrial outer membrane	GO:0005741	1	0	43	34	1	22108	ZM00001D047566
GO:CC	mitochondrial outer membrane translocase complex	GO:0005742	1	0	10	34	1	22108	ZM00001D047566
GO:CC	endoplasmic reticulum	GO:0005783	1	0	673	34	1	22108	ZM00001D047635
GO:CC	nucleolus	GO:0005730	1	0	393	34	1	22108	ZM00001D017242
GO:CC	nucleosome	GO:0000786	1	0	120	34	2	22108	ZM00001D006213,ZM00001D047787
GO:CC	DNA-directed RNA polymerase complex	GO:0000428	1	0	182	34	1	22108	ZM00001D017237
GO:CC	chromatin	GO:0000785	1	0	308	34	2	22108	ZM00001D006213,ZM00001D047787
GO:CC	nuclear chromosome	GO:0000228	1	0	312	34	2	22108	ZM00001D006213,ZM00001D047787
GO:CC	endoplasmic reticulum membrane	GO:0005789	1	0	473	34	1	22108	ZM00001D017251
GO:CC	Golgi apparatus	GO:0005794	1	0	1039	34	2	22108	ZM00001D047600,ZM00001D047737
GO:CC	ribosome	GO:0005840	1	0	782	34	3	22108	ZM00001D047493,ZM00001D047581,ZM00001D047697
GO:CC	cytosol	GO:0005829	1	0	1818	34	2	22108	ZM00001D047493,ZM00001D047736
GO:CC	RNA polymerase complex	GO:0030880	1	0	195	34	1	22108	ZM00001D017237
GO:CC	organelle membrane	GO:0031090	1	0	1574	34	2	22108	ZM00001D017251,ZM00001D047566
GO:CC	intrinsic component of membrane	GO:0031224	1	0	8534	34	13	22108	ZM00001D017251,ZM00001D017252,ZM00001D047499,ZM00001D047506,ZM00001D047540,ZM00001D047570,ZM00001D047574,ZM00001D047600,ZM00001D047632,ZM00001D047635,ZM00001D047675,ZM00001D047743,ZM00001D047755
GO:CC	box H/ACA snoRNP complex	GO:0031429	1	0	9	34	1	22108	ZM00001D017242
GO:CC	mitochondrial membrane	GO:0031966	1	0	314	34	1	22108	ZM00001D047566
GO:CC	organelle envelope	GO:0031967	1	0	760	34	1	22108	ZM00001D047566
GO:CC	organelle outer membrane	GO:0031968	1	0	95	34	1	22108	ZM00001D047566
GO:CC	membrane-enclosed lumen	GO:0031974	1	0	1400	34	6	22108	ZM00001D006213,ZM00001D006244,ZM00001D017237,ZM00001D017242,ZM00001D047498,ZM00001D047787
GO:CC	envelope	GO:0031975	1	0	760	34	1	22108	ZM00001D047566
GO:CC	protein-containing complex	GO:0032991	1	0	4280	34	9	22108	ZM00001D006213,ZM00001D006244,ZM00001D017237,ZM00001D017242,ZM00001D047493,ZM00001D047566,ZM00001D047634,ZM00001D047699,ZM00001D047787
GO:CC	protein-DNA complex	GO:0032993	1	0	191	34	2	22108	ZM00001D006213,ZM00001D047787
GO:CC	nuclear outer membrane-endoplasmic reticulum membrane network	GO:0042175	1	0	474	34	1	22108	ZM00001D017251
GO:CC	organelle	GO:0043226	1	0	12556	34	25	22108	ZM00001D006212,ZM00001D006213,ZM00001D006227,ZM00001D006244,ZM00001D017237,ZM00001D017242,ZM00001D017251,ZM00001D047493,ZM00001D047498,ZM00001D047563,ZM00001D047566,ZM00001D047574,ZM00001D047581,ZM00001D047597,ZM00001D047600,ZM00001D047632,ZM00001D047635,ZM00001D047697,ZM00001D047699,ZM00001D047701,ZM00001D047737,ZM00001D047755,ZM00001D047758,ZM00001D047761,ZM00001D047787
GO:CC	membrane-bounded organelle	GO:0043227	1	0	11498	34	22	22108	ZM00001D006212,ZM00001D006213,ZM00001D006227,ZM00001D006244,ZM00001D017237,ZM00001D017242,ZM00001D017251,ZM00001D047498,ZM00001D047563,ZM00001D047566,ZM00001D047574,ZM00001D047581,ZM00001D047597,ZM00001D047600,ZM00001D047632,ZM00001D047635,ZM00001D047699,ZM00001D047737,ZM00001D047755,ZM00001D047758,ZM00001D047761,ZM00001D047787
GO:CC	non-membrane-bounded organelle	GO:0043228	1	0	2266	34	7	22108	ZM00001D006213,ZM00001D017242,ZM00001D047493,ZM00001D047581,ZM00001D047697,ZM00001D047701,ZM00001D047787
GO:CC	small nuclear ribonucleoprotein complex	GO:0030532	1	0	108	34	1	22108	ZM00001D047699
GO:CC	cytosolic small ribosomal subunit	GO:0022627	1	0	196	34	1	22108	ZM00001D047493
GO:CC	cytosolic ribosome	GO:0022626	1	0	419	34	1	22108	ZM00001D047493
GO:CC	outer membrane	GO:0019867	1	0	95	34	1	22108	ZM00001D047566
GO:CC	cytoskeleton	GO:0005856	1	0	410	34	1	22108	ZM00001D047701
GO:CC	plasma membrane	GO:0005886	1	0	2242	34	1	22108	ZM00001D047737
GO:CC	endopeptidase Clp complex	GO:0009368	1	0	14	34	1	22108	ZM00001D047634
GO:CC	chloroplast	GO:0009507	1	0	1588	34	2	22108	ZM00001D047581,ZM00001D047755
GO:CC	plastid stroma	GO:0009532	1	0	384	34	2	22108	ZM00001D047581,ZM00001D047755
GO:CC	plastid	GO:0009536	1	0	1634	34	2	22108	ZM00001D047581,ZM00001D047755
GO:CC	chloroplast stroma	GO:0009570	1	0	380	34	2	22108	ZM00001D047581,ZM00001D047755
GO:CC	intracellular organelle	GO:0043229	1	0	12378	34	24	22108	ZM00001D006212,ZM00001D006213,ZM00001D006227,ZM00001D006244,ZM00001D017237,ZM00001D017242,ZM00001D047493,ZM00001D047498,ZM00001D047563,ZM00001D047566,ZM00001D047574,ZM00001D047581,ZM00001D047597,ZM00001D047600,ZM00001D047632,ZM00001D047635,ZM00001D047697,ZM00001D047699,ZM00001D047701,ZM00001D047737,ZM00001D047755,ZM00001D047758,ZM00001D047761,ZM00001D047787
GO:CC	thylakoid	GO:0009579	1	0	420	34	1	22108	ZM00001D047581
GO:CC	small ribosomal subunit	GO:0015935	1	0	243	34	1	22108	ZM00001D047493
GO:CC	membrane	GO:0016020	1	0	10510	34	16	22108	ZM00001D017251,ZM00001D017252,ZM00001D047499,ZM00001D047506,ZM00001D047540,ZM00001D047566,ZM00001D047570,ZM00001D047574,ZM00001D047581,ZM00001D047600,ZM00001D047632,ZM00001D047635,ZM00001D047675,ZM00001D047737,ZM00001D047743,ZM00001D047755
GO:CC	integral component of membrane	GO:0016021	1	0	8403	34	13	22108	ZM00001D017251,ZM00001D017252,ZM00001D047499,ZM00001D047506,ZM00001D047540,ZM00001D047570,ZM00001D047574,ZM00001D047600,ZM00001D047632,ZM00001D047635,ZM00001D047675,ZM00001D047743,ZM00001D047755
GO:CC	RNA polymerase II, holoenzyme	GO:0016591	1	0	122	34	1	22108	ZM00001D017237
GO:CC	mediator complex	GO:0016592	1	0	56	34	1	22108	ZM00001D006244
GO:CC	nuclear body	GO:0016604	1	0	79	34	1	22108	ZM00001D047498
GO:CC	nuclear speck	GO:0016607	1	0	58	34	1	22108	ZM00001D047498
GO:CC	endomembrane system	GO:0012505	1	0	2118	34	4	22108	ZM00001D017251,ZM00001D047600,ZM00001D047635,ZM00001D047737
GO:CC	intracellular membrane-bounded organelle	GO:0043231	1	0	11144	34	21	22108	ZM00001D006212,ZM00001D006213,ZM00001D006227,ZM00001D006244,ZM00001D017237,ZM00001D017242,ZM00001D047498,ZM00001D047563,ZM00001D047566,ZM00001D047574,ZM00001D047581,ZM00001D047597,ZM00001D047600,ZM00001D047632,ZM00001D047635,ZM00001D047699,ZM00001D047737,ZM00001D047755,ZM00001D047758,ZM00001D047761,ZM00001D047787
GO:CC	intracellular non-membrane-bounded organelle	GO:0043232	1	0	2266	34	7	22108	ZM00001D006213,ZM00001D017242,ZM00001D047493,ZM00001D047581,ZM00001D047697,ZM00001D047701,ZM00001D047787
GO:CC	organelle lumen	GO:0043233	1	0	1400	34	6	22108	ZM00001D006213,ZM00001D006244,ZM00001D017237,ZM00001D017242,ZM00001D047498,ZM00001D047787
GO:CC	ribonucleoprotein complex	GO:1990904	1	0	1104	34	3	22108	ZM00001D017242,ZM00001D047493,ZM00001D047699
GO:CC	transferase complex	GO:1990234	1	0	850	34	1	22108	ZM00001D017237
GO:CC	Sm-like protein family complex	GO:0120114	1	0	112	34	1	22108	ZM00001D047699
GO:CC	ribosomal subunit	GO:0044391	1	0	498	34	1	22108	ZM00001D047493
GO:CC	DNA packaging complex	GO:0044815	1	0	128	34	2	22108	ZM00001D006213,ZM00001D047787
GO:CC	nuclear DNA-directed RNA polymerase complex	GO:0055029	1	0	155	34	1	22108	ZM00001D017237
GO:CC	transferase complex, transferring phosphorus-containing groups	GO:0061695	1	0	411	34	1	22108	ZM00001D017237
GO:CC	intracellular organelle lumen	GO:0070013	1	0	1400	34	6	22108	ZM00001D006213,ZM00001D006244,ZM00001D017237,ZM00001D017242,ZM00001D047498,ZM00001D047787
GO:CC	core mediator complex	GO:0070847	1	0	9	34	1	22108	ZM00001D006244
GO:CC	cell periphery	GO:0071944	1	0	2737	34	1	22108	ZM00001D047737
GO:CC	catalytic complex	GO:1902494	1	0	1442	34	2	22108	ZM00001D017237,ZM00001D017242
GO:CC	box H/ACA RNP complex	GO:0072588	1	0	9	34	1	22108	ZM00001D017242
GO:CC	spliceosomal snRNP complex	GO:0097525	1	0	107	34	1	22108	ZM00001D047699
GO:CC	bounding membrane of organelle	GO:0098588	1	0	864	34	1	22108	ZM00001D047566
GO:CC	membrane protein complex	GO:0098796	1	0	835	34	1	22108	ZM00001D047566
GO:CC	mitochondrial protein complex	GO:0098798	1	0	295	34	1	22108	ZM00001D047566
GO:CC	outer mitochondrial membrane protein complex	GO:0098799	1	0	20	34	1	22108	ZM00001D047566
GO:CC	whole membrane	GO:0098805	1	0	641	34	1	22108	ZM00001D047566
GO:CC	cellular anatomical entity	GO:0110165	1	0	21623	34	33	22108	ZM00001D006212,ZM00001D006213,ZM00001D006227,ZM00001D006244,ZM00001D017237,ZM00001D017242,ZM00001D017251,ZM00001D017252,ZM00001D047493,ZM00001D047498,ZM00001D047499,ZM00001D047506,ZM00001D047540,ZM00001D047563,ZM00001D047566,ZM00001D047570,ZM00001D047574,ZM00001D047581,ZM00001D047597,ZM00001D047600,ZM00001D047632,ZM00001D047635,ZM00001D047675,ZM00001D047697,ZM00001D047699,ZM00001D047701,ZM00001D0…
GO:CC	RNA polymerase II transcription regulator complex	GO:0090575	1	0	102	34	1	22108	ZM00001D006244

## Sheet: QTL-S6DEG
TABLE S5：GO annotationsof conjoint analysis for consistant QTL regions and transcriptome intersecting gene sets. QTL-L5DEG: GO annotation of the intersection of consensus QTL regions and leaf differentially expressed genes at 5-leaf stage. QTL-L6DEG: GO annotation of the intersection of consensus QTL regions and leaf differentially expressed genes at 6-leaf stage.QTL-S5DEG: GO annotation of the i…
source	term_name	term_id	adjusted_p_value	negative_log10_of_adjusted_p_value	term_size	query_size	intersection_size	effective_domain_size	intersections
GO:MF	phosphorelay sensor kinase activity	GO:0000155	1	0	26	22	1	25122	ZM00001D047632
GO:MF	ubiquitin binding	GO:0043130	1	0	45	22	1	25122	ZM00001D047837
GO:MF	protein homodimerization activity	GO:0042803	1	0	66	22	1	25122	ZM00001D047632
GO:MF	identical protein binding	GO:0042802	1	0	129	22	1	25122	ZM00001D047632
GO:MF	xylosyltransferase activity	GO:0042285	1	0	37	22	1	25122	ZM00001D047750
GO:MF	signaling receptor activity	GO:0038023	1	0	309	22	1	25122	ZM00001D047632
GO:MF	small molecule binding	GO:0036094	1	0	4569	22	3	25122	ZM00001D047494,ZM00001D047570,ZM00001D047633
GO:MF	purine ribonucleoside triphosphate binding	GO:0035639	1	0	3774	22	3	25122	ZM00001D047494,ZM00001D047570,ZM00001D047633
GO:MF	adenyl ribonucleotide binding	GO:0032559	1	0	3524	22	3	25122	ZM00001D047494,ZM00001D047570,ZM00001D047633
GO:MF	purine ribonucleotide binding	GO:0032555	1	0	3873	22	3	25122	ZM00001D047494,ZM00001D047570,ZM00001D047633
GO:MF	ribonucleotide binding	GO:0032553	1	0	3916	22	3	25122	ZM00001D047494,ZM00001D047570,ZM00001D047633
GO:MF	ubiquitin-like protein binding	GO:0032182	1	0	57	22	1	25122	ZM00001D047837
GO:MF	adenyl nucleotide binding	GO:0030554	1	0	3535	22	3	25122	ZM00001D047494,ZM00001D047570,ZM00001D047633
GO:MF	enzyme regulator activity	GO:0030234	1	0	568	22	1	25122	ZM00001D006254
GO:MF	protein phosphatase regulator activity	GO:0019888	1	0	69	22	1	25122	ZM00001D006254
GO:MF	phosphatase activator activity	GO:0019211	1	0	17	22	1	25122	ZM00001D006254
GO:MF	phosphatase regulator activity	GO:0019208	1	0	71	22	1	25122	ZM00001D006254
GO:MF	nucleoside-triphosphatase activity	GO:0017111	1	0	1389	22	1	25122	ZM00001D047633
GO:MF	purine nucleotide binding	GO:0017076	1	0	3885	22	3	25122	ZM00001D047494,ZM00001D047570,ZM00001D047633
GO:MF	ATPase activity	GO:0016887	1	0	1080	22	1	25122	ZM00001D047633
GO:MF	ion binding	GO:0043167	1	0	7430	22	5	25122	ZM00001D006198,ZM00001D047494,ZM00001D047570,ZM00001D047633,ZM00001D047837
GO:MF	anion binding	GO:0043168	1	0	4554	22	3	25122	ZM00001D047494,ZM00001D047570,ZM00001D047633
GO:MF	cation binding	GO:0043169	1	0	3299	22	2	25122	ZM00001D006198,ZM00001D047837
GO:MF	metal ion binding	GO:0046872	1	0	3271	22	2	25122	ZM00001D006198,ZM00001D047837
GO:MF	heterocyclic compound binding	GO:1901363	1	0	9915	22	8	25122	ZM00001D006213,ZM00001D047494,ZM00001D047554,ZM00001D047570,ZM00001D047633,ZM00001D047753,ZM00001D047787,ZM00001D047808
GO:MF	nucleoside phosphate binding	GO:1901265	1	0	4284	22	3	25122	ZM00001D047494,ZM00001D047570,ZM00001D047633
GO:MF	ligase activity	GO:0016874	1	0	536	22	1	25122	ZM00001D047663
GO:MF	small molecule sensor activity	GO:0140299	1	0	26	22	1	25122	ZM00001D047632
GO:MF	catalytic activity, acting on a protein	GO:0140096	1	0	4353	22	2	25122	ZM00001D047570,ZM00001D047632
GO:MF	molecular function regulator	GO:0098772	1	0	644	22	1	25122	ZM00001D006254
GO:MF	carbohydrate derivative binding	GO:0097367	1	0	3947	22	3	25122	ZM00001D047494,ZM00001D047570,ZM00001D047633
GO:MF	organic cyclic compound binding	GO:0097159	1	0	9940	22	8	25122	ZM00001D006213,ZM00001D047494,ZM00001D047554,ZM00001D047570,ZM00001D047633,ZM00001D047753,ZM00001D047787,ZM00001D047808
GO:MF	protein phosphatase activator activity	GO:0072542	1	0	17	22	1	25122	ZM00001D006254
GO:MF	molecular transducer activity	GO:0060089	1	0	323	22	1	25122	ZM00001D047632
GO:MF	protein dimerization activity	GO:0046983	1	0	713	22	3	25122	ZM00001D006213,ZM00001D047632,ZM00001D047787
GO:MF	protein heterodimerization activity	GO:0046982	1	0	165	22	2	25122	ZM00001D006213,ZM00001D047787
GO:MF	transition metal ion binding	GO:0046914	1	0	1367	22	1	25122	ZM00001D006198
GO:MF	catalytic activity, acting on RNA	GO:0140098	1	0	637	22	1	25122	ZM00001D047633
GO:MF	hydrolase activity, acting on acid anhydrides, in phosphorus-containing anhydrides	GO:0016818	1	0	1470	22	1	25122	ZM00001D047633
GO:MF	hydrolase activity, acting on acid anhydrides	GO:0016817	1	0	1479	22	1	25122	ZM00001D047633
GO:MF	hydrolase activity	GO:0016787	1	0	4963	22	1	25122	ZM00001D047633
GO:MF	zinc ion binding	GO:0008270	1	0	720	22	1	25122	ZM00001D006198
GO:MF	UDP-glycosyltransferase activity	GO:0008194	1	0	454	22	1	25122	ZM00001D047750
GO:MF	enzyme activator activity	GO:0008047	1	0	168	22	1	25122	ZM00001D006254
GO:MF	ATP binding	GO:0005524	1	0	3426	22	3	25122	ZM00001D047494,ZM00001D047570,ZM00001D047633
GO:MF	protein binding	GO:0005515	1	0	5796	22	9	25122	ZM00001D006212,ZM00001D006213,ZM00001D006237,ZM00001D017241,ZM00001D047494,ZM00001D047570,ZM00001D047632,ZM00001D047787,ZM00001D047837
GO:MF	binding	GO:0005488	1	0	16188	22	14	25122	ZM00001D006198,ZM00001D006212,ZM00001D006213,ZM00001D006237,ZM00001D017241,ZM00001D047494,ZM00001D047554,ZM00001D047570,ZM00001D047632,ZM00001D047633,ZM00001D047753,ZM00001D047787,ZM00001D047808,ZM00001D047837
GO:MF	structural molecule activity	GO:0005198	1	0	846	22	3	25122	ZM00001D047493,ZM00001D047697,ZM00001D047707
GO:MF	protein histidine kinase activity	GO:0004673	1	0	27	22	1	25122	ZM00001D047632
GO:MF	protein kinase activity	GO:0004672	1	0	1803	22	2	25122	ZM00001D047570,ZM00001D047632
GO:MF	electron transfer activity	GO:0009055	1	0	287	22	1	25122	ZM00001D017240
GO:MF	helicase activity	GO:0004386	1	0	586	22	1	25122	ZM00001D047633
GO:MF	catalytic activity	GO:0003824	1	0	14226	22	7	25122	ZM00001D017240,ZM00001D047570,ZM00001D047632,ZM00001D047633,ZM00001D047663,ZM00001D047743,ZM00001D047750
GO:MF	structural constituent of ribosome	GO:0003735	1	0	677	22	3	25122	ZM00001D047493,ZM00001D047697,ZM00001D047707
GO:MF	mRNA binding	GO:0003729	1	0	284	22	1	25122	ZM00001D047753
GO:MF	RNA helicase activity	GO:0003724	1	0	107	22	1	25122	ZM00001D047633
GO:MF	RNA binding	GO:0003723	1	0	1783	22	2	25122	ZM00001D047633,ZM00001D047753
GO:MF	DNA binding	GO:0003677	1	0	2949	22	4	25122	ZM00001D006213,ZM00001D047554,ZM00001D047787,ZM00001D047808
GO:MF	nucleic acid binding	GO:0003676	1	0	5267	22	6	25122	ZM00001D006213,ZM00001D047554,ZM00001D047633,ZM00001D047753,ZM00001D047787,ZM00001D047808
GO:MF	molecular_function	GO:0003674	1	0	25096	22	22	25122	ZM00001D006198,ZM00001D006212,ZM00001D006213,ZM00001D006237,ZM00001D006254,ZM00001D017240,ZM00001D017241,ZM00001D047493,ZM00001D047494,ZM00001D047554,ZM00001D047570,ZM00001D047632,ZM00001D047633,ZM00001D047663,ZM00001D047697,ZM00001D047707,ZM00001D047743,ZM00001D047750,ZM00001D047753,ZM00001D047787,ZM00001D047808,ZM00001D047837
GO:MF	nucleotide binding	GO:0000166	1	0	4284	22	3	25122	ZM00001D047494,ZM00001D047570,ZM00001D047633
GO:MF	glutathione-disulfide reductase activity	GO:0004362	1	0	8	22	1	25122	ZM00001D017240
GO:MF	photoreceptor activity	GO:0009881	1	0	14	22	1	25122	ZM00001D047632
GO:MF	glucuronosyltransferase activity	GO:0015020	1	0	32	22	1	25122	ZM00001D047750
GO:MF	phosphotransferase activity, nitrogenous group as acceptor	GO:0016775	1	0	27	22	1	25122	ZM00001D047632
GO:MF	phosphotransferase activity, alcohol group as acceptor	GO:0016773	1	0	2018	22	2	25122	ZM00001D047570,ZM00001D047632
GO:MF	transferase activity, transferring phosphorus-containing groups	GO:0016772	1	0	2842	22	2	25122	ZM00001D047570,ZM00001D047632
GO:MF	transferase activity, transferring pentosyl groups	GO:0016763	1	0	86	22	1	25122	ZM00001D047750
GO:MF	transferase activity, transferring hexosyl groups	GO:0016758	1	0	681	22	1	25122	ZM00001D047750
GO:MF	transferase activity, transferring glycosyl groups	GO:0016757	1	0	978	22	1	25122	ZM00001D047750
GO:MF	transferase activity	GO:0016740	1	0	6256	22	3	25122	ZM00001D047570,ZM00001D047632,ZM00001D047750
GO:MF	oxidoreductase activity, acting on paired donors, with oxidation of a pair of donors resulting in the reduction of molecular oxygen to two molecules of water	GO:0016717	1	0	26	22	1	25122	ZM00001D047743
GO:MF	oxidoreductase activity, acting on paired donors, with incorporation or reduction of molecular oxygen	GO:0016705	1	0	475	22	1	25122	ZM00001D047743
GO:MF	galactosylgalactosylxylosylprotein 3-beta-glucuronosyltransferase activity	GO:0015018	1	0	29	22	1	25122	ZM00001D047750
GO:MF	oxidoreductase activity, acting on a sulfur group of donors, NAD(P) as acceptor	GO:0016668	1	0	26	22	1	25122	ZM00001D017240
GO:MF	oxidoreductase activity, acting on NAD(P)H	GO:0016651	1	0	131	22	1	25122	ZM00001D017240
GO:MF	oxidoreductase activity	GO:0016491	1	0	2156	22	2	25122	ZM00001D017240,ZM00001D047743
GO:MF	pyrophosphatase activity	GO:0016462	1	0	1460	22	1	25122	ZM00001D047633
GO:MF	kinase activity	GO:0016301	1	0	2437	22	2	25122	ZM00001D047570,ZM00001D047632
GO:MF	antioxidant activity	GO:0016209	1	0	273	22	1	25122	ZM00001D017240
GO:MF	glutathione disulfide oxidoreductase activity	GO:0015038	1	0	24	22	1	25122	ZM00001D017240
GO:MF	peptide disulfide oxidoreductase activity	GO:0015037	1	0	24	22	1	25122	ZM00001D017240
GO:MF	disulfide oxidoreductase activity	GO:0015036	1	0	133	22	1	25122	ZM00001D017240
GO:MF	protein disulfide oxidoreductase activity	GO:0015035	1	0	121	22	1	25122	ZM00001D017240
GO:MF	oxidoreductase activity, acting on a sulfur group of donors	GO:0016667	1	0	155	22	1	25122	ZM00001D017240
GO:BP	phosphorelay signal transduction system	GO:0000160	0.0175077	1.75677	88	17	3	22493	ZM00001D006212,ZM00001D017241,ZM00001D047632
GO:BP	response to red or far red light	GO:0009639	0.534667	0.271917	67	17	2	22493	ZM00001D006198,ZM00001D047632
GO:BP	chromatin silencing	GO:0006342	0.979763	0.00887876	91	17	2	22493	ZM00001D006213,ZM00001D047787
GO:BP	regulation of cellular process	GO:0050794	0.994633	0.00233727	5375	17	10	22493	ZM00001D006198,ZM00001D006212,ZM00001D006213,ZM00001D006254,ZM00001D017240,ZM00001D017241,ZM00001D047554,ZM00001D047632,ZM00001D047753,ZM00001D047787
GO:BP	cellular component biogenesis	GO:0044085	1	0	1737	17	3	22493	ZM00001D047493,ZM00001D047707,ZM00001D047750
GO:BP	cellular macromolecule biosynthetic process	GO:0034645	1	0	4831	17	9	22493	ZM00001D006198,ZM00001D006213,ZM00001D047493,ZM00001D047554,ZM00001D047632,ZM00001D047697,ZM00001D047707,ZM00001D047750,ZM00001D047787
GO:BP	cellular nitrogen compound metabolic process	GO:0034641	1	0	7368	17	9	22493	ZM00001D006198,ZM00001D006213,ZM00001D047493,ZM00001D047554,ZM00001D047632,ZM00001D047697,ZM00001D047707,ZM00001D047753,ZM00001D047787
GO:BP	cellular carbohydrate biosynthetic process	GO:0034637	1	0	320	17	1	22493	ZM00001D047750
GO:BP	cellular response to oxidative stress	GO:0034599	1	0	67	17	1	22493	ZM00001D017240
GO:BP	ncRNA processing	GO:0034470	1	0	520	17	2	22493	ZM00001D047493,ZM00001D047707
GO:BP	chromatin organization involved in regulation of transcription	GO:0034401	1	0	112	17	2	22493	ZM00001D006213,ZM00001D047787
GO:BP	nucleobase-containing compound biosynthetic process	GO:0034654	1	0	3338	17	5	22493	ZM00001D006198,ZM00001D006213,ZM00001D047554,ZM00001D047632,ZM00001D047787
GO:BP	response to lipid	GO:0033993	1	0	298	17	1	22493	ZM00001D047753
GO:BP	cellular response to stress	GO:0033554	1	0	1197	17	1	22493	ZM00001D017240
GO:BP	RNA biosynthetic process	GO:0032774	1	0	2926	17	5	22493	ZM00001D006198,ZM00001D006213,ZM00001D047554,ZM00001D047632,ZM00001D047787
GO:BP	developmental process	GO:0032502	1	0	1211	17	2	22493	ZM00001D006198,ZM00001D047753
GO:BP	multicellular organismal process	GO:0032501	1	0	976	17	2	22493	ZM00001D006198,ZM00001D047753
GO:BP	regulation of cellular protein metabolic process	GO:0032268	1	0	617	17	1	22493	ZM00001D006254
GO:BP	regulation of protein autophosphorylation	GO:0031952	1	0	16	17	1	22493	ZM00001D006254
GO:BP	regulation of protein modification process	GO:0031399	1	0	325	17	1	22493	ZM00001D006254
GO:BP	cellular polysaccharide biosynthetic process	GO:0033692	1	0	261	17	1	22493	ZM00001D047750
GO:BP	ncRNA metabolic process	GO:0034660	1	0	636	17	2	22493	ZM00001D047493,ZM00001D047707
GO:BP	ncRNA 3'-end processing	GO:0043628	1	0	70	17	1	22493	ZM00001D047493
GO:BP	regulation of protein dephosphorylation	GO:0035304	1	0	73	17	1	22493	ZM00001D006254
GO:BP	regulation of phosphoprotein phosphatase activity	GO:0043666	1	0	73	17	1	22493	ZM00001D006254
GO:BP	cellular amide metabolic process	GO:0043603	1	0	1541	17	3	22493	ZM00001D047493,ZM00001D047697,ZM00001D047707
GO:BP	macromolecule modification	GO:0043412	1	0	4543	17	3	22493	ZM00001D006254,ZM00001D047570,ZM00001D047632
GO:BP	macromolecule metabolic process	GO:0043170	1	0	11792	17	12	22493	ZM00001D006198,ZM00001D006213,ZM00001D006254,ZM00001D047493,ZM00001D047554,ZM00001D047570,ZM00001D047632,ZM00001D047697,ZM00001D047707,ZM00001D047750,ZM00001D047753,ZM00001D047787
GO:BP	cell wall macromolecule metabolic process	GO:0044036	1	0	216	17	1	22493	ZM00001D047750
GO:BP	peptide biosynthetic process	GO:0043043	1	0	1233	17	3	22493	ZM00001D047493,ZM00001D047697,ZM00001D047707
GO:BP	homeostatic process	GO:0042592	1	0	916	17	1	22493	ZM00001D017240
GO:BP	cell wall biogenesis	GO:0042546	1	0	254	17	1	22493	ZM00001D047750
GO:BP	regulation of phosphorylation	GO:0042325	1	0	239	17	1	22493	ZM00001D006254
GO:BP	ribosomal small subunit biogenesis	GO:0042274	1	0	157	17	2	22493	ZM00001D047493,ZM00001D047707
GO:BP	ribosome biogenesis	GO:0042254	1	0	550	17	2	22493	ZM00001D047493,ZM00001D047707
GO:BP	response to chemical	GO:0042221	1	0	1603	17	2	22493	ZM00001D017240,ZM00001D047753
GO:BP	regulation of gene expression, epigenetic	GO:0040029	1	0	158	17	2	22493	ZM00001D006213,ZM00001D047787
GO:BP	negative regulation of cellular biosynthetic process	GO:0031327	1	0	383	17	2	22493	ZM00001D006213,ZM00001D047787
GO:BP	cell wall macromolecule biosynthetic process	GO:0044038	1	0	133	17	1	22493	ZM00001D047750
GO:BP	protein modification process	GO:0036211	1	0	4055	17	3	22493	ZM00001D006254,ZM00001D047570,ZM00001D047632
GO:BP	intracellular signal transduction	GO:0035556	1	0	508	17	3	22493	ZM00001D006212,ZM00001D017241,ZM00001D047632
GO:BP	amide biosynthetic process	GO:0043604	1	0	1338	17	3	22493	ZM00001D047493,ZM00001D047697,ZM00001D047707
GO:BP	regulation of dephosphorylation	GO:0035303	1	0	84	17	1	22493	ZM00001D006254
GO:BP	regulation of cellular biosynthetic process	GO:0031326	1	0	2940	17	5	22493	ZM00001D006198,ZM00001D006213,ZM00001D047554,ZM00001D047632,ZM00001D047787
GO:BP	negative regulation of cellular metabolic process	GO:0031324	1	0	555	17	2	22493	ZM00001D006213,ZM00001D047787
GO:BP	cellular component organization	GO:0016043	1	0	3387	17	4	22493	ZM00001D006213,ZM00001D047516,ZM00001D047750,ZM00001D047787
GO:BP	regulation of phosphatase activity	GO:0010921	1	0	78	17	1	22493	ZM00001D006254
GO:BP	negative regulation of gene expression	GO:0010629	1	0	538	17	2	22493	ZM00001D006213,ZM00001D047787
GO:BP	negative regulation of macromolecule metabolic process	GO:0010605	1	0	716	17	2	22493	ZM00001D006213,ZM00001D047787
GO:BP	negative regulation of macromolecule biosynthetic process	GO:0010558	1	0	369	17	2	22493	ZM00001D006213,ZM00001D047787
GO:BP	regulation of macromolecule biosynthetic process	GO:0010556	1	0	2920	17	5	22493	ZM00001D006198,ZM00001D006213,ZM00001D047554,ZM00001D047632,ZM00001D047787
GO:BP	regulation of gene expression	GO:0010468	1	0	3248	17	5	22493	ZM00001D006198,ZM00001D006213,ZM00001D047554,ZM00001D047632,ZM00001D047787
GO:BP	gene expression	GO:0010467	1	0	5373	17	9	22493	ZM00001D006198,ZM00001D006213,ZM00001D047493,ZM00001D047554,ZM00001D047632,ZM00001D047697,ZM00001D047707,ZM00001D047753,ZM00001D047787
GO:BP	glucuronoxylan biosynthetic process	GO:0010417	1	0	36	17	1	22493	ZM00001D047750
GO:BP	glucuronoxylan metabolic process	GO:0010413	1	0	36	17	1	22493	ZM00001D047750
GO:BP	hemicellulose metabolic process	GO:0010410	1	0	165	17	1	22493	ZM00001D047750
GO:BP	cell wall polysaccharide metabolic process	GO:0010383	1	0	185	17	1	22493	ZM00001D047750
GO:BP	response to inorganic substance	GO:0010035	1	0	285	17	1	22493	ZM00001D047753
GO:BP	response to organic substance	GO:0010033	1	0	1033	17	1	22493	ZM00001D047753
GO:BP	regulation of seed germination	GO:0010029	1	0	20	17	1	22493	ZM00001D047753
GO:BP	red or far-red light signaling pathway	GO:0010017	1	0	15	17	1	22493	ZM00001D047632
GO:BP	cellular process	GO:0009987	1	0	19080	17	16	22493	ZM00001D006198,ZM00001D006212,ZM00001D006213,ZM00001D006254,ZM00001D017240,ZM00001D017241,ZM00001D047493,ZM00001D047516,ZM00001D047554,ZM00001D047570,ZM00001D047632,ZM00001D047697,ZM00001D047707,ZM00001D047750,ZM00001D047753,ZM00001D047787
GO:BP	chloroplast accumulation movement	GO:0009904	1	0	26	17	1	22493	ZM00001D047516
GO:BP	chloroplast avoidance movement	GO:0009903	1	0	22	17	1	22493	ZM00001D047516
GO:BP	chloroplast relocation	GO:0009902	1	0	34	17	1	22493	ZM00001D047516
GO:BP	negative regulation of metabolic process	GO:0009892	1	0	755	17	2	22493	ZM00001D006213,ZM00001D047787
GO:BP	carbohydrate biosynthetic process	GO:0016051	1	0	414	17	1	22493	ZM00001D047750
GO:BP	cellular metabolic process	GO:0044237	1	0	14318	17	13	22493	ZM00001D006198,ZM00001D006213,ZM00001D006254,ZM00001D017240,ZM00001D047493,ZM00001D047554,ZM00001D047570,ZM00001D047632,ZM00001D047697,ZM00001D047707,ZM00001D047750,ZM00001D047753,ZM00001D047787
GO:BP	RNA metabolic process	GO:0016070	1	0	4545	17	8	22493	ZM00001D006198,ZM00001D006213,ZM00001D047493,ZM00001D047554,ZM00001D047632,ZM00001D047707,ZM00001D047753,ZM00001D047787
GO:BP	rRNA metabolic process	GO:0016072	1	0	362	17	2	22493	ZM00001D047493,ZM00001D047707
GO:BP	regulation of cellular metabolic process	GO:0031323	1	0	3595	17	7	22493	ZM00001D006198,ZM00001D006213,ZM00001D006254,ZM00001D047554,ZM00001D047632,ZM00001D047753,ZM00001D047787
GO:BP	rRNA 3'-end processing	GO:0031125	1	0	40	17	1	22493	ZM00001D047493
GO:BP	RNA 3'-end processing	GO:0031123	1	0	144	17	1	22493	ZM00001D047493
GO:BP	maturation of SSU-rRNA	GO:0030490	1	0	115	17	1	22493	ZM00001D047493
GO:BP	signaling	GO:0023052	1	0	1504	17	4	22493	ZM00001D006212,ZM00001D006254,ZM00001D017241,ZM00001D047632
GO:BP	signal transduction by protein phosphorylation	GO:0023014	1	0	106	17	1	22493	ZM00001D047632
GO:BP	electron transport chain	GO:0022900	1	0	365	17	1	22493	ZM00001D017240
GO:BP	ribonucleoprotein complex biogenesis	GO:0022613	1	0	691	17	2	22493	ZM00001D047493,ZM00001D047707
GO:BP	chloroplast localization	GO:0019750	1	0	34	17	1	22493	ZM00001D047516
GO:BP	cellular homeostasis	GO:0019725	1	0	391	17	1	22493	ZM00001D017240
GO:BP	protein metabolic process	GO:0019538	1	0	6491	17	6	22493	ZM00001D006254,ZM00001D047493,ZM00001D047570,ZM00001D047632,ZM00001D047697,ZM00001D047707
GO:BP	aromatic compound biosynthetic process	GO:0019438	1	0	3593	17	5	22493	ZM00001D006198,ZM00001D006213,ZM00001D047554,ZM00001D047632,ZM00001D047787
GO:BP	regulation of metabolic process	GO:0019222	1	0	3925	17	7	22493	ZM00001D006198,ZM00001D006213,ZM00001D006254,ZM00001D047554,ZM00001D047632,ZM00001D047753,ZM00001D047787
GO:BP	regulation of phosphate metabolic process	GO:0019220	1	0	309	17	1	22493	ZM00001D006254
GO:BP	regulation of nucleobase-containing compound metabolic process	GO:0019219	1	0	2922	17	6	22493	ZM00001D006198,ZM00001D006213,ZM00001D047554,ZM00001D047632,ZM00001D047753,ZM00001D047787
GO:BP	protein-chromophore linkage	GO:0018298	1	0	49	17	1	22493	ZM00001D047632
GO:BP	heterocycle biosynthetic process	GO:0018130	1	0	3564	17	5	22493	ZM00001D006198,ZM00001D006213,ZM00001D047554,ZM00001D047632,ZM00001D047787
GO:BP	protein-tetrapyrrole linkage	GO:0017006	1	0	9	17	1	22493	ZM00001D047632
GO:BP	gene silencing	GO:0016458	1	0	184	17	2	22493	ZM00001D006213,ZM00001D047787
GO:BP	dephosphorylation	GO:0016311	1	0	578	17	1	22493	ZM00001D006254
GO:BP	phosphorylation	GO:0016310	1	0	2645	17	3	22493	ZM00001D006254,ZM00001D047570,ZM00001D047632
GO:BP	mRNA metabolic process	GO:0016071	1	0	683	17	1	22493	ZM00001D047753
GO:BP	primary metabolic process	GO:0044238	1	0	14114	17	13	22493	ZM00001D006198,ZM00001D006213,ZM00001D006254,ZM00001D047493,ZM00001D047554,ZM00001D047570,ZM00001D047632,ZM00001D047697,ZM00001D047707,ZM00001D047743,ZM00001D047750,ZM00001D047753,ZM00001D047787
GO:BP	cellular carbohydrate metabolic process	GO:0044262	1	0	577	17	1	22493	ZM00001D047750
GO:BP	cellular macromolecule metabolic process	GO:0044260	1	0	9764	17	11	22493	ZM00001D006198,ZM00001D006213,ZM00001D006254,ZM00001D047493,ZM00001D047554,ZM00001D047570,ZM00001D047632,ZM00001D047697,ZM00001D047707,ZM00001D047750,ZM00001D047787
GO:BP	detoxification	GO:0098754	1	0	294	17	1	22493	ZM00001D017240
GO:BP	nucleic acid-templated transcription	GO:0097659	1	0	2914	17	5	22493	ZM00001D006198,ZM00001D006213,ZM00001D047554,ZM00001D047632,ZM00001D047787
GO:BP	chromatin organization involved in negative regulation of transcription	GO:0097549	1	0	105	17	2	22493	ZM00001D006213,ZM00001D047787
GO:BP	response to alcohol	GO:0097305	1	0	225	17	1	22493	ZM00001D047753
GO:BP	cellular response to toxic substance	GO:0097237	1	0	291	17	1	22493	ZM00001D017240
GO:BP	RNA phosphodiester bond hydrolysis, endonucleolytic	GO:0090502	1	0	98	17	1	22493	ZM00001D047493
GO:BP	RNA phosphodiester bond hydrolysis	GO:0090501	1	0	217	17	1	22493	ZM00001D047493
GO:BP	seedling development	GO:0090351	1	0	45	17	1	22493	ZM00001D047753
GO:BP	nucleic acid phosphodiester bond hydrolysis	GO:0090305	1	0	380	17	1	22493	ZM00001D047493
GO:BP	cellular oxidant detoxification	GO:0098869	1	0	278	17	1	22493	ZM00001D017240
GO:BP	nucleic acid metabolic process	GO:0090304	1	0	5475	17	8	22493	ZM00001D006198,ZM00001D006213,ZM00001D047493,ZM00001D047554,ZM00001D047632,ZM00001D047707,ZM00001D047753,ZM00001D047787
GO:BP	cellular component organization or biogenesis	GO:0071840	1	0	3912	17	6	22493	ZM00001D006213,ZM00001D047493,ZM00001D047516,ZM00001D047707,ZM00001D047750,ZM00001D047787
GO:BP	organic substance metabolic process	GO:0071704	1	0	14846	17	13	22493	ZM00001D006198,ZM00001D006213,ZM00001D006254,ZM00001D047493,ZM00001D047554,ZM00001D047570,ZM00001D047632,ZM00001D047697,ZM00001D047707,ZM00001D047743,ZM00001D047750,ZM00001D047753,ZM00001D047787
GO:BP	plant-type cell wall organization or biogenesis	GO:0071669	1	0	257	17	1	22493	ZM00001D047750
GO:BP	cell wall organization	GO:0071555	1	0	378	17	1	22493	ZM00001D047750
GO:BP	cell wall organization or biogenesis	GO:0071554	1	0	558	17	1	22493	ZM00001D047750
GO:BP	cellular response to red or far red light	GO:0071489	1	0	15	17	1	22493	ZM00001D047632
GO:BP	cellular response to light stimulus	GO:0071482	1	0	53	17	1	22493	ZM00001D047632
GO:BP	cellular response to radiation	GO:0071478	1	0	60	17	1	22493	ZM00001D047632
GO:BP	cellular response to abiotic stimulus	GO:0071214	1	0	67	17	1	22493	ZM00001D047632
GO:BP	regulation of primary metabolic process	GO:0080090	1	0	3518	17	7	22493	ZM00001D006198,ZM00001D006213,ZM00001D006254,ZM00001D047554,ZM00001D047632,ZM00001D047753,ZM00001D047787
GO:BP	cellular response to environmental stimulus	GO:0104004	1	0	67	17	1	22493	ZM00001D047632
GO:BP	regulation of seedling development	GO:1900140	1	0	20	17	1	22493	ZM00001D047753
GO:BP	organic cyclic compound metabolic process	GO:1901360	1	0	6528	17	8	22493	ZM00001D006198,ZM00001D006213,ZM00001D047493,ZM00001D047554,ZM00001D047632,ZM00001D047707,ZM00001D047753,ZM00001D047787
GO:BP	regulation of RNA biosynthetic process	GO:2001141	1	0	2696	17	5	22493	ZM00001D006198,ZM00001D006213,ZM00001D047554,ZM00001D047632,ZM00001D047787
GO:BP	negative regulation of cellular macromolecule biosynthetic process	GO:2000113	1	0	354	17	2	22493	ZM00001D006213,ZM00001D047787
GO:BP	regulation of cellular macromolecule biosynthetic process	GO:2000112	1	0	2902	17	5	22493	ZM00001D006198,ZM00001D006213,ZM00001D047554,ZM00001D047632,ZM00001D047787
GO:BP	regulation of multicellular organismal development	GO:2000026	1	0	191	17	1	22493	ZM00001D047753
GO:BP	cellular detoxification	GO:1990748	1	0	291	17	1	22493	ZM00001D017240
GO:BP	negative regulation of nucleic acid-templated transcription	GO:1903507	1	0	265	17	2	22493	ZM00001D006213,ZM00001D047787
GO:BP	regulation of nucleic acid-templated transcription	GO:1903506	1	0	2696	17	5	22493	ZM00001D006198,ZM00001D006213,ZM00001D047554,ZM00001D047632,ZM00001D047787
GO:BP	negative regulation of RNA biosynthetic process	GO:1902679	1	0	265	17	2	22493	ZM00001D006213,ZM00001D047787
GO:BP	response to oxygen-containing compound	GO:1901700	1	0	652	17	1	22493	ZM00001D047753
GO:BP	organic substance biosynthetic process	GO:1901576	1	0	6394	17	9	22493	ZM00001D006198,ZM00001D006213,ZM00001D047493,ZM00001D047554,ZM00001D047632,ZM00001D047697,ZM00001D047707,ZM00001D047750,ZM00001D047787
GO:BP	organonitrogen compound biosynthetic process	GO:1901566	1	0	2291	17	3	22493	ZM00001D047493,ZM00001D047697,ZM00001D047707
GO:BP	organonitrogen compound metabolic process	GO:1901564	1	0	7817	17	6	22493	ZM00001D006254,ZM00001D047493,ZM00001D047570,ZM00001D047632,ZM00001D047697,ZM00001D047707
GO:BP	organic cyclic compound biosynthetic process	GO:1901362	1	0	3747	17	5	22493	ZM00001D006198,ZM00001D006213,ZM00001D047554,ZM00001D047632,ZM00001D047787
GO:BP	cellular response to chemical stimulus	GO:0070887	1	0	1036	17	1	22493	ZM00001D017240
GO:BP	cellular biosynthetic process	GO:0044249	1	0	6263	17	9	22493	ZM00001D006198,ZM00001D006213,ZM00001D047493,ZM00001D047554,ZM00001D047632,ZM00001D047697,ZM00001D047707,ZM00001D047750,ZM00001D047787
GO:BP	cell wall polysaccharide biosynthetic process	GO:0070592	1	0	126	17	1	22493	ZM00001D047750
GO:BP	regulation of molecular function	GO:0065009	1	0	746	17	1	22493	ZM00001D006254
GO:BP	regulation of developmental process	GO:0050793	1	0	261	17	1	22493	ZM00001D047753
GO:BP	regulation of catalytic activity	GO:0050790	1	0	720	17	1	22493	ZM00001D006254
GO:BP	regulation of biological process	GO:0050789	1	0	5798	17	10	22493	ZM00001D006198,ZM00001D006212,ZM00001D006213,ZM00001D006254,ZM00001D017240,ZM00001D017241,ZM00001D047554,ZM00001D047632,ZM00001D047753,ZM00001D047787
GO:BP	anatomical structure development	GO:0048856	1	0	942	17	2	22493	ZM00001D006198,ZM00001D047753
GO:BP	regulation of post-embryonic development	GO:0048580	1	0	140	17	1	22493	ZM00001D047753
GO:BP	negative regulation of cellular process	GO:0048523	1	0	702	17	2	22493	ZM00001D006213,ZM00001D047787
GO:BP	negative regulation of biological process	GO:0048519	1	0	946	17	2	22493	ZM00001D006213,ZM00001D047787
GO:BP	protein autophosphorylation	GO:0046777	1	0	334	17	1	22493	ZM00001D006254
GO:BP	heterocycle metabolic process	GO:0046483	1	0	6312	17	8	22493	ZM00001D006198,ZM00001D006213,ZM00001D047493,ZM00001D047554,ZM00001D047632,ZM00001D047707,ZM00001D047753,ZM00001D047787
GO:BP	response to stimulus	GO:0050896	1	0	4140	17	7	22493	ZM00001D006198,ZM00001D006212,ZM00001D006254,ZM00001D017240,ZM00001D017241,ZM00001D047632,ZM00001D047753
GO:BP	negative regulation of nucleobase-containing compound metabolic process	GO:0045934	1	0	284	17	2	22493	ZM00001D006213,ZM00001D047787
GO:BP	negative regulation of gene expression, epigenetic	GO:0045814	1	0	92	17	2	22493	ZM00001D006213,ZM00001D047787
GO:BP	xylan biosynthetic process	GO:0045492	1	0	71	17	1	22493	ZM00001D047750
GO:BP	xylan metabolic process	GO:0045491	1	0	88	17	1	22493	ZM00001D047750
GO:BP	cell redox homeostasis	GO:0045454	1	0	201	17	1	22493	ZM00001D017240
GO:BP	external encapsulating structure organization	GO:0045229	1	0	392	17	1	22493	ZM00001D047750
GO:BP	cellular nitrogen compound biosynthetic process	GO:0044271	1	0	4734	17	8	22493	ZM00001D006198,ZM00001D006213,ZM00001D047493,ZM00001D047554,ZM00001D047632,ZM00001D047697,ZM00001D047707,ZM00001D047787
GO:BP	cellular protein metabolic process	GO:0044267	1	0	5754	17	6	22493	ZM00001D006254,ZM00001D047493,ZM00001D047570,ZM00001D047632,ZM00001D047697,ZM00001D047707
GO:BP	cellular polysaccharide metabolic process	GO:0044264	1	0	381	17	1	22493	ZM00001D047750
GO:BP	negative regulation of biosynthetic process	GO:0009890	1	0	385	17	2	22493	ZM00001D006213,ZM00001D047787
GO:BP	negative regulation of transcription, DNA-templated	GO:0045892	1	0	250	17	2	22493	ZM00001D006213,ZM00001D047787
GO:BP	regulation of nitrogen compound metabolic process	GO:0051171	1	0	3492	17	7	22493	ZM00001D006198,ZM00001D006213,ZM00001D006254,ZM00001D047554,ZM00001D047632,ZM00001D047753,ZM00001D047787
GO:BP	negative regulation of nitrogen compound metabolic process	GO:0051172	1	0	521	17	2	22493	ZM00001D006213,ZM00001D047787
GO:BP	regulation of phosphorus metabolic process	GO:0051174	1	0	309	17	1	22493	ZM00001D006254
GO:BP	regulation of biological quality	GO:0065008	1	0	1221	17	1	22493	ZM00001D017240
GO:BP	biological regulation	GO:0065007	1	0	6809	17	10	22493	ZM00001D006198,ZM00001D006212,ZM00001D006213,ZM00001D006254,ZM00001D017240,ZM00001D017241,ZM00001D047554,ZM00001D047632,ZM00001D047753,ZM00001D047787
GO:BP	cellular response to chemical stress	GO:0062197	1	0	71	17	1	22493	ZM00001D017240
GO:BP	regulation of macromolecule metabolic process	GO:0060255	1	0	3812	17	7	22493	ZM00001D006198,ZM00001D006213,ZM00001D006254,ZM00001D047554,ZM00001D047632,ZM00001D047753,ZM00001D047787
GO:BP	oxidation-reduction process	GO:0055114	1	0	2340	17	2	22493	ZM00001D017240,ZM00001D047743
GO:BP	cellular response to stimulus	GO:0051716	1	0	2878	17	5	22493	ZM00001D006212,ZM00001D006254,ZM00001D017240,ZM00001D017241,ZM00001D047632
GO:BP	establishment of plastid localization	GO:0051667	1	0	34	17	1	22493	ZM00001D047516
GO:BP	establishment of organelle localization	GO:0051656	1	0	144	17	1	22493	ZM00001D047516
GO:BP	establishment of localization in cell	GO:0051649	1	0	1090	17	1	22493	ZM00001D047516
GO:BP	plastid localization	GO:0051644	1	0	34	17	1	22493	ZM00001D047516
GO:BP	cellular localization	GO:0051641	1	0	1286	17	1	22493	ZM00001D047516
GO:BP	organelle localization	GO:0051640	1	0	248	17	1	22493	ZM00001D047516
GO:BP	detection of stimulus	GO:0051606	1	0	19	17	1	22493	ZM00001D047632
GO:BP	regulation of hydrolase activity	GO:0051336	1	0	322	17	1	22493	ZM00001D006254
GO:BP	chromosome organization	GO:0051276	1	0	1095	17	2	22493	ZM00001D006213,ZM00001D047787
GO:BP	negative regulation of RNA metabolic process	GO:0051253	1	0	272	17	2	22493	ZM00001D006213,ZM00001D047787
GO:BP	regulation of RNA metabolic process	GO:0051252	1	0	2864	17	6	22493	ZM00001D006198,ZM00001D006213,ZM00001D047554,ZM00001D047632,ZM00001D047753,ZM00001D047787
GO:BP	regulation of protein metabolic process	GO:0051246	1	0	633	17	1	22493	ZM00001D006254
GO:BP	regulation of multicellular organismal process	GO:0051239	1	0	217	17	1	22493	ZM00001D047753
GO:BP	establishment of localization	GO:0051234	1	0	3492	17	1	22493	ZM00001D047516
GO:BP	localization	GO:0051179	1	0	3647	17	1	22493	ZM00001D047516
GO:BP	cellular component macromolecule biosynthetic process	GO:0070589	1	0	133	17	1	22493	ZM00001D047750
GO:BP	regulation of biosynthetic process	GO:0009889	1	0	2945	17	5	22493	ZM00001D006198,ZM00001D006213,ZM00001D047554,ZM00001D047632,ZM00001D047787
GO:BP	plant-type secondary cell wall biogenesis	GO:0009834	1	0	77	17	1	22493	ZM00001D047750
GO:BP	biological_process	GO:0008150	1	0	22493	17	17	22493	ZM00001D006198,ZM00001D006212,ZM00001D006213,ZM00001D006254,ZM00001D017240,ZM00001D017241,ZM00001D047493,ZM00001D047516,ZM00001D047554,ZM00001D047570,ZM00001D047632,ZM00001D047697,ZM00001D047707,ZM00001D047743,ZM00001D047750,ZM00001D047753,ZM00001D047787
GO:BP	phototransduction	GO:0007602	1	0	7	17	1	22493	ZM00001D047632
GO:BP	multicellular organism development	GO:0007275	1	0	839	17	2	22493	ZM00001D006198,ZM00001D047753
GO:BP	signal transduction	GO:0007165	1	0	1488	17	4	22493	ZM00001D006212,ZM00001D006254,ZM00001D017241,ZM00001D047632
GO:BP	cell communication	GO:0007154	1	0	1620	17	4	22493	ZM00001D006212,ZM00001D006254,ZM00001D017241,ZM00001D047632
GO:BP	organelle organization	GO:0006996	1	0	2435	17	3	22493	ZM00001D006213,ZM00001D047516,ZM00001D047787
GO:BP	response to oxidative stress	GO:0006979	1	0	350	17	1	22493	ZM00001D017240
GO:BP	response to osmotic stress	GO:0006970	1	0	151	17	1	22493	ZM00001D047753
GO:BP	response to stress	GO:0006950	1	0	2231	17	2	22493	ZM00001D017240,ZM00001D047753
GO:BP	metabolic process	GO:0008152	1	0	17118	17	14	22493	ZM00001D006198,ZM00001D006213,ZM00001D006254,ZM00001D017240,ZM00001D047493,ZM00001D047554,ZM00001D047570,ZM00001D047632,ZM00001D047697,ZM00001D047707,ZM00001D047743,ZM00001D047750,ZM00001D047753,ZM00001D047787
GO:BP	nitrogen compound metabolic process	GO:0006807	1	0	12491	17	11	22493	ZM00001D006198,ZM00001D006213,ZM00001D006254,ZM00001D047493,ZM00001D047554,ZM00001D047570,ZM00001D047632,ZM00001D047697,ZM00001D047707,ZM00001D047753,ZM00001D047787
GO:BP	phosphorus metabolic process	GO:0006793	1	0	3668	17	3	22493	ZM00001D006254,ZM00001D047570,ZM00001D047632
GO:BP	cellular aromatic compound metabolic process	GO:0006725	1	0	6407	17	8	22493	ZM00001D006198,ZM00001D006213,ZM00001D047493,ZM00001D047554,ZM00001D047632,ZM00001D047707,ZM00001D047753,ZM00001D047787
GO:BP	lipid metabolic process	GO:0006629	1	0	1142	17	1	22493	ZM00001D047743
GO:BP	peptide metabolic process	GO:0006518	1	0	1357	17	3	22493	ZM00001D047493,ZM00001D047697,ZM00001D047707
GO:BP	protein dephosphorylation	GO:0006470	1	0	393	17	1	22493	ZM00001D006254
GO:BP	protein phosphorylation	GO:0006468	1	0	1902	17	3	22493	ZM00001D006254,ZM00001D047570,ZM00001D047632
GO:BP	cellular protein modification process	GO:0006464	1	0	4055	17	3	22493	ZM00001D006254,ZM00001D047570,ZM00001D047632
GO:BP	translation	GO:0006412	1	0	1215	17	3	22493	ZM00001D047493,ZM00001D047697,ZM00001D047707
GO:BP	mRNA processing	GO:0006397	1	0	472	17	1	22493	ZM00001D047753
GO:BP	phosphate-containing compound metabolic process	GO:0006796	1	0	3637	17	3	22493	ZM00001D006254,ZM00001D047570,ZM00001D047632
GO:BP	RNA processing	GO:0006396	1	0	1076	17	3	22493	ZM00001D047493,ZM00001D047707,ZM00001D047753
GO:BP	biosynthetic process	GO:0009058	1	0	6575	17	9	22493	ZM00001D006198,ZM00001D006213,ZM00001D047493,ZM00001D047554,ZM00001D047632,ZM00001D047697,ZM00001D047707,ZM00001D047750,ZM00001D047787
GO:BP	response to radiation	GO:0009314	1	0	361	17	2	22493	ZM00001D006198,ZM00001D047632
GO:BP	plant-type cell wall biogenesis	GO:0009832	1	0	159	17	1	22493	ZM00001D047750
GO:BP	post-embryonic development	GO:0009791	1	0	464	17	2	22493	ZM00001D006198,ZM00001D047753
GO:BP	response to hormone	GO:0009725	1	0	802	17	1	22493	ZM00001D047753
GO:BP	response to endogenous stimulus	GO:0009719	1	0	811	17	1	22493	ZM00001D047753
GO:BP	chloroplast organization	GO:0009658	1	0	154	17	1	22493	ZM00001D047516
GO:BP	plastid organization	GO:0009657	1	0	192	17	1	22493	ZM00001D047516
GO:BP	response to salt stress	GO:0009651	1	0	125	17	1	22493	ZM00001D047753
GO:BP	photomorphogenesis	GO:0009640	1	0	39	17	1	22493	ZM00001D006198
GO:BP	macromolecule biosynthetic process	GO:0009059	1	0	4898	17	9	22493	ZM00001D006198,ZM00001D006213,ZM00001D047493,ZM00001D047554,ZM00001D047632,ZM00001D047697,ZM00001D047707,ZM00001D047750,ZM00001D047787
GO:BP	response to toxic substance	GO:0009636	1	0	309	17	1	22493	ZM00001D017240
GO:BP	response to external stimulus	GO:0009605	1	0	417	17	1	22493	ZM00001D047632
GO:BP	red, far-red light phototransduction	GO:0009585	1	0	7	17	1	22493	ZM00001D047632
GO:BP	detection of visible light	GO:0009584	1	0	10	17	1	22493	ZM00001D047632
GO:BP	detection of light stimulus	GO:0009583	1	0	11	17	1	22493	ZM00001D047632
GO:BP	detection of abiotic stimulus	GO:0009582	1	0	14	17	1	22493	ZM00001D047632
GO:BP	detection of external stimulus	GO:0009581	1	0	14	17	1	22493	ZM00001D047632
GO:BP	response to light stimulus	GO:0009416	1	0	328	17	2	22493	ZM00001D006198,ZM00001D047632
GO:BP	response to water	GO:0009415	1	0	88	17	1	22493	ZM00001D047753
GO:BP	response to water deprivation	GO:0009414	1	0	88	17	1	22493	ZM00001D047753
GO:BP	response to abiotic stimulus	GO:0009628	1	0	758	17	3	22493	ZM00001D006198,ZM00001D047632,ZM00001D047753
GO:BP	seed germination	GO:0009845	1	0	43	17	1	22493	ZM00001D047753
GO:BP	rRNA processing	GO:0006364	1	0	355	17	2	22493	ZM00001D047493,ZM00001D047707
GO:BP	transcription, DNA-templated	GO:0006351	1	0	2905	17	5	22493	ZM00001D006198,ZM00001D006213,ZM00001D047554,ZM00001D047632,ZM00001D047787
GO:BP	regulation of transcription, DNA-templated	GO:0006355	1	0	2683	17	5	22493	ZM00001D006198,ZM00001D006213,ZM00001D047554,ZM00001D047632,ZM00001D047787
GO:BP	chromatin organization	GO:0006325	1	0	491	17	2	22493	ZM00001D006213,ZM00001D047787
GO:BP	nucleobase-containing compound metabolic process	GO:0006139	1	0	6008	17	8	22493	ZM00001D006198,ZM00001D006213,ZM00001D047493,ZM00001D047554,ZM00001D047632,ZM00001D047707,ZM00001D047753,ZM00001D047787
GO:BP	generation of precursor metabolites and energy	GO:0006091	1	0	714	17	1	22493	ZM00001D017240
GO:BP	polysaccharide metabolic process	GO:0005976	1	0	531	17	1	22493	ZM00001D047750
GO:BP	carbohydrate metabolic process	GO:0005975	1	0	1347	17	1	22493	ZM00001D047750
GO:BP	regulation of protein phosphorylation	GO:0001932	1	0	212	17	1	22493	ZM00001D006254
GO:BP	response to acid chemical	GO:0001101	1	0	92	17	1	22493	ZM00001D047753
GO:BP	endonucleolytic cleavage of tricistronic rRNA transcript (SSU-rRNA, 5.8S rRNA, LSU-rRNA)	GO:0000479	1	0	25	17	1	22493	ZM00001D047493
GO:BP	endonucleolytic cleavage involved in rRNA processing	GO:0000478	1	0	25	17	1	22493	ZM00001D047493
GO:BP	cleavage involved in rRNA processing	GO:0000469	1	0	71	17	1	22493	ZM00001D047493
GO:BP	maturation of SSU-rRNA from tricistronic rRNA transcript (SSU-rRNA, 5.8S rRNA, LSU-rRNA)	GO:0000462	1	0	90	17	1	22493	ZM00001D047493
GO:BP	endonucleolytic cleavage to generate mature 3'-end of SSU-rRNA from (SSU-rRNA, 5.8S rRNA, LSU-rRNA)	GO:0000461	1	0	14	17	1	22493	ZM00001D047493
GO:BP	maturation of 5.8S rRNA	GO:0000460	1	0	68	17	1	22493	ZM00001D047493
GO:BP	endonucleolytic cleavage in ITS1 to separate SSU-rRNA from 5.8S rRNA and LSU-rRNA from tricistronic rRNA transcript (SSU-rRNA, 5.8S rRNA, LSU-rRNA)	GO:0000447	1	0	18	17	1	22493	ZM00001D047493
GO:BP	polysaccharide biosynthetic process	GO:0000271	1	0	286	17	1	22493	ZM00001D047750
GO:BP	maturation of 5.8S rRNA from tricistronic rRNA transcript (SSU-rRNA, 5.8S rRNA, LSU-rRNA)	GO:0000466	1	0	54	17	1	22493	ZM00001D047493
GO:BP	response to abscisic acid	GO:0009737	1	0	224	17	1	22493	ZM00001D047753
GO:CC	nucleosome	GO:0000786	0.318495	0.496898	120	18	2	22108	ZM00001D006213,ZM00001D047787
GO:CC	DNA packaging complex	GO:0044815	0.361174	0.442284	128	18	2	22108	ZM00001D006213,ZM00001D047787
GO:CC	nuclear chromatin	GO:0000790	0.597532	0.223639	166	18	2	22108	ZM00001D006213,ZM00001D047787
GO:CC	nucleus	GO:0005634	0.715745	0.145242	5952	18	10	22108	ZM00001D006198,ZM00001D006212,ZM00001D006213,ZM00001D006254,ZM00001D017241,ZM00001D047554,ZM00001D047632,ZM00001D047633,ZM00001D047753,ZM00001D047787
GO:CC	protein-DNA complex	GO:0032993	0.782242	0.106659	191	18	2	22108	ZM00001D006213,ZM00001D047787
GO:CC	cytosolic small ribosomal subunit	GO:0022627	0.821869	0.0851976	196	18	2	22108	ZM00001D047493,ZM00001D047707
GO:CC	obsolete cell	GO:0005623	1	0	429	18	2	22108	ZM00001D017240,ZM00001D047516
GO:CC	intracellular	GO:0005622	1	0	14810	18	16	22108	ZM00001D006198,ZM00001D006212,ZM00001D006213,ZM00001D006254,ZM00001D017240,ZM00001D017241,ZM00001D047493,ZM00001D047516,ZM00001D047554,ZM00001D047632,ZM00001D047633,ZM00001D047697,ZM00001D047707,ZM00001D047750,ZM00001D047753,ZM00001D047787
GO:CC	cellular_component	GO:0005575	1	0	21992	18	18	22108	ZM00001D006198,ZM00001D006212,ZM00001D006213,ZM00001D006254,ZM00001D017240,ZM00001D017241,ZM00001D047493,ZM00001D047516,ZM00001D047554,ZM00001D047570,ZM00001D047632,ZM00001D047633,ZM00001D047697,ZM00001D047707,ZM00001D047743,ZM00001D047750,ZM00001D047753,ZM00001D047787
GO:CC	chromatin	GO:0000785	1	0	308	18	2	22108	ZM00001D006213,ZM00001D047787
GO:CC	nuclear chromosome	GO:0000228	1	0	312	18	2	22108	ZM00001D006213,ZM00001D047787
GO:CC	protein phosphatase type 2A complex	GO:0000159	1	0	30	18	1	22108	ZM00001D006254
GO:CC	Golgi membrane	GO:0000139	1	0	291	18	1	22108	ZM00001D047750
GO:CC	chromosome	GO:0005694	1	0	604	18	2	22108	ZM00001D006213,ZM00001D047787
GO:CC	cytoplasm	GO:0005737	1	0	8880	18	6	22108	ZM00001D006254,ZM00001D017240,ZM00001D047493,ZM00001D047516,ZM00001D047707,ZM00001D047750
GO:CC	Golgi apparatus	GO:0005794	1	0	1039	18	1	22108	ZM00001D047750
GO:CC	cytosol	GO:0005829	1	0	1818	18	4	22108	ZM00001D006254,ZM00001D047493,ZM00001D047516,ZM00001D047707
GO:CC	intracellular non-membrane-bounded organelle	GO:0043232	1	0	2266	18	5	22108	ZM00001D006213,ZM00001D047493,ZM00001D047697,ZM00001D047707,ZM00001D047787
GO:CC	intracellular membrane-bounded organelle	GO:0043231	1	0	11144	18	11	22108	ZM00001D006198,ZM00001D006212,ZM00001D006213,ZM00001D006254,ZM00001D017241,ZM00001D047554,ZM00001D047632,ZM00001D047633,ZM00001D047750,ZM00001D047753,ZM00001D047787
GO:CC	intracellular organelle	GO:0043229	1	0	12378	18	14	22108	ZM00001D006198,ZM00001D006212,ZM00001D006213,ZM00001D006254,ZM00001D017241,ZM00001D047493,ZM00001D047554,ZM00001D047632,ZM00001D047633,ZM00001D047697,ZM00001D047707,ZM00001D047750,ZM00001D047753,ZM00001D047787
GO:CC	non-membrane-bounded organelle	GO:0043228	1	0	2266	18	5	22108	ZM00001D006213,ZM00001D047493,ZM00001D047697,ZM00001D047707,ZM00001D047787
GO:CC	membrane-bounded organelle	GO:0043227	1	0	11498	18	11	22108	ZM00001D006198,ZM00001D006212,ZM00001D006213,ZM00001D006254,ZM00001D017241,ZM00001D047554,ZM00001D047632,ZM00001D047633,ZM00001D047750,ZM00001D047753,ZM00001D047787
GO:CC	organelle	GO:0043226	1	0	12556	18	14	22108	ZM00001D006198,ZM00001D006212,ZM00001D006213,ZM00001D006254,ZM00001D017241,ZM00001D047493,ZM00001D047554,ZM00001D047632,ZM00001D047633,ZM00001D047697,ZM00001D047707,ZM00001D047750,ZM00001D047753,ZM00001D047787
GO:CC	protein-containing complex	GO:0032991	1	0	4280	18	6	22108	ZM00001D006213,ZM00001D006254,ZM00001D047493,ZM00001D047707,ZM00001D047753,ZM00001D047787
GO:CC	small-subunit processome	GO:0032040	1	0	91	18	1	22108	ZM00001D047707
GO:CC	nuclear lumen	GO:0031981	1	0	1177	18	2	22108	ZM00001D006213,ZM00001D047787
GO:CC	organelle lumen	GO:0043233	1	0	1400	18	2	22108	ZM00001D006213,ZM00001D047787
GO:CC	membrane-enclosed lumen	GO:0031974	1	0	1400	18	2	22108	ZM00001D006213,ZM00001D047787
GO:CC	organelle membrane	GO:0031090	1	0	1574	18	1	22108	ZM00001D047750
GO:CC	preribosome	GO:0030684	1	0	171	18	1	22108	ZM00001D047707
GO:CC	cytosolic ribosome	GO:0022626	1	0	419	18	2	22108	ZM00001D047493,ZM00001D047707
GO:CC	integral component of membrane	GO:0016021	1	0	8403	18	3	22108	ZM00001D047570,ZM00001D047632,ZM00001D047743
GO:CC	membrane	GO:0016020	1	0	10510	18	4	22108	ZM00001D047570,ZM00001D047632,ZM00001D047743,ZM00001D047750
GO:CC	small ribosomal subunit	GO:0015935	1	0	243	18	2	22108	ZM00001D047493,ZM00001D047707
GO:CC	endomembrane system	GO:0012505	1	0	2118	18	1	22108	ZM00001D047750
GO:CC	protein serine/threonine phosphatase complex	GO:0008287	1	0	31	18	1	22108	ZM00001D006254
GO:CC	ribosome	GO:0005840	1	0	782	18	3	22108	ZM00001D047493,ZM00001D047697,ZM00001D047707
GO:CC	intrinsic component of membrane	GO:0031224	1	0	8534	18	3	22108	ZM00001D047570,ZM00001D047632,ZM00001D047743
GO:CC	ribosomal subunit	GO:0044391	1	0	498	18	2	22108	ZM00001D047493,ZM00001D047707
GO:CC	bounding membrane of organelle	GO:0098588	1	0	864	18	1	22108	ZM00001D047750
GO:CC	intracellular organelle lumen	GO:0070013	1	0	1400	18	2	22108	ZM00001D006213,ZM00001D047787
GO:CC	ribonucleoprotein complex	GO:1990904	1	0	1104	18	3	22108	ZM00001D047493,ZM00001D047707,ZM00001D047753
GO:CC	phosphatase complex	GO:1903293	1	0	31	18	1	22108	ZM00001D006254
GO:CC	catalytic complex	GO:1902494	1	0	1442	18	1	22108	ZM00001D006254
GO:CC	cellular anatomical entity	GO:0110165	1	0	21623	18	18	22108	ZM00001D006198,ZM00001D006212,ZM00001D006213,ZM00001D006254,ZM00001D017240,ZM00001D017241,ZM00001D047493,ZM00001D047516,ZM00001D047554,ZM00001D047570,ZM00001D047632,ZM00001D047633,ZM00001D047697,ZM00001D047707,ZM00001D047743,ZM00001D047750,ZM00001D047753,ZM00001D047787
