# Supplementary material for: Fine Mapping and Functional Research of Key Genes for Photoperiod Sensitivity in Maize
Source: Front Plant Sci. 2022 Jul 12;13:890780. doi: 10.3389/fpls.2022.890780 (PMC9315444; doi:10.3389/fpls.2022.890780)
Supplement: Supplementary file 7 [file Table_7.XLS]

## Sheet: QTL-L5DEG
TABLE S6：KEGG annotationsof conjoint analysis for consistant QTL regions and transcriptome intersecting gene sets. QTL-L5DEG: KEGG annotation of the intersection of consensus QTL regions and leaf differentially expressed genes at 5-leaf stage. QTL-L6DEG: KEGG annotation of the intersection of consensus QTL regions and leaf differentially expressed genes at 6-leaf stage.QTL-S5DEG: KEGG annotation …
source	term_name	term_id	adjusted_p_value	negative_log10_of_adjusted_p_value	term_size	query_size	intersection_size	effective_domain_size	intersections
KEGG	KEGG root term	KEGG:00000	0.0048725	2.31225	3555	31	9	46430	ZM00001D017215,ZM00001D047532,ZM00001D047542,ZM00001D047581,ZM00001D047582,ZM00001D047618,ZM00001D047739,ZM00001D047761,ZM00001D047841
KEGG	Phosphatidylinositol signaling system	KEGG:04070	0.00888653	2.05127	58	31	2	46430	ZM00001D047618,ZM00001D047739
KEGG	Protein processing in endoplasmic reticulum	KEGG:04141	0.0868053	1.06145	185	31	2	46430	ZM00001D047542,ZM00001D047841
KEGG	Circadian rhythm - plant	KEGG:04712	0.311462	0.506595	37	31	1	46430	ZM00001D047761
KEGG	Galactose metabolism	KEGG:00052	0.319777	0.495153	38	31	1	46430	ZM00001D047582
KEGG	Inositol phosphate metabolism	KEGG:00562	0.493153	0.307019	59	31	1	46430	ZM00001D047739
KEGG	Photosynthesis	KEGG:00195	0.566738	0.246617	68	31	1	46430	ZM00001D047532
KEGG	MAPK signaling pathway - plant	KEGG:04016	0.94413	0.0249684	115	31	1	46430	ZM00001D047618
KEGG	mRNA surveillance pathway	KEGG:03015	0.991485	0.00371369	121	31	1	46430	ZM00001D017215
KEGG	Metabolic pathways	KEGG:01100	1	0	1603	31	2	46430	ZM00001D047582,ZM00001D047739
KEGG	Ribosome	KEGG:03010	1	0	233	31	1	46430	ZM00001D047581
KEGG	Plant-pathogen interaction	KEGG:04626	1	0	141	31	1	46430	ZM00001D047618

## Sheet: QTL-L6DEG
TABLE S6：KEGG annotationsof conjoint analysis for consistant QTL regions and transcriptome intersecting gene sets. QTL-L5DEG: KEGG annotation of the intersection of consensus QTL regions and leaf differentially expressed genes at 5-leaf stage. QTL-L6DEG: KEGG annotation of the intersection of consensus QTL regions and leaf differentially expressed genes at 6-leaf stage.QTL-S5DEG: KEGG annotation …
source	term_name	term_id	adjusted_p_value	negative_log10_of_adjusted_p_value	term_size	query_size	intersection_size	effective_domain_size	intersections
KEGG	Circadian rhythm - plant	KEGG:04712	3.97292e-05	4.40089	37	35	3	46430	ZM00001D006212,ZM00001D017241,ZM00001D047761
KEGG	KEGG root term	KEGG:00000	0.000512767	3.29008	3555	35	11	46430	ZM00001D006212,ZM00001D006242,ZM00001D006257,ZM00001D017241,ZM00001D047532,ZM00001D047542,ZM00001D047582,ZM00001D047608,ZM00001D047618,ZM00001D047761,ZM00001D047841
KEGG	Protein processing in endoplasmic reticulum	KEGG:04141	0.114295	0.941972	185	35	2	46430	ZM00001D047542,ZM00001D047841
KEGG	Ether lipid metabolism	KEGG:00565	0.178842	0.747531	18	35	1	46430	ZM00001D006257
KEGG	Phenylalanine, tyrosine and tryptophan biosynthesis	KEGG:00400	0.365077	0.437615	37	35	1	46430	ZM00001D006242
KEGG	Galactose metabolism	KEGG:00052	0.374808	0.426192	38	35	1	46430	ZM00001D047582
KEGG	Metabolic pathways	KEGG:01100	0.420235	0.376508	1603	35	4	46430	ZM00001D006242,ZM00001D006257,ZM00001D047582,ZM00001D047608
KEGG	Phosphatidylinositol signaling system	KEGG:04070	0.567921	0.245712	58	35	1	46430	ZM00001D047618
KEGG	Photosynthesis	KEGG:00195	0.66342	0.178211	68	35	1	46430	ZM00001D047532
KEGG	Glycerophospholipid metabolism	KEGG:00564	0.84295	0.0741979	87	35	1	46430	ZM00001D006257
KEGG	Oxidative phosphorylation	KEGG:00190	0.908465	0.041692	94	35	1	46430	ZM00001D047608
KEGG	Biosynthesis of secondary metabolites	KEGG:01110	1	0	884	35	2	46430	ZM00001D006242,ZM00001D006257
KEGG	Biosynthesis of amino acids	KEGG:01230	1	0	175	35	1	46430	ZM00001D006242
KEGG	MAPK signaling pathway - plant	KEGG:04016	1	0	115	35	1	46430	ZM00001D047618
KEGG	Endocytosis	KEGG:04144	1	0	119	35	1	46430	ZM00001D006257
KEGG	Plant-pathogen interaction	KEGG:04626	1	0	141	35	1	46430	ZM00001D047618

## Sheet: QTL-S5DEG
TABLE S6：KEGG annotationsof conjoint analysis for consistant QTL regions and transcriptome intersecting gene sets. QTL-L5DEG: KEGG annotation of the intersection of consensus QTL regions and leaf differentially expressed genes at 5-leaf stage. QTL-L6DEG: KEGG annotation of the intersection of consensus QTL regions and leaf differentially expressed genes at 6-leaf stage.QTL-S5DEG: KEGG annotation …
source	term_name	term_id	adjusted_p_value	negative_log10_of_adjusted_p_value	term_size	query_size	intersection_size	effective_domain_size	intersections
KEGG	Circadian rhythm - plant	KEGG:04712	0.000179378	3.74623	37	50	3	46430	ZM00001D006212,ZM00001D047632,ZM00001D047761
KEGG	KEGG root term	KEGG:00000	0.0239974	1.61984	3555	50	11	46430	ZM00001D006212,ZM00001D047498,ZM00001D047563,ZM00001D047581,ZM00001D047632,ZM00001D047635,ZM00001D047699,ZM00001D047755,ZM00001D047757,ZM00001D047758,ZM00001D047761
KEGG	MAPK signaling pathway - plant	KEGG:04016	0.138985	0.857033	115	50	2	46430	ZM00001D047563,ZM00001D047758
KEGG	Spliceosome	KEGG:03040	0.249264	0.60334	156	50	2	46430	ZM00001D047498,ZM00001D047699
KEGG	Ascorbate and aldarate metabolism	KEGG:00053	0.746422	0.127015	35	50	1	46430	ZM00001D047757
KEGG	Phenylalanine, tyrosine and tryptophan biosynthesis	KEGG:00400	0.788247	0.103338	37	50	1	46430	ZM00001D047755
KEGG	Glutathione metabolism	KEGG:00480	1	0	71	50	1	46430	ZM00001D047757
KEGG	Metabolic pathways	KEGG:01100	1	0	1603	50	2	46430	ZM00001D047755,ZM00001D047757
KEGG	Biosynthesis of secondary metabolites	KEGG:01110	1	0	884	50	1	46430	ZM00001D047755
KEGG	Biosynthesis of amino acids	KEGG:01230	1	0	175	50	1	46430	ZM00001D047755
KEGG	Ribosome	KEGG:03010	1	0	233	50	1	46430	ZM00001D047581
KEGG	Plant hormone signal transduction	KEGG:04075	1	0	206	50	1	46430	ZM00001D047563
KEGG	Ubiquitin mediated proteolysis	KEGG:04120	1	0	101	50	1	46430	ZM00001D047635
KEGG	Protein processing in endoplasmic reticulum	KEGG:04141	1	0	185	50	1	46430	ZM00001D047635
KEGG	Plant-pathogen interaction	KEGG:04626	1	0	141	50	1	46430	ZM00001D047758

## Sheet: QTL-S6DEG
TABLE S6：KEGG annotationsof conjoint analysis for consistant QTL regions and transcriptome intersecting gene sets. QTL-L5DEG: KEGG annotation of the intersection of consensus QTL regions and leaf differentially expressed genes at 5-leaf stage. QTL-L6DEG: KEGG annotation of the intersection of consensus QTL regions and leaf differentially expressed genes at 6-leaf stage.QTL-S5DEG: KEGG annotation …
source	term_name	term_id	adjusted_p_value	negative_log10_of_adjusted_p_value	term_size	query_size	intersection_size	effective_domain_size	intersections
KEGG	Circadian rhythm - plant	KEGG:04712	1.52537e-05	4.81663	37	26	3	46430	ZM00001D006212,ZM00001D017241,ZM00001D047632
KEGG	Butanoate metabolism	KEGG:00650	0.135054	0.869491	19	26	1	46430	ZM00001D047663
KEGG	KEGG root term	KEGG:00000	0.155154	0.809236	3555	26	6	46430	ZM00001D006212,ZM00001D006254,ZM00001D017241,ZM00001D047632,ZM00001D047663,ZM00001D047707
KEGG	Glyoxylate and dicarboxylate metabolism	KEGG:00630	0.331578	0.479414	47	26	1	46430	ZM00001D047663
KEGG	Pyruvate metabolism	KEGG:00620	0.407976	0.389365	58	26	1	46430	ZM00001D047663
KEGG	Glycolysis / Gluconeogenesis	KEGG:00010	0.681997	0.166217	98	26	1	46430	ZM00001D047663
KEGG	mRNA surveillance pathway	KEGG:03015	0.836901	0.0773257	121	26	1	46430	ZM00001D006254
KEGG	Metabolic pathways	KEGG:01100	1	0	1603	26	1	46430	ZM00001D047663
KEGG	Biosynthesis of secondary metabolites	KEGG:01110	1	0	884	26	1	46430	ZM00001D047663
KEGG	Carbon metabolism	KEGG:01200	1	0	187	26	1	46430	ZM00001D047663
KEGG	Ribosome	KEGG:03010	1	0	233	26	1	46430	ZM00001D047707
